# Supplementary material for: Cognitive reserve against Alzheimer’s pathology is linked to brain activity during memory formation
Source: Nat Commun. 2024 Nov 13;15:9815. doi: 10.1038/s41467-024-53360-9 (PMC11561234; doi:10.1038/s41467-024-53360-9)
Supplement: Supplementary file 4 — Source Data [file 41467_2024_53360_MOESM4_ESM.zip]

Archive with 22 entries (20 files):
- upload/
- upload/src_data_main.xlsx
- __MACOSX/upload/._src_data_main.xlsx
- upload/.DS_Store
- __MACOSX/upload/._.DS_Store
- upload/images_main/
- upload/1_src_data_supp.xlsx
- __MACOSX/upload/._1_src_data_supp.xlsx
- upload/images_main/2C_GM_NCoverAD_t_FWEsig.nii.gz
- __MACOSX/upload/images_main/._2C_GM_NCoverAD_t_FWEsig.nii.gz
- upload/images_main/4B_CR_sig_concordant.nii.gz
- __MACOSX/upload/images_main/._4B_CR_sig_concordant.nii.gz
- upload/images_main/4B_CR_sig_CRneg_SMpos.nii.gz
- __MACOSX/upload/images_main/._4B_CR_sig_CRneg_SMpos.nii.gz
- upload/images_main/2B_w_CR.nii.gz
- __MACOSX/upload/images_main/._2B_w_CR.nii.gz
- upload/images_main/3_CR_sig.nii.gz
- __MACOSX/upload/images_main/._3_CR_sig.nii.gz
- upload/images_main/2A_SM_t_FWEsig.nii.gz
- __MACOSX/upload/images_main/._2A_SM_t_FWEsig.nii.gz
- upload/images_main/4B_CR_sig_CRpos_SMneg.nii.gz
- __MACOSX/upload/images_main/._4B_CR_sig_CRpos_SMneg.nii.gz
