# Supplementary material for: Cognitive reserve against Alzheimer’s pathology is linked to brain activity during memory formation
Source: Nat Commun. 2024 Nov 13;15:9815. doi: 10.1038/s41467-024-53360-9 (PMC11561234; doi:10.1038/s41467-024-53360-9)
Supplement: Supplementary file 4 — Source Data [file 41467_2024_53360_MOESM4_ESM.zip › upload/src_data_main.xlsx]

## Sheet: fig1
PL	pacc5	edu_group	sex_f
0.333908	0.62	high	f
0.947149	-1.31	high	f
0.702507	-3.51	low	f
0.516779	-0.88	high	f
0.221819	0.6	high	f
0.349861	-0.45	high	m
0.874332	-2.8	high	f
0.112894	0.21	high	f
0.551033	-0.71	high	f
0.371379	-0.53	high	m
0.300346	-1.64	high	f
0.697169	-0.73	low	m
0.0399792	-1.25	high	m
0.190904	0.2	high	f
0.464672	-0.1	low	m
0.0658557	0.42	low	m
0.10781	-0.77	low	f
0.138275	0.26	low	f
0.956942	-2.59	high	m
0.148125	1.02	high	f
0.387965	0	high	m
0.74804	-3.08	low	m
0.463269	0.19	high	m
0.24209	0.56	high	f
0	0.08	high	m
0.668845	-0.43	low	f
0.257508	1.04	low	f
0.408164	0.61	high	f
0.864813		low	m
0.0363781	0.94	high	m
0.501118	-0.96	high	m
0.906607	-0.11	high	m
0.995642	-0.53	high	m
0.80512		low	f
0.322097	-0.12	low	f
0.92653	-1.25	high	m
0.432119	-0.37	high	m
0.549533	-0.84	high	f
0.180505	0.4	high	f
0.940603	-4.28	low	m
0.122068	0.52	high	f
0.321079	0.32	high	f
0.549363	-1.31	high	m
0.980808		low	m
0.416653	-0.96	low	f
0.324208	0.04	high	f
0.769098	0.01	high	m
0.179723	-0.29	high	m
0.832519		low	f
0.762482	-1.87	high	m
0.889461	-3.14	low	f
0.818837	-0.41	low	m
0.530978	0.48	low	f
0.884089		low	f
0.243988	-2.91	high	m
0.280937	0.05	low	m
0.209287	0.1	high	m
0.803743	-2.92	low	f
0.65973	-1.74	low	m
0.131288	-0.43	low	f
0.290646	0.31	low	f
0.776117	-0.15	low	m
0.114308	-0.37	low	f
0.363047	1.9	high	f
0.100743	-1.44	high	m
0.401	-3.73	low	f
0.900058	-0.1	low	f
0.279738	0.2	high	f
0.126526	0.46	low	f
0.487515	0.43	low	f
0.363828	-0.25	high	m
0.694468	0.74	low	m
0.342698	0.26	low	f
0.997101	-4.45	low	f
0.177293	-0.02	high	f
0.854207		low	m
0.472772	-0.47	high	m
0.843673	-1.42	low	f
0.492218	-0.8	low	m
0.308112	-0.37	low	m
0.396662	0.28	low	f
0.196472	-0.28	high	f
0.465944	-0.45	high	m
0.0427352	0.2	low	m
1		high	f
0.480588	-1.59	high	m
0.377849	0.32	high	m
0.772157	0.32	high	m
0.281324	-0.23	high	m
0.275204	0.62	low	f
0.220671	0.81	low	f
0.0284056	-0.38	high	f
0.408257	0.05	high	m
0.547858	-0.06	low	f
0.0637226	-0.42	low	f
0.493175	-0.05	low	m
0.836626	-1.03	high	m
0.638177	0.7	high	m
0.468684	-1.42	low	f
0.202587	-0.04	high	f
0.668225	-0.57	low	m
0.0550131	-0.21	low	f
0.507955	-1	low	m
0.836265	-3.47	low	m
0.940623	-0.86	low	m
0.647049	0.09	high	f
0.867855	-1.64	high	f
0.303415	-0.53	low	m
0.674862	0.35	low	f
0.0899697	0.86	low	f
0.356853	0.95	high	m
0.759251	-2.71	low	m
0.715359	-0.11	high	m
0.266568	0.4	high	m
0.740949	-0.57	high	m
0.447532	1.34	high	f
0.512325	-0.06	high	m
0.862181	-3.37	low	f
0.420593	0.32	low	m
0.124887	-0.23	low	f
0.687337	0.84	high	f
0.583177	0.46	high	m
0.279298	-0.31	low	f
0.554164	-0.25	low	m
0.0574334	0.11	high	f
0.239246	0.36	low	f
0.394066	-0.3	low	m
0.940262	-1.8	high	m
0.238807	0.43	low	f
0.0758383	-0.02	low	f
0.213189	0.93	low	f
0.981047	-4.18	low	f
0.161085	0.33	high	f
0.543088	-0.08	low	m
0.611987	-0.65	low	m
0.168429	-0.51	low	f
0.291894	-0.02	low	m
0.826003	-5.13	low	f
0.266077	-1.29	low	m
0.282318	-0.86	low	f
0.618415	0.21	high	m
0.502908	-0.56	high	m
0.605165	0.1	low	f
0.412895	-0.5	high	m
0.181935	-0.47	high	f
0.387644	-1.53	high	m
0.231704	-0.66	low	f
0.27004	-0.99	low	f
0.437273	0.83	high	m
0.210692	0.21	low	f
0.258235	-0.19	low	f
0.933509	-4.38	low	f
0.0730684	-0.78	low	m
0.405668	-0.31	low	m
0.18608	0.17	low	f
0.4354	1.08	high	m
0.345913	-0.46	low	m
0.875558	-1.08	low	m
0.0885981	0.25	high	f
0.0477324	-0.44	high	f
0.632176	-1.15	low	f
0.922619	-3.01	low	m
0.989795	-1.15	high	m
0.150811	0.48	low	f
0.0879146	-0.17	high	m
0.765995	-2.75	low	m
0.678384	-3.88	low	f
0.512372		low	m
0.890286	-1.04	high	m
0.0124378	0.82	low	f
0.248525	0.23	high	m
0.298182	-1.68	low	f
0.519114	-1.27	low	m
0.98079	-2.33	low	f
0.36867	0.09	low	f
0.242479	-0.29	low	m
0.440146	0.1	high	m
0.285728	0.1	low	m
0.8756	-2.62	low	f
0.740185		low	f
0.982251		low	f
0.491935	-4.07	low	m
0.32195	0.02	high	m
0.360738	0.3	high	m
0.755974	0.14	high	f
0.376758	-1.07	low	m
0.600372	-0.81	low	m
0.775534	-0.64	low	f
0.112231	-2.55	high	f
0.0244031	0.7	high	f
0.812795	-0.6	low	m
0.636315	-1.64	low	m
0.535922	0.61	high	m
0.79986	-0.65	high	m
0.693035	-0.2	low	f
0.399649	0.24	high	m
0.4099	-1.09	low	f
0.552939	-0.82	high	m
0.615588	0.41	high	m
0.142939	0.32	high	m
0.460477	-1.49	high	f
0.807324	-0.68	high	m
0.779726	0.28	high	m
0.0427536	-0.78	high	m
0.56619	0.07	high	m
0.208064	-0.02	low	f
0.76127	-1.61	low	f
0.755934	-0.58	high	m
0.237127	0.17	high	f
0.0331568	0.44	high	m
0.754336	-0.33	low	m
0.824308	-1.35	low	f
0.502614	-2.15	low	m
0.281083	0.37	low	f
0.0376001	-0.29	low	m
0.642271	0.26	high	m
0.161076	0.23	low	f
0.910796	-2.51	low	f
0.16259	1.11	high	f
0.836413	-5.37	high	m
0.943187	-1.55	low	m
0.644122	0.67	low	f
0.905018	-0.86	low	f
0.923572	-3.65	low	m
0.941451		low	m
0.0790755	0.16	high	f
0.736086	-0.34	high	m
0.90024	-0.54	low	m
0.663536	0	high	f
0.581694	-0.9	high	m
0.810298	-0.11	low	m
0.678453	-0.15	high	m
0.105229	-0.05	high	m
0.580083	-0.06	high	m
0.456334	0.35	low	f
0.294312	0.21	low	m
0.80441	-2.49	low	f
0.892297	-1.23	high	m
0.824262	-3.78	low	m
0.855578	-3.6	high	m
0.931481		high	m
0.734335	-3.83	low	f
0.321362	0.03	low	f
0.59847	-0.14	high	m
0.629452	-0.54	high	m
0.0479409	-0.46	high	f
0.235857	0.17	low	f
0.380073	-0.29	low	m
0.367996	0.47	low	m
0.760961	-1.15	high	f
0.127678	0.61	high	f
0.0539144	0.28	high	m
0.701948	0.17	low	f
0.223501	0.09	low	m
0.350345	0.51	low	f
0.0858188	-0.4	low	m
0.824248	-0.99	high	m
0.289732	-0.24	high	m
0.814934	-4.95	low	m
0.0562027	0.16	low	f
0.348612	0.89	high	m
0.250379	0.41	low	f
0.139528	0.27	low	f
0.39005	-0.13	high	m
0.437668	-0.33	low	m
0.668344	-0.4	low	m
0.843869	-3.02	low	f
0.684103	0.39	low	m
0.457369		high	m
0.497704	0.32	high	f
0.0816366	-0.16	low	f
0.640851	-0.38	low	m
0.0459374	-0.07	high	m
0.639693	-0.08	high	m
0.293427	0.27	low	f
0.885738	0.67	high	m
0.791366		high	m
0.222501	1.22	high	f
0.424217	-0.27	low	m
0.63166	-0.14	high	f
0.319615	-0.36	low	m
0.826799	-2.47	low	f
0.10273	0.01	low	m
0.89201	-3.14	high	f
0.439671	0.6	high	m
0.158216	0.35	low	f
0.989747	-0.97	low	m
0.100791	-0.26	high	f
0.786567	-0.51	high	m
0.353722	-0.6	low	f
0.356035	1.02	low	f
0.257929	-0.69	low	m
0.208817	-0.61	low	f
0.849912	-1.82	low	m
0.457999	-0.28	high	f
0.744834	-0.68	low	m
0.0165693	-1.08	low	m
0.588451	-0.06	high	m
0.648288	-0.29	high	m
0.418199	-0.19	low	m
0.992108	-2.27	low	f
0.762666	-3.53	high	m
0.353813	-0.52	low	f
0.303212	0.41	high	f
0.460972	0.44	high	m
0.81894	-2.72	low	f
0.891033	-0.68	low	f
0.910342	-1.29	low	m
0.410477	-0.23	high	m
0.8585	-3.85	low	f
0.833001	-2.71	low	f
0.416148	-1.08	low	m
0.603873	-2.14	high	m
0.112769	0.83	high	f
0.126065	0.12	low	f
0.838764	-1.41	high	m
0.562425	-1.16	low	m
0.426864		high	m
0.231238	-0.28	low	m
0.122444	-0.19	low	f
0.958658	-4.69	high	m
0.781973	0.76	low	f
0.973204	-2.31	low	f
0.855273		high	f
0.111471	0.32	low	f
0.216911	-0.34	low	f
0.96788		high	m
0.770738	0.28	low	f
0.70354	0.74	high	f
0.549105	-1.42	low	m
0.0617244	-0.12	high	f
0.210458	-0.97	high	m
0.711896	-1.67	high	m
0.0251275	-0.57	high	m
0.107332	-1.26	high	m
0.573785	-0.3	high	m
0.156303	1.26	high	m
0.916555	-0.35	high	f
0.405315	-2.09	low	m
0.502133	-1.88	low	m
0.904848	-4.85	low	f
0.148924	0.26	high	f
0.237564	0.2	low	f
0.781781	-0.51	high	f
0.506865		high	f
0.0588739	-0.54	low	m
0.645743	-0.58	low	f
0.799922	-1.07	high	m
0.337878	0.49	high	f
0.84357	-0.51	high	f
0.185194	-1.15	low	m
0.0625376	0.19	high	f
0.591236		low	f
0.924857	-1.98	low	f
0.477029	-1.08	low	m
0.405799	-0.16	low	m
0.383409	-0.5	high	m
0.991386		high	f
0.672828	0.19	low	f
0.326523	-0.45	low	m
0.166975	0.35	low	f
0.0179737	-0.13	low	m
0.0306358	1.65	high	f
0.672768	1.38	high	m
0.35013	0.1	high	m
0.517227	-1.57	low	f
0.543962	-0.43	low	f
0.775926	-1.42	low	m
0.715231	-1.3	low	f
0.235594	0.43	high	m
0.949315		low	f
0.800695	-0.42	low	m
0.769324	-1.84	low	f
0.0670035	-0.07	low	f
0.266637	0.15	low	f
0.598022	-0.27	high	m
0.263171	0.95	high	m
0.132612	0.56	high	f
0.647153	-0.4	low	f
0.94154		low	f
0.30519	-0.18	low	m
0.13745	-1.29	low	m
0.568106	0.18	high	m
0.0956515	0.55	high	f
0.809794	-1.07	high	m
0.399353	-0.69	high	f
0.094125	0.62	low	f
0.951266	-4.06	high	m
0.101178	-0.11	low	f
0.927846	-2.1	high	m
0.0753081	-0.86	high	m
0.453008	-1.09	low	m
0.746398	0.78	high	f
0.111114	0.41	low	f
0.919156	-0.54	high	f
0.164011	-0.05	high	f
0.450456	-0.07	high	m
0.199843	1	high	f
0.819259		low	m
0.727943	0.6	low	f
0.691675	-0.27	low	f
0.53394	0.47	high	m
0.646568	-0.27	low	f
0.270578	0.84	low	f
0.474423	-1.83	high	m
0.957649		low	f
0.524534	-2.89	low	f
0.34217	-0.27	high	m
0.70767		low	f
0.132648	0.61	high	m
0.0743744	-0.2	high	m
0.99427	-0.62	high	m
0.353966	0.15	low	m
0.958015	-4.3	low	m
0.0629819	-0.22	low	f
0.89471	-0.2	high	f
0.795784	-0.97	high	m
0.204849	-0.66	high	f
0.919287	-2.78	low	f
0.376659	0.27	low	m
0.204409	0.2	low	f
0.777218		low	f
0.905912	-7.19	low	f
0.0714884	-0.19	low	m
0.334882	-0.63	low	f
0.0755963	0.53	high	f
0.98325	-0.79	high	m
0.33421	0.06	low	f
0.92117	-3.86	low	f
0.514496	-0.36	high	m
0.917339	-2.1	high	m
0.11185	0.36	low	f
0.123102	-1.05	low	m
0.604669	0.36	high	m
0.164283	-0.21	high	f
0.695694	-0.24	high	m
0.51251	-1.13	high	m
0.859366	-2.83	low	f
0.645564	-1.49	high	m
0.744955		low	f

## Sheet: fig4a
CR	SM	category
-0.0414206	0.0570268	CR-SM+
-0.0554559	0.118779	CR-SM+
-0.0459322	-0.0521087	concordant
0.167709	0.114376	concordant
-0.0479048	0.0471731	CR-SM+
-0.104194	-0.101712	concordant
-0.0925374	-0.0681159	concordant
0.0505047	-0.0577397	CR+SM-
-0.0879637	-0.156331	concordant
-0.0564291	-0.202871	concordant
-0.1073	-0.12682	concordant
0.0623184	-0.158438	CR+SM-
0.0743539	0.0558072	concordant
-0.169073	-0.127577	concordant
-0.0427517	0.0658832	CR-SM+
-0.115765	-0.072281	concordant
-0.0927777	-0.207476	concordant
-0.0761951	-0.0592404	concordant
0.0749965	0.0628075	concordant
0.0528045	0.131298	concordant
0.164372	0.132186	concordant
0.0635692	-0.0532287	CR+SM-
0.0593839	0.0760095	concordant
-0.045516	0.092542	CR-SM+
-0.0795407	-0.190917	concordant
0.0872385	0.0717061	concordant
0.0771448	0.168225	concordant
0.119663	0.0748809	concordant
-0.222756	-0.0738711	concordant
-0.0654931	-0.061602	concordant
-0.0495196	0.0577008	CR-SM+
0.134311	0.155585	concordant
-0.0502209	-0.0883935	concordant
-0.0497834	0.0604243	CR-SM+
0.0613469	0.059508	concordant
-0.0627659	-0.109687	concordant
0.0897503	0.0611616	concordant
-0.113423	-0.0665464	concordant
-0.0470137	-0.0644832	concordant
0.0914845	0.136706	concordant
-0.0692316	0.0761495	CR-SM+
0.111224	0.1245	concordant
-0.0594565	-0.113215	concordant
-0.169172	-0.233993	concordant
-0.0606439	-0.178901	concordant
0.0897342	0.0936392	concordant
0.107427	0.144107	concordant
0.150827	0.16781	concordant
0.129347	0.101275	concordant
0.0676032	0.0426744	concordant
-0.0491006	0.056057	CR-SM+
-0.111702	-0.171676	concordant
-0.0496038	-0.11157	concordant
0.0779573	0.220858	concordant
0.0713048	0.128209	concordant
0.0721808	0.139224	concordant
-0.0616916	-0.161202	concordant
-0.0913378	-0.0709093	concordant
0.0525662	-0.101218	CR+SM-
0.0733584	0.14344	concordant
-0.1129	-0.112589	concordant
-0.0575545	-0.11251	concordant
0.111097	0.159936	concordant
-0.132895	-0.0479132	concordant
0.0674774	0.0833564	concordant
-0.0588243	-0.171928	concordant
-0.0718911	-0.116684	concordant
0.203616	0.141126	concordant
-0.149744	-0.0977218	concordant
-0.0630711	0.0879467	CR-SM+
0.149237	0.174349	concordant
0.140363	0.13915	concordant
-0.0468347	-0.0574402	concordant
0.110532	0.0564811	concordant
0.0529781	-0.047277	CR+SM-
0.0565799	0.15168	concordant
-0.146875	-0.15525	concordant
-0.0921192	-0.0711552	concordant
0.0496923	-0.0333877	CR+SM-
-0.050057	-0.0641091	concordant
0.0801647	0.0602587	concordant
0.0926326	0.134466	concordant
0.052315	-0.0452836	CR+SM-
0.0615281	-0.0531819	CR+SM-
-0.0767299	-0.105087	concordant
-0.0483314	-0.12229	concordant
-0.0918923	-0.204677	concordant
-0.180381	-0.2165	concordant
-0.140336	-0.138543	concordant
0.071878	0.0515209	concordant
-0.0430423	-0.109438	concordant
0.0515505	-0.0574551	CR+SM-
0.0672969	0.0514072	concordant
0.0562479	0.0602248	concordant
-0.0552418	-0.270257	concordant
-0.0892084	-0.0607822	concordant
-0.0886283	-0.100135	concordant
0.0746146	0.115339	concordant
-0.105894	-0.0890477	concordant
-0.119272	-0.0783144	concordant
0.0621522	0.0431565	concordant
0.0629026	0.209909	concordant
-0.0460244	0.109796	CR-SM+
-0.0690936	-0.120849	concordant
0.0536862	-0.0862412	CR+SM-
0.123608	0.0893827	concordant
-0.0913064	-0.058619	concordant
-0.0407519	-0.107039	concordant
0.0570657	0.0449211	concordant
0.0634719	-0.0507001	CR+SM-
0.0659826	0.106471	concordant
0.0621583	0.152783	concordant
-0.0521196	-0.180058	concordant
0.0942029	0.207728	concordant
-0.0661419	-0.0407996	concordant
0.0578333	0.0585846	concordant
0.14583	0.190256	concordant
0.05528	0.0976256	concordant
0.052448	-0.0834808	CR+SM-
0.0537271	0.182866	concordant
-0.242197	-0.112458	concordant
0.101961	0.122231	concordant
-0.148583	-0.205427	concordant
0.158533	0.20982	concordant
-0.0652924	-0.0576206	concordant
0.0881332	0.149498	concordant
0.053738	-0.0533583	CR+SM-
-0.0614689	0.136975	CR-SM+
-0.0552587	-0.205354	concordant
-0.124448	0.114914	CR-SM+
-0.0732161	-0.183764	concordant
-0.112923	-0.128317	concordant
-0.0670253	-0.055018	concordant
0.122879	0.145682	concordant
-0.0855627	-0.152042	concordant
-0.0432884	-0.105148	concordant
-0.206283	-0.116649	concordant
0.053867	0.0558189	concordant
0.0718381	0.071318	concordant
0.0527093	0.0423706	concordant
0.114799	0.14288	concordant
-0.0531699	0.0424045	CR-SM+
0.0737695	0.137419	concordant
-0.0493206	0.0830645	CR-SM+
0.060658	-0.0502701	CR+SM-
-0.0667747	-0.191746	concordant
0.178803	0.145606	concordant
0.0636163	-0.0876691	CR+SM-
0.124166	0.139891	concordant
-0.0717962	0.113442	CR-SM+
-0.0770883	-0.0542088	concordant
-0.0470742	-0.205608	concordant
-0.0416206	0.0617187	CR-SM+
0.049264	-0.0877744	CR+SM-
-0.0772194	0.109303	CR-SM+
0.0607701	0.0788145	concordant
0.103327	0.15183	concordant
0.146824	0.158451	concordant
0.0660435	0.122633	concordant
-0.0951336	-0.097961	concordant
0.0508713	-0.0674792	CR+SM-
-0.142388	-0.136206	concordant
0.0496167	0.0645044	concordant
0.0967071	0.147293	concordant
-0.168123	-0.161186	concordant
0.0792061	-0.113065	CR+SM-
-0.0419914	-0.091717	concordant
0.0519583	0.128091	concordant
-0.0655698	-0.0763777	concordant
0.117973	0.123519	concordant
-0.0418394	-0.0530439	concordant
-0.163116	-0.185332	concordant
0.0948788	0.17779	concordant
0.0773295	0.159252	concordant
-0.213064	-0.0858524	concordant
-0.0618674	0.09127	CR-SM+
0.0918237	0.13313	concordant
-0.0412202	0.0517704	CR-SM+
0.0542866	-0.0597772	CR+SM-
0.125994	0.161979	concordant
0.0800467	0.150996	concordant
0.109405	0.105074	concordant
-0.0627826	-0.137926	concordant
-0.0697472	-0.183603	concordant
0.145321	0.152641	concordant
0.0885881	0.141229	concordant
-0.0734398	-0.0572256	concordant
-0.0603184	-0.144306	concordant
0.0988232	0.163683	concordant
-0.0579512	-0.0826355	concordant
0.148725	0.162834	concordant
-0.0897781	0.0518698	CR-SM+
-0.11667	-0.132708	concordant
-0.0641707	-0.200564	concordant
-0.0469674	0.0378875	CR-SM+
0.151446	0.110125	concordant
-0.0957736	-0.176293	concordant
-0.0518992	-0.0496598	concordant
0.0823382	0.19437	concordant
0.0507246	-0.0542293	CR+SM-
-0.126142	-0.144184	concordant
0.0648306	0.0752519	concordant
0.110331	0.158889	concordant
-0.0458667	0.12397	CR-SM+
-0.176542	-0.217697	concordant
0.154107	0.134161	concordant
0.184615	0.171572	concordant
-0.167815	-0.203534	concordant
0.0764196	0.0749867	concordant
-0.110663	-0.0966133	concordant
-0.0741632	-0.19355	concordant
-0.0690129	-0.0463118	concordant
0.128245	0.114603	concordant
-0.0574426	0.072756	CR-SM+
-0.081202	-0.0486228	concordant
-0.11109	-0.0565121	concordant
-0.119819	-0.0980535	concordant
-0.0553049	0.0677774	CR-SM+
0.162085	0.116887	concordant
-0.0470446	-0.103326	concordant
0.0511574	0.114237	concordant
-0.0412747	-0.0678554	concordant
0.133965	0.17771	concordant
0.0632139	-0.0854584	CR+SM-
0.05658	-0.11029	CR+SM-
0.0709586	0.101426	concordant
-0.117628	0.0685677	CR-SM+
0.0623528	0.113505	concordant
0.0634556	0.0545415	concordant
-0.110063	-0.0817597	concordant
0.0579133	-0.0522948	CR+SM-
-0.0466382	-0.0436376	concordant
0.0579363	-0.137331	CR+SM-
0.0582703	-0.0544527	CR+SM-
-0.048504	0.0653118	CR-SM+
0.0526927	-0.0654284	CR+SM-
-0.0655989	-0.0811137	concordant
0.211533	0.161368	concordant
0.103984	0.0785296	concordant
-0.05641	-0.0755519	concordant
0.0692131	-0.0544258	CR+SM-
-0.0879065	-0.0412072	concordant
-0.195099	-0.219481	concordant
-0.110461	-0.131481	concordant
0.0592811	0.0611315	concordant
0.0538316	-0.0549146	CR+SM-
-0.0593987	-0.0500431	concordant
0.102721	0.0953995	concordant
-0.0443395	0.101714	CR-SM+
0.0639694	0.0637794	concordant
0.0618255	0.14095	concordant
0.148692	0.100051	concordant
0.0875901	0.111628	concordant
0.0667748	0.0616747	concordant
0.13463	0.109358	concordant
-0.0623436	-0.112874	concordant
-0.0642269	-0.059374	concordant
0.0584511	-0.0424662	CR+SM-
0.121615	0.110697	concordant
0.166018	0.176121	concordant
-0.0792065	-0.056145	concordant
0.150584	0.0821781	concordant
-0.097426	-0.081133	concordant
-0.233687	-0.245292	concordant
0.162347	0.221696	concordant
-0.0955368	-0.0588816	concordant
-0.056693	-0.168444	concordant
0.0644214	-0.0528886	CR+SM-
0.0506875	0.15266	concordant
-0.106185	0.0642631	CR-SM+
0.0694995	-0.106961	CR+SM-
0.0892426	0.0925145	concordant
-0.118614	-0.0671723	concordant
-0.0663763	-0.0736051	concordant
0.174063	0.157811	concordant
-0.0416368	-0.0826561	concordant
0.179271	0.146751	concordant
0.0969728	0.14079	concordant
0.110294	0.202658	concordant
0.0838057	0.130608	concordant
0.0516296	-0.0802656	CR+SM-
0.0755339	0.114265	concordant
0.0496824	0.188864	concordant
0.053441	-0.0598195	CR+SM-
-0.0429531	-0.201026	concordant
-0.110638	-0.117982	concordant
-0.0463869	-0.0641449	concordant
-0.0471187	-0.0907311	concordant
0.221519	0.170526	concordant
-0.0661249	-0.0657288	concordant
-0.113002	-0.103697	concordant
0.0631776	-0.0587226	CR+SM-
-0.0526521	-0.0810362	concordant
0.116205	0.141965	concordant
0.122627	0.104582	concordant
-0.0961074	-0.120995	concordant
-0.103294	-0.220019	concordant
-0.0613163	-0.110341	concordant
0.0832567	0.0811363	concordant
-0.0598873	-0.120744	concordant
-0.0583682	-0.178248	concordant
-0.0447876	0.0945931	CR-SM+
-0.0948607	-0.133879	concordant
0.0677669	0.176509	concordant
-0.0711113	0.0618374	CR-SM+
-0.0601069	0.0959162	CR-SM+
-0.0671691	0.0696902	CR-SM+
0.0713156	0.0667744	concordant
0.0507382	-0.0674678	CR+SM-
0.0572368	-0.0709175	CR+SM-
-0.0530552	0.0790889	CR-SM+
0.0699989	-0.150363	CR+SM-
0.0708327	0.183051	concordant
-0.10092	-0.0651535	concordant
-0.0718544	0.0770087	CR-SM+
-0.0571264	-0.105283	concordant
0.132725	0.163132	concordant
-0.0892436	-0.167739	concordant
0.0670484	0.0744676	concordant
-0.0447743	0.0417783	CR-SM+
0.198278	0.14835	concordant
-0.0690267	-0.0681157	concordant
-0.07862	-0.15687	concordant
-0.0568807	0.0630473	CR-SM+
0.176719	0.145129	concordant
-0.0520652	-0.112335	concordant
0.0564241	0.137027	concordant
0.0958335	0.140919	concordant
0.144261	0.143488	concordant
0.084792	0.0965758	concordant
-0.0554557	0.0644967	CR-SM+
-0.0760581	-0.0806926	concordant
-0.0553693	0.0632577	CR-SM+
-0.0536908	0.0623548	CR-SM+
-0.0619888	-0.0719319	concordant
-0.163534	0.0723785	CR-SM+
0.0601884	-0.0640925	CR+SM-
-0.0492633	-0.0846712	concordant
0.096719	0.0933384	concordant
-0.104622	-0.126826	concordant
0.0566645	0.0693863	concordant
0.0659198	0.133862	concordant
0.0589187	-0.0542533	CR+SM-
-0.0912437	-0.174507	concordant
0.133654	0.0617278	concordant
0.0664772	0.152636	concordant
-0.0707922	-0.057118	concordant
-0.0977643	-0.0836386	concordant
-0.0581199	-0.16066	concordant
-0.0894775	-0.0879387	concordant
-0.0878243	0.0587552	CR-SM+
-0.0908886	-0.0839644	concordant
-0.0425018	-0.0451995	concordant
0.0500643	-0.0432844	CR+SM-
-0.061649	-0.0515618	concordant
-0.0888173	-0.0926096	concordant
-0.0537756	-0.274135	concordant
0.192206	0.191078	concordant
0.130423	0.159093	concordant
-0.0880655	0.085201	CR-SM+
-0.0523334	-0.0399012	concordant
0.0893488	-0.0906516	CR+SM-
-0.124507	-0.0645035	concordant
-0.092815	-0.140352	concordant
-0.0671253	-0.0622204	concordant
-0.0542383	-0.1874	concordant
-0.174096	-0.0957925	concordant
-0.0465195	-0.0719638	concordant
-0.0476837	-0.222575	concordant
-0.0551581	0.0612756	CR-SM+
0.166347	0.136929	concordant
0.111555	0.162626	concordant
0.0881773	0.13781	concordant
0.0825553	0.15292	concordant
0.120552	0.131633	concordant
0.0531642	-0.0479703	CR+SM-
0.0509146	-0.0476738	CR+SM-
-0.0862691	-0.0879623	concordant
0.0558357	-0.056467	CR+SM-
-0.0868191	-0.0564123	concordant
-0.119384	0.0599041	CR-SM+
-0.0456842	-0.0615786	concordant
0.109596	0.190751	concordant
0.0617861	0.0624441	concordant
0.0618858	-0.0661476	CR+SM-
0.0643593	-0.0715181	CR+SM-
0.0972117	0.102179	concordant
-0.0493391	0.0957396	CR-SM+
-0.0666863	-0.124257	concordant
0.0497032	-0.117472	CR+SM-
0.0801179	0.164865	concordant
-0.10658	-0.180729	concordant
0.0873701	0.0627837	concordant
0.0928472	0.111983	concordant
-0.0407706	-0.16815	concordant
-0.101417	0.0505246	CR-SM+
0.0770594	0.0583045	concordant
-0.0656152	-0.0501676	concordant
0.0547042	0.0389631	concordant
-0.0870218	0.073186	CR-SM+
-0.0675563	-0.0427165	concordant
-0.0832973	0.0706175	CR-SM+
-0.0520062	0.0666407	CR-SM+
-0.0563087	0.067003	CR-SM+
-0.0934529	-0.0782839	concordant
0.228394	0.193344	concordant
0.0778416	-0.0512624	CR+SM-
0.0585042	-0.158402	CR+SM-
0.0741241	0.10908	concordant
0.0536954	0.136942	concordant
-0.057716	-0.0803598	concordant
0.0747446	-0.0794265	CR+SM-
-0.0590388	-0.112363	concordant
0.181403	0.151996	concordant
0.056406	-0.147352	CR+SM-
-0.193256	-0.0564303	concordant
0.0645641	0.131426	concordant
0.17168	0.164877	concordant
-0.0586361	-0.14685	concordant
-0.0523581	-0.0493329	concordant
-0.0665697	-0.055004	concordant
-0.193523	-0.142572	concordant
-0.0798078	-0.120332	concordant
-0.0497355	0.0592063	CR-SM+
-0.0859502	0.101113	CR-SM+
-0.0939663	-0.0771263	concordant
0.0633538	-0.144225	CR+SM-
-0.0532923	0.0613863	CR-SM+
0.0595025	0.0780334	concordant
0.0574412	0.0388199	concordant
-0.0453897	-0.0672583	concordant
0.0752628	0.110447	concordant
-0.0536085	0.0501712	CR-SM+
0.0722758	0.0400488	concordant
0.0762665	0.0772978	concordant
0.067245	0.0804137	concordant
0.16995	0.162292	concordant
0.116783	0.0595154	concordant
-0.164479	-0.102708	concordant
0.207825	0.20045	concordant
-0.091689	-0.186947	concordant
0.097874	0.106904	concordant
0.0527635	0.105137	concordant
0.0955027	0.103616	concordant
-0.0596629	-0.142755	concordant
-0.0423399	0.126107	CR-SM+
0.0689637	0.0668594	concordant
0.0583162	-0.147008	CR+SM-
-0.065382	-0.153741	concordant
-0.07659	0.103375	CR-SM+
0.111306	0.11297	concordant
-0.0669316	-0.24498	concordant
0.114427	0.186351	concordant
-0.0509949	-0.0795496	concordant
-0.0954069	-0.100525	concordant
-0.05466	0.0926995	CR-SM+
-0.0421176	-0.103175	concordant
-0.144015	-0.168409	concordant
0.10921	0.0606057	concordant
-0.0611676	-0.159321	concordant
0.0674766	0.0511897	concordant
0.0499237	0.0730302	concordant
0.058382	0.200626	concordant
0.0628957	-0.0463327	CR+SM-
-0.0872004	-0.0513392	concordant
0.0755885	-0.104856	CR+SM-
0.0574655	-0.0455618	CR+SM-
-0.0637809	-0.122405	concordant
0.0844827	0.0871662	concordant
-0.110311	-0.134368	concordant
-0.0675573	0.0456173	CR-SM+
0.0527325	-0.0697604	CR+SM-
0.0631694	0.13077	concordant
0.0519536	-0.128767	CR+SM-
0.0695436	-0.0509321	CR+SM-
0.0688199	0.0560497	concordant
0.0749707	-0.155803	CR+SM-
-0.0468109	-0.268746	concordant
-0.0517269	-0.110325	concordant
0.069386	0.118217	concordant
0.149583	0.157843	concordant
-0.0594711	0.050789	CR-SM+
-0.0686009	-0.0716811	concordant
-0.0463933	0.0960874	CR-SM+
0.0788672	0.0602734	concordant
-0.0417239	0.123556	CR-SM+
0.0544691	-0.0744371	CR+SM-
0.131453	0.177924	concordant
0.0701258	-0.154807	CR+SM-
-0.0479949	0.0903062	CR-SM+
-0.0513851	0.0427318	CR-SM+
0.0641347	-0.0543518	CR+SM-
-0.0654247	-0.191088	concordant
-0.0430119	0.0596014	CR-SM+
0.0701313	0.0619429	concordant
-0.0614529	-0.219591	concordant
0.122213	0.105867	concordant
-0.163628	-0.137265	concordant
0.0550875	-0.0442956	CR+SM-
0.0591751	0.0695483	concordant
0.0526654	0.0811825	concordant
-0.0675911	-0.1448	concordant
-0.049036	-0.2403	concordant
0.0574296	0.143397	concordant
-0.0537235	0.0890326	CR-SM+
-0.127946	-0.0772732	concordant
-0.0485443	-0.0519801	concordant
-0.144181	-0.184769	concordant
-0.140186	-0.090766	concordant
-0.045287	-0.252922	concordant
-0.0493506	-0.0666725	concordant
0.0738678	0.0972583	concordant
0.0665001	0.128114	concordant
-0.175436	-0.130875	concordant
-0.0994529	-0.0847248	concordant
0.0739779	0.133059	concordant
-0.0414596	0.0539475	CR-SM+
0.130964	0.127482	concordant
0.117746	0.0942153	concordant
-0.043911	-0.122967	concordant
0.133036	0.165115	concordant
0.0787288	0.0562304	concordant
0.135243	0.143927	concordant
-0.0707093	-0.0898316	concordant
-0.139592	-0.0861487	concordant
-0.0602382	0.0763964	CR-SM+
0.0491362	0.102641	concordant
-0.09182	-0.14173	concordant
0.0715969	-0.0831507	CR+SM-
0.0562381	-0.0419315	CR+SM-
0.0599117	0.124961	concordant
-0.149642	-0.0560189	concordant
0.0537377	0.0611911	concordant
0.125609	0.172261	concordant
-0.0566275	0.049092	CR-SM+
0.100638	0.128451	concordant
-0.118695	-0.135488	concordant
0.115775	0.121559	concordant
-0.0438408	-0.0469011	concordant
-0.057724	-0.184228	concordant
-0.106666	-0.137647	concordant
0.0603345	0.121492	concordant
-0.0417139	-0.203612	concordant
-0.0427367	0.0497095	CR-SM+
-0.041913	-0.226557	concordant
-0.118443	-0.123369	concordant
0.0656758	-0.0760847	CR+SM-
-0.088329	0.0510835	CR-SM+
-0.0447844	0.0680682	CR-SM+
-0.0953439	0.0562366	CR-SM+
-0.0636638	0.107808	CR-SM+
-0.0741084	0.0738619	CR-SM+
-0.132683	-0.0906782	concordant
-0.152967	-0.207308	concordant
-0.12528	-0.0665096	concordant
-0.187882	-0.217572	concordant
0.190367	0.102629	concordant
-0.0857546	-0.0495605	concordant
0.0518406	0.0673652	concordant
0.0560548	-0.0786712	CR+SM-
0.179086	0.180564	concordant
0.131517	0.134665	concordant
0.0587201	0.115945	concordant
0.0524053	-0.0941775	CR+SM-
0.0857967	-0.0714647	CR+SM-
0.0647074	-0.071499	CR+SM-
0.0490931	-0.0903384	CR+SM-
0.185	0.126445	concordant
0.0815504	0.0973433	concordant
0.134422	0.157355	concordant
-0.0439424	-0.0881781	concordant
-0.121514	-0.111355	concordant
0.0685424	0.0813759	concordant
0.0553038	0.0912652	concordant
0.0544079	0.0494642	concordant
-0.0677389	0.0670418	CR-SM+
-0.0434506	-0.0522693	concordant
-0.089683	-0.142494	concordant
0.0823531	-0.0654215	CR+SM-
-0.211481	-0.128549	concordant
0.0514126	-0.0823497	CR+SM-
-0.0582504	-0.192526	concordant
-0.0971836	-0.0641963	concordant
-0.0760237	0.061697	CR-SM+
-0.045493	-0.0659136	concordant
0.0493911	-0.0545784	CR+SM-
0.0561055	-0.148599	CR+SM-
-0.16456	-0.116816	concordant
-0.0846213	-0.058554	concordant
-0.0944359	-0.110187	concordant
0.0658419	0.0882577	concordant
0.163542	0.185935	concordant
0.0730146	-0.0664335	CR+SM-
-0.0412347	0.107187	CR-SM+
-0.0795495	-0.0394517	concordant
-0.0447468	0.0542661	CR-SM+
-0.0882442	-0.118893	concordant
-0.0738014	-0.0938171	concordant
-0.198662	-0.223542	concordant
0.06337	0.0743235	concordant
0.126756	0.105902	concordant
0.0688551	0.0546211	concordant
0.0582556	0.0876525	concordant
-0.0610374	-0.0838938	concordant
-0.099605	-0.145728	concordant
-0.173215	-0.195089	concordant
-0.0510307	0.0676208	CR-SM+
-0.0527196	-0.0709381	concordant
-0.0443229	-0.0716881	concordant
-0.0934634	-0.115688	concordant
-0.063128	-0.145304	concordant
-0.146327	-0.17017	concordant
-0.045529	0.0749235	CR-SM+
-0.0531616	-0.050215	concordant
0.081186	0.16219	concordant
0.0867957	0.0773628	concordant
0.0687494	0.040642	concordant
0.0607916	0.141291	concordant
-0.0766521	-0.0441394	concordant
-0.204347	-0.112725	concordant
0.0533322	-0.0801532	CR+SM-
-0.0764109	-0.102545	concordant
-0.0795127	-0.235598	concordant
-0.0604622	0.0727371	CR-SM+
-0.0423008	0.15494	CR-SM+
0.112893	0.119428	concordant
-0.06754	-0.0645257	concordant
0.087079	0.16255	concordant
-0.0494153	-0.0732922	concordant
-0.0885682	0.0573647	CR-SM+
0.0529416	0.113558	concordant
0.158993	0.103685	concordant
-0.0592641	-0.0954352	concordant
-0.0512808	0.0553175	CR-SM+
0.0493638	0.0748914	concordant
0.054143	-0.0993411	CR+SM-
0.0676839	0.0432569	concordant
0.0968611	0.0841578	concordant
-0.0959769	-0.0732811	concordant
0.0497294	-0.0714904	CR+SM-
0.0822557	0.119474	concordant
-0.0631331	-0.0814979	concordant
0.0546029	-0.0652116	CR+SM-
-0.0774505	-0.0733692	concordant
-0.049013	-0.0704108	concordant
0.0707306	0.0775146	concordant
0.0947834	0.0656112	concordant
0.20478	0.198196	concordant
-0.0763909	-0.0866979	concordant
-0.0659408	0.0652972	CR-SM+
-0.0744186	-0.0445987	concordant
0.127955	0.0869298	concordant
-0.0410132	-0.0494629	concordant
-0.0431866	0.0570801	CR-SM+
0.150042	0.11972	concordant
-0.0816154	-0.1013	concordant
-0.0596483	-0.0574613	concordant
0.110612	0.0993073	concordant
0.0776754	0.0725598	concordant
-0.0474702	0.0913554	CR-SM+
-0.0405613	0.0659758	CR-SM+
-0.158386	-0.182103	concordant
0.152326	0.176278	concordant
-0.103559	0.117965	CR-SM+
-0.0880848	-0.140027	concordant
-0.153374	-0.0865795	concordant
0.0491579	-0.0503765	CR+SM-
-0.0646892	-0.0576235	concordant
-0.0999494	-0.106536	concordant
0.173448	0.0971262	concordant
-0.0405881	-0.0628105	concordant
-0.0536307	0.059064	CR-SM+
-0.230418	-0.217274	concordant
0.0642065	0.151253	concordant
0.0554691	0.116577	concordant
-0.0536682	-0.109006	concordant
0.0570966	-0.0873402	CR+SM-
0.0833681	0.0699237	concordant
-0.0771394	-0.0529558	concordant
-0.132888	-0.0708923	concordant
-0.0695936	-0.150944	concordant
0.218312	0.120645	concordant
0.0743264	0.0945289	concordant
-0.0638713	-0.208682	concordant
0.117516	0.0837629	concordant
0.0672516	0.0559836	concordant
-0.0962618	-0.0508667	concordant
-0.165816	-0.157896	concordant
-0.0676637	0.0700112	CR-SM+
-0.0829792	-0.176597	concordant
-0.0626304	-0.0748293	concordant
-0.0636346	-0.0514326	concordant
0.154281	0.176778	concordant
0.156903	0.161716	concordant
-0.188676	-0.17067	concordant
-0.100536	-0.109856	concordant
-0.0847775	0.0688889	CR-SM+
-0.0596561	0.063463	CR-SM+
-0.062825	0.0692089	CR-SM+
-0.118462	-0.186517	concordant
0.0626495	0.124403	concordant
-0.108725	-0.13856	concordant
0.062151	-0.0813718	CR+SM-
0.0606869	0.0799448	concordant
0.0547951	0.129261	concordant
-0.0486412	0.0494113	CR-SM+
-0.0413163	0.0898844	CR-SM+
-0.0925201	0.0859352	CR-SM+
0.0572155	0.0508828	concordant
0.122154	0.14465	concordant
0.0607772	0.104099	concordant
-0.0745452	0.079464	CR-SM+
0.0663657	0.0970094	concordant
-0.0603856	-0.0394438	concordant
-0.056667	0.0768012	CR-SM+
0.0556236	0.0646673	concordant
0.168573	0.160411	concordant
-0.0681207	-0.0596897	concordant
-0.0433313	0.0869821	CR-SM+
-0.0620782	-0.107514	concordant
-0.046489	0.0450844	CR-SM+
0.135832	0.0928026	concordant
-0.0693432	0.0636651	CR-SM+
-0.0831168	-0.155418	concordant
0.115118	0.122255	concordant
0.0570834	0.0562421	concordant
-0.0510851	0.0636739	CR-SM+
-0.131998	-0.0919399	concordant
0.111071	0.157023	concordant
-0.0472552	0.103499	CR-SM+
-0.165636	-0.135652	concordant
-0.172893	-0.117975	concordant
0.0560143	-0.106167	CR+SM-
-0.0427678	-0.045378	concordant
0.076686	0.068252	concordant
-0.0471483	-0.119775	concordant
0.0671313	-0.0466825	CR+SM-
-0.156923	0.0681815	CR-SM+
0.0757681	0.0550567	concordant
0.16146	0.163487	concordant
-0.0613032	-0.107801	concordant
0.0619754	-0.151064	CR+SM-
0.0589759	0.0508415	concordant
0.0494039	-0.082959	CR+SM-
0.06262	0.145855	concordant
0.0541478	-0.0479528	CR+SM-
0.0507837	-0.0436573	CR+SM-
-0.0776493	-0.130972	concordant
-0.0747876	-0.284199	concordant
-0.0625008	-0.15721	concordant
-0.204852	-0.248487	concordant
0.182253	0.207472	concordant
0.0616388	-0.0476137	CR+SM-
0.0571419	0.0961242	concordant
-0.0450861	-0.0518268	concordant
0.100503	0.0638097	concordant
-0.0564983	-0.0748389	concordant
-0.106749	-0.150188	concordant
0.0624858	0.150003	concordant
-0.0576104	-0.144744	concordant
0.105897	0.129053	concordant
-0.0446498	0.0600774	CR-SM+
-0.0775165	0.0685106	CR-SM+
-0.110723	-0.230162	concordant
0.0594264	-0.054229	CR+SM-
0.0740654	-0.075667	CR+SM-
0.0491465	-0.0788076	CR+SM-
0.0584259	0.124952	concordant
-0.0716997	-0.139771	concordant
0.088228	0.101706	concordant
-0.128048	-0.0833889	concordant
-0.0824928	0.0506979	CR-SM+
0.0540218	0.238404	concordant
-0.0829381	-0.0537093	concordant
0.0576228	-0.0649264	CR+SM-
-0.0818613	-0.190882	concordant
-0.0412172	0.0629269	CR-SM+
-0.134692	-0.114528	concordant
-0.0647911	0.0462937	CR-SM+
0.11694	0.110843	concordant
0.072039	-0.106151	CR+SM-
-0.0798724	0.0580211	CR-SM+
0.0626754	0.148752	concordant
-0.0430953	-0.0977258	concordant
0.0596194	-0.0562758	CR+SM-
-0.0431412	-0.0791348	concordant
0.105732	0.0872113	concordant
0.0570718	0.149311	concordant
-0.0743129	-0.0590602	concordant
-0.0463436	0.0400983	CR-SM+
-0.0981964	-0.0985328	concordant
-0.0534512	0.0390456	CR-SM+
-0.0839829	-0.117868	concordant
0.0616031	0.269754	concordant
0.16027	0.136048	concordant
-0.0639682	0.0695888	CR-SM+
-0.082191	-0.0898117	concordant
0.176377	0.164472	concordant
-0.0431864	0.0608106	CR-SM+
0.0519859	-0.0622477	CR+SM-
-0.0629218	-0.180214	concordant
0.083349	0.0866657	concordant
0.0597455	-0.047202	CR+SM-
0.0531647	-0.033171	CR+SM-
-0.129506	-0.0915005	concordant
0.0640002	0.0520596	concordant
-0.0576832	0.0808468	CR-SM+
-0.0506233	0.0624965	CR-SM+
0.0811621	0.0524438	concordant
0.102066	0.128637	concordant
-0.0448557	0.046204	CR-SM+
-0.0770854	0.167204	CR-SM+
-0.206685	-0.0627891	concordant
0.0594678	0.13518	concordant
0.0775416	0.0634464	concordant
0.153035	0.180276	concordant
0.08966	0.115544	concordant
-0.133775	-0.18392	concordant
0.0547766	-0.0731394	CR+SM-
0.163959	0.170622	concordant
-0.0427658	0.088166	CR-SM+
0.067252	0.0863223	concordant
-0.110031	-0.0721727	concordant
0.0614734	0.0406973	concordant
0.0504124	-0.117976	CR+SM-
-0.065327	-0.0739471	concordant
-0.060828	-0.0554323	concordant
-0.117419	-0.113226	concordant
-0.0908939	-0.067609	concordant
-0.0882354	-0.134272	concordant
-0.0583301	-0.0399871	concordant
0.0517549	-0.0748385	CR+SM-
0.0770599	0.0820283	concordant
0.0534988	-0.0436097	CR+SM-
-0.071699	-0.175651	concordant
-0.0596667	0.118041	CR-SM+
-0.0609719	0.0559751	CR-SM+
0.0534817	0.173707	concordant
-0.0433766	-0.0851375	concordant
0.080755	0.0472757	concordant
-0.0439277	-0.111183	concordant
0.16815	0.175318	concordant
0.0981603	0.156583	concordant
0.0618488	0.0719528	concordant
0.122156	0.176702	concordant
-0.0866376	-0.0680522	concordant
-0.0609345	-0.0886212	concordant
0.0989142	0.111482	concordant
0.135106	0.0846519	concordant
-0.061118	-0.0903655	concordant
0.0541177	0.0611115	concordant
0.0514781	-0.0417764	CR+SM-
-0.0747745	-0.143521	concordant
0.12465	0.0958202	concordant
-0.0643708	-0.0483632	concordant
0.0653214	0.0676771	concordant
-0.0556077	-0.0921746	concordant
-0.0897362	-0.0667249	concordant
0.0660457	0.0563908	concordant
0.0507104	-0.0781336	CR+SM-
-0.227416	-0.101772	concordant
-0.056346	-0.0955753	concordant
0.109964	0.139545	concordant
0.0724502	0.065387	concordant
0.0597922	0.0388961	concordant
0.0513148	0.200765	concordant
0.105762	0.125497	concordant
0.053075	-0.0561267	CR+SM-
0.170176	0.15321	concordant
0.0832923	0.163848	concordant
0.0521529	0.10063	concordant
-0.0451651	-0.122719	concordant
-0.0425851	0.0721414	CR-SM+
0.123936	0.117902	concordant
-0.0831834	-0.0650815	concordant
0.0490896	-0.123859	CR+SM-
-0.0882567	-0.0794201	concordant
-0.0409018	0.102755	CR-SM+
-0.058202	0.0861048	CR-SM+
0.0594753	-0.076959	CR+SM-
0.0619889	0.0682321	concordant
0.0496032	-0.0968986	CR+SM-
-0.0518188	-0.106006	concordant
0.0570715	0.0398762	concordant
-0.134337	-0.121285	concordant
0.0658465	0.0554738	concordant
-0.104998	-0.21623	concordant
-0.207712	-0.204621	concordant
-0.0678807	-0.268776	concordant
0.0501842	-0.0961905	CR+SM-
-0.0495946	0.0795623	CR-SM+
0.0603958	0.0853826	concordant
-0.0502954	0.0668053	CR-SM+
0.124872	0.109054	concordant
-0.0591624	0.0532273	CR-SM+
0.10323	0.104146	concordant
-0.127756	-0.0820073	concordant
-0.211763	-0.254231	concordant
0.123125	0.0689673	concordant
0.0538089	-0.0416446	CR+SM-
0.0535643	0.0462571	concordant
-0.132095	-0.114763	concordant
0.126387	0.0974457	concordant
-0.208894	-0.15318	concordant
-0.0663034	-0.176185	concordant
-0.122497	-0.11025	concordant
-0.0847838	-0.138717	concordant
-0.0738037	-0.0530296	concordant
0.0531959	-0.0683253	CR+SM-
0.0820466	0.170306	concordant
-0.10946	-0.0698952	concordant
-0.049361	0.0714339	CR-SM+
-0.0526497	0.0976672	CR-SM+
-0.0440196	0.112646	CR-SM+
0.184029	0.163279	concordant
0.0581284	0.221511	concordant
0.051294	0.0375961	concordant
-0.0445298	0.0444256	CR-SM+
-0.0571137	-0.112087	concordant
-0.0491952	0.0757536	CR-SM+
-0.0761094	-0.194451	concordant
-0.0947648	-0.0646253	concordant
0.0774646	0.151632	concordant
0.0493173	0.0838803	concordant
0.0510874	-0.127219	CR+SM-
-0.0834288	-0.0500603	concordant
-0.0606246	-0.133052	concordant
-0.0991233	-0.208913	concordant
-0.0512728	0.110424	CR-SM+
-0.0507677	-0.0668977	concordant
0.103324	0.117713	concordant
-0.053692	-0.0675939	concordant
0.142286	0.164104	concordant
-0.0536888	0.0723083	CR-SM+
0.15624	0.122607	concordant
-0.189901	-0.234533	concordant
0.193413	0.126555	concordant
-0.0842683	-0.110077	concordant
0.0948888	0.122611	concordant
-0.0545596	0.0669304	CR-SM+
-0.0465872	0.0540076	CR-SM+
-0.055568	-0.177403	concordant
-0.129406	-0.0978035	concordant
-0.0537264	-0.0897855	concordant
0.0638746	0.0572875	concordant
-0.0544007	-0.0983188	concordant
-0.0822972	-0.235592	concordant
-0.0556895	-0.0498001	concordant
0.0515753	-0.04617	CR+SM-
-0.206551	-0.254962	concordant
-0.0434536	-0.0493319	concordant
-0.0613589	-0.0588483	concordant
0.0729747	0.0643998	concordant
-0.0620015	0.0670056	CR-SM+
-0.0589567	0.10535	CR-SM+
0.113536	0.0823101	concordant
-0.0448942	-0.0493582	concordant
-0.0502207	-0.10583	concordant
-0.0676627	0.0959726	CR-SM+
0.116526	0.138046	concordant
0.0807582	0.157865	concordant
-0.0876584	-0.115743	concordant
-0.0954946	-0.07945	concordant
-0.0462679	-0.0942107	concordant
0.139818	0.146363	concordant
-0.0476281	0.140528	CR-SM+
0.0684599	0.0949396	concordant
0.0786281	0.120527	concordant
0.0704609	0.13828	concordant
0.164015	0.124681	concordant
-0.067932	-0.100311	concordant
0.0886607	0.0733893	concordant
0.051173	-0.0428615	CR+SM-
0.189406	0.106292	concordant
-0.144614	-0.177386	concordant
0.0770319	0.153749	concordant
0.0723737	0.0801272	concordant
0.101506	0.155167	concordant
0.0623176	0.095122	concordant
-0.0587431	-0.114776	concordant
-0.109346	-0.0701784	concordant
-0.045071	0.0611103	CR-SM+
-0.099566	-0.089861	concordant
-0.0701306	-0.148679	concordant
0.0531943	-0.136535	CR+SM-
-0.0717941	0.0891945	CR-SM+
-0.11568	-0.0481831	concordant
-0.0765125	-0.159409	concordant
-0.0602591	0.0881163	CR-SM+
0.0502734	0.0624744	concordant
-0.0953787	-0.193451	concordant
0.115627	0.16539	concordant
-0.0476684	0.069736	CR-SM+
0.122885	0.103903	concordant
-0.0669381	-0.0860657	concordant
-0.0639022	-0.0665807	concordant
0.0568891	0.0534779	concordant
-0.201315	-0.224306	concordant
-0.0613676	-0.129386	concordant
0.0831677	0.0757645	concordant
-0.0441753	0.0664988	CR-SM+
0.0619108	0.0475735	concordant
-0.102443	-0.179349	concordant
-0.102221	-0.122536	concordant
0.110113	0.14626	concordant
0.0855592	0.089024	concordant
-0.0476828	0.0597358	CR-SM+
-0.182889	-0.0541697	concordant
0.133081	0.115435	concordant
-0.0513702	0.0773412	CR-SM+
0.0685007	0.0841029	concordant
0.0812467	0.0820971	concordant
0.161776	0.152697	concordant
-0.0625892	0.0682512	CR-SM+
-0.154522	-0.184319	concordant
0.113117	0.078665	concordant
0.0506879	0.0942529	concordant
0.0940662	0.173218	concordant
-0.180061	-0.220641	concordant
-0.0796349	-0.179133	concordant
-0.0750255	-0.101793	concordant
-0.0548334	0.0778181	CR-SM+
0.052226	0.167823	concordant
0.0543218	0.0609497	concordant
-0.10472	-0.142942	concordant
-0.169959	-0.0683347	concordant
0.18299	0.173087	concordant
0.129741	0.118429	concordant
0.0835898	0.0659724	concordant
0.0505006	0.100551	concordant
-0.0611857	-0.0552254	concordant
-0.0520176	0.109114	CR-SM+
0.125491	0.086609	concordant
0.226211	0.104344	concordant
-0.0570665	-0.0684956	concordant
-0.0787307	-0.0652652	concordant
-0.204567	-0.224213	concordant
0.0727693	-0.122229	CR+SM-
0.0618785	0.072504	concordant
-0.0441489	0.0879571	CR-SM+
0.196467	0.222676	concordant
-0.0672199	-0.0457867	concordant
0.0794494	-0.158572	CR+SM-
-0.0510905	-0.128981	concordant
-0.0476627	-0.0638262	concordant
0.0874829	0.0811988	concordant
-0.067496	-0.100211	concordant
0.0868435	0.138538	concordant
0.049516	-0.0689627	CR+SM-
0.198349	0.198007	concordant
0.0702891	0.123009	concordant
0.0495443	0.0584793	concordant
-0.0776888	0.0647378	CR-SM+
0.125463	0.128064	concordant
0.154205	0.127177	concordant
0.0778272	0.0665032	concordant
-0.0654939	0.0565053	CR-SM+
0.0580114	-0.0922532	CR+SM-
-0.0413167	0.0911834	CR-SM+
0.0743656	0.0765905	concordant
0.0764196	0.12894	concordant
-0.044035	-0.237279	concordant
-0.040647	0.10413	CR-SM+
0.0500318	-0.101701	CR+SM-
-0.0479192	-0.082693	concordant
-0.0609544	0.071196	CR-SM+
-0.189905	-0.183081	concordant
0.0549379	0.128365	concordant
0.0524817	-0.052172	CR+SM-
0.0583501	0.124116	concordant
-0.0465939	-0.063363	concordant
-0.0980658	-0.178511	concordant
-0.068584	-0.0999521	concordant
-0.0595409	0.0797615	CR-SM+
0.0509379	0.0488133	concordant
-0.0778607	-0.0773117	concordant
-0.226915	-0.144111	concordant
0.154699	0.189723	concordant
-0.183815	-0.0926998	concordant
0.108282	0.165452	concordant
0.0639325	0.0527425	concordant
-0.139323	-0.101077	concordant
0.101117	0.0948949	concordant
0.0690465	0.0529764	concordant
0.10724	0.147983	concordant
-0.0789522	-0.124355	concordant
-0.0756163	-0.191264	concordant
0.0663299	0.051549	concordant
-0.0642779	0.100999	CR-SM+
0.0854474	0.0616876	concordant
-0.133264	-0.153493	concordant
0.0618201	0.133951	concordant
0.0493257	0.0425813	concordant
-0.0617422	-0.123889	concordant
0.0502397	0.113551	concordant
-0.173167	-0.133302	concordant
0.0611618	0.12153	concordant
0.129545	0.0642744	concordant
-0.0424361	0.0459067	CR-SM+
-0.22476	-0.200716	concordant
-0.207715	-0.0959997	concordant
-0.0612705	0.0587641	CR-SM+
0.0515445	0.0694743	concordant
-0.102973	-0.151133	concordant
0.0919905	0.132753	concordant
-0.0580084	0.0984914	CR-SM+
-0.0447818	-0.0497149	concordant
0.0937985	0.110475	concordant
-0.0415516	-0.185102	concordant
-0.0603841	0.103096	CR-SM+
0.0595816	0.036307	concordant
-0.136075	-0.0774701	concordant
-0.107414	-0.228399	concordant
-0.0465341	0.103133	CR-SM+
0.144149	0.147394	concordant
-0.06404	-0.0693195	concordant
0.160851	0.144803	concordant
-0.0421157	-0.203352	concordant
0.067087	-0.116179	CR+SM-
0.0494718	-0.0420173	CR+SM-
-0.078153	0.0479997	CR-SM+
0.117725	0.106241	concordant
-0.0573984	0.0673182	CR-SM+
-0.239724	-0.130652	concordant
-0.0749301	0.0766421	CR-SM+
0.0727573	0.126385	concordant
-0.0589503	0.120713	CR-SM+
-0.0436017	0.0410507	CR-SM+
-0.042095	-0.0606834	concordant
-0.0626917	0.0819146	CR-SM+
-0.235679	-0.204323	concordant
0.0498885	-0.133794	CR+SM-
-0.0515577	-0.0874705	concordant
0.192128	0.184414	concordant
-0.0509993	0.14668	CR-SM+
-0.0698112	-0.0830929	concordant
0.0867113	0.159914	concordant
0.240701	0.179726	concordant
0.049714	-0.119526	CR+SM-
0.0669336	-0.155068	CR+SM-
-0.0452698	0.0433713	CR-SM+
-0.0618184	-0.0755101	concordant
-0.100152	-0.0718286	concordant
0.0755997	0.0482439	concordant
-0.0993451	-0.135041	concordant
-0.100221	-0.208268	concordant
0.0730896	0.135352	concordant
-0.0424021	-0.0541953	concordant
-0.0590466	-0.286124	concordant
0.0538642	-0.0453102	CR+SM-
-0.0784112	-0.0762196	concordant
-0.0423599	-0.0648935	concordant
0.121436	0.176094	concordant
0.0539381	0.100854	concordant
-0.0934708	-0.108432	concordant
0.0679139	0.119789	concordant
-0.0493098	-0.0564581	concordant
0.0690581	0.130197	concordant
0.182945	0.135108	concordant
0.0571665	-0.150718	CR+SM-
0.130629	0.0871582	concordant
-0.170568	-0.0704381	concordant
-0.0547662	-0.143463	concordant
0.0789658	-0.0644014	CR+SM-
-0.0409209	-0.0652592	concordant
-0.141245	-0.118903	concordant
0.0492232	0.286838	concordant
0.107271	0.189705	concordant
-0.107635	-0.0940825	concordant
-0.0481269	0.0845188	CR-SM+
-0.0561197	0.0620434	CR-SM+
0.14316	0.153871	concordant
-0.0412719	0.107647	CR-SM+
0.0530968	-0.0806567	CR+SM-
-0.146625	-0.155982	concordant
0.0558818	-0.0705988	CR+SM-
0.074901	0.11629	concordant
0.049055	0.0437286	concordant
0.0523922	-0.159306	CR+SM-
-0.04947	0.0463585	CR-SM+
-0.0537385	0.101136	CR-SM+
0.0967803	0.063237	concordant
0.140213	0.142137	concordant
0.0543881	0.0704011	concordant
-0.0806423	-0.0611008	concordant
-0.04243	-0.100665	concordant
0.0822785	0.140206	concordant
0.0665699	-0.0628376	CR+SM-
0.0704067	0.165282	concordant
-0.0441216	-0.0433988	concordant
0.0607846	0.03744	concordant
0.0670478	-0.0900477	CR+SM-
0.0498101	-0.105626	CR+SM-
0.0584769	-0.0554408	CR+SM-
0.182134	0.169492	concordant
0.0490802	0.293069	concordant
0.0543297	0.175691	concordant
0.0492422	-0.107364	CR+SM-
0.0532908	0.198667	concordant
-0.0982904	-0.078085	concordant
0.12145	0.141384	concordant
0.116813	0.1468	concordant
0.0530287	-0.0462919	CR+SM-
-0.165741	-0.11067	concordant
-0.0423239	-0.184088	concordant
-0.0616732	-0.0922336	concordant
0.0604044	0.150679	concordant
-0.0424798	-0.0786384	concordant
0.104498	0.172227	concordant
0.0583614	0.16507	concordant
-0.0551694	-0.050334	concordant
-0.0513643	0.0585143	CR-SM+
-0.0708112	-0.0447887	concordant
-0.0618139	-0.094493	concordant
0.0806149	-0.11341	CR+SM-
-0.0917847	-0.177813	concordant
0.0502009	0.0840288	concordant
-0.174247	-0.182586	concordant
0.0932114	0.11929	concordant
-0.092425	-0.117323	concordant
-0.0423271	-0.125448	concordant
-0.0788319	0.0681752	CR-SM+
0.122686	0.15055	concordant
0.0634289	-0.0451696	CR+SM-
-0.0589723	-0.072234	concordant
-0.142201	-0.147194	concordant
0.0573914	0.0403987	concordant
0.0694376	0.194377	concordant
-0.179784	-0.203266	concordant
-0.0586049	-0.181572	concordant
-0.0413385	0.0517628	CR-SM+
-0.0414411	0.0453379	CR-SM+
0.051164	0.125297	concordant
0.130408	0.148677	concordant
0.0804426	0.107345	concordant
-0.0468211	-0.0484658	concordant
-0.0542035	-0.028832	concordant
0.0639479	0.0963428	concordant
-0.114431	-0.0601938	concordant
-0.0571404	0.0563053	CR-SM+
-0.0561838	-0.227825	concordant
0.0877957	0.146884	concordant
-0.0429408	-0.0865054	concordant
-0.0887875	-0.11124	concordant
0.0896217	0.0823001	concordant
0.0552333	-0.0640754	CR+SM-
-0.0619758	0.0789386	CR-SM+
0.052829	-0.0909571	CR+SM-
0.174439	0.154401	concordant
0.145422	0.090371	concordant
-0.183062	-0.216416	concordant
-0.0533295	0.0862103	CR-SM+
0.0816415	-0.158917	CR+SM-
0.212512	0.17827	concordant
0.0591059	0.222593	concordant
0.0626384	0.11871	concordant
0.101442	0.0963923	concordant
0.0643331	0.112836	concordant
0.0529654	-0.0993696	CR+SM-
0.0666094	-0.0907177	CR+SM-
-0.0565319	0.0577574	CR-SM+
0.061759	0.0796503	concordant
-0.10944	-0.128507	concordant
-0.0562223	0.117248	CR-SM+
-0.0463103	-0.0776372	concordant
0.0979395	0.149868	concordant
-0.0800426	-0.0723478	concordant
0.0513588	0.0598438	concordant
-0.0636402	-0.141871	concordant
-0.0677592	0.065485	CR-SM+
-0.112578	-0.0990629	concordant
0.136799	0.0952605	concordant
0.0663771	-0.0644821	CR+SM-
-0.0705785	0.0659653	CR-SM+
-0.127702	-0.0582823	concordant
0.0544872	-0.129449	CR+SM-
0.0562156	-0.104291	CR+SM-
0.169823	0.183841	concordant
0.10136	0.0665048	concordant
-0.0776908	-0.0866925	concordant
0.0826381	-0.134994	CR+SM-
0.0856241	0.0935427	concordant
-0.0536744	0.0839617	CR-SM+
0.0564517	0.106689	concordant
-0.141229	-0.159003	concordant
-0.0448863	-0.122172	concordant
-0.141413	-0.111068	concordant
-0.0493026	-0.17658	concordant
-0.0577196	0.0721879	CR-SM+
-0.0847646	-0.0871852	concordant
-0.0415051	0.0804607	CR-SM+
0.118371	0.139422	concordant
0.0496266	-0.136222	CR+SM-
0.0575541	-0.0620334	CR+SM-
-0.124195	-0.0656987	concordant
-0.0807317	-0.0832328	concordant
-0.0721897	-0.153322	concordant
-0.0525549	0.0609689	CR-SM+
-0.06052	-0.167741	concordant
0.0583263	-0.0511631	CR+SM-
0.0563378	0.0571758	concordant
0.113274	0.142036	concordant
-0.142291	-0.0835934	concordant
0.102428	0.0796088	concordant
-0.0528067	-0.0960928	concordant
0.0522876	-0.0532076	CR+SM-
0.114827	0.129675	concordant
-0.0498479	-0.0773713	concordant
0.0749402	0.0893027	concordant
0.0687387	-0.0449684	CR+SM-
-0.0468606	0.113192	CR-SM+
-0.0787307	-0.0583283	concordant
0.0591959	-0.125433	CR+SM-
-0.0476812	-0.0671567	concordant
0.0534371	-0.0646955	CR+SM-
0.0815722	0.136729	concordant
0.0983909	0.0570636	concordant
0.072385	0.0745494	concordant
0.134638	0.128719	concordant
-0.0915006	-0.119412	concordant
0.0730144	0.0531122	concordant
-0.0899907	-0.0634977	concordant
0.137939	0.120075	concordant
-0.0684824	-0.0945681	concordant
-0.0414457	0.176943	CR-SM+
0.0728702	-0.0551131	CR+SM-
-0.0513067	-0.108561	concordant
-0.128953	-0.0643482	concordant
0.0743185	-0.158617	CR+SM-
-0.0894672	-0.0560286	concordant
0.0580378	-0.0623617	CR+SM-
0.166673	0.165487	concordant
-0.0899348	-0.172588	concordant
-0.0708087	-0.116595	concordant
0.0784538	0.0683	concordant
-0.161139	-0.0991463	concordant
0.0625852	-0.0511495	CR+SM-
0.0905821	0.109781	concordant
-0.0729287	-0.152268	concordant
0.049424	-0.133281	CR+SM-
0.0504158	0.0773084	concordant
-0.0536536	0.085156	CR-SM+
-0.0406158	-0.0869396	concordant
-0.0757128	0.116146	CR-SM+
0.0589442	-0.0636542	CR+SM-
0.0492769	-0.0764343	CR+SM-
-0.23027	-0.145364	concordant
-0.0851951	-0.15712	concordant
-0.0700005	-0.104468	concordant
-0.0885383	-0.0668662	concordant
-0.0567075	0.071815	CR-SM+
-0.066012	-0.0950553	concordant
-0.064666	0.0638532	CR-SM+
-0.121282	-0.106545	concordant
0.0825187	0.15094	concordant
-0.0795619	-0.141312	concordant
-0.157124	-0.184873	concordant
0.0570774	-0.0482109	CR+SM-
-0.0505851	0.0570542	CR-SM+
-0.0903646	0.0676886	CR-SM+
0.0984934	0.130172	concordant
-0.067477	-0.0944845	concordant
-0.164476	-0.180816	concordant
-0.0626925	-0.0941582	concordant
0.0631234	-0.0887278	CR+SM-
0.052205	-0.0659723	CR+SM-
0.0797343	0.062672	concordant
0.104556	0.105982	concordant
-0.0414099	-0.0648794	concordant
-0.0450324	0.106003	CR-SM+
0.112573	0.170333	concordant
0.0571699	-0.0635616	CR+SM-
0.0497865	0.177156	concordant
-0.0612895	-0.0750761	concordant
0.0788677	0.119833	concordant
0.131481	0.0933463	concordant
0.0794898	0.0917911	concordant
-0.0450039	-0.108246	concordant
0.0494014	0.1369	concordant
0.0548862	0.247708	concordant
-0.192575	-0.152156	concordant
0.0627819	-0.0625615	CR+SM-
-0.10608	-0.0937065	concordant
0.204886	0.105576	concordant
-0.0869862	-0.176463	concordant
-0.0448314	0.0503852	CR-SM+
-0.0501504	0.0492391	CR-SM+
-0.054418	-0.171527	concordant
-0.0568171	-0.0545049	concordant
0.172989	0.164367	concordant
0.0935323	0.0677612	concordant
-0.0740475	-0.0896896	concordant
-0.0406617	-0.0662196	concordant
-0.0853209	-0.108478	concordant
0.0939596	0.0649682	concordant
0.0627378	0.0663448	concordant
0.105496	0.0924906	concordant
-0.171351	-0.170016	concordant
-0.0494014	-0.0845846	concordant
-0.0704606	-0.0832946	concordant
-0.0560607	-0.0903488	concordant
0.0510815	0.0573156	concordant
-0.0537842	0.0451814	CR-SM+
-0.0520311	-0.0933365	concordant
-0.0456101	-0.0962149	concordant
0.0817978	0.0863567	concordant
-0.207873	-0.0755164	concordant
-0.121755	-0.111866	concordant
-0.0624098	0.0842942	CR-SM+
0.135417	0.151251	concordant
0.0944516	0.118424	concordant
-0.0446787	-0.229394	concordant
0.145716	0.156839	concordant
-0.0630028	0.071177	CR-SM+
0.0628838	-0.145004	CR+SM-
0.081144	0.0531772	concordant
-0.0683201	0.05623	CR-SM+
-0.108011	-0.0930394	concordant
0.114368	0.0960456	concordant
-0.094949	0.0716165	CR-SM+
0.187941	0.171048	concordant
0.083288	0.0665506	concordant
-0.100476	-0.0825684	concordant
-0.0681178	0.051179	CR-SM+
-0.0528959	0.0710363	CR-SM+
0.0572315	0.0830827	concordant
-0.0547361	0.0750801	CR-SM+
0.0766113	-0.152531	CR+SM-
0.0880402	0.0790548	concordant
-0.0433968	-0.117147	concordant
-0.0706605	0.0819134	CR-SM+
0.0855009	0.171872	concordant
-0.0554657	-0.0681276	concordant
-0.06387	0.0629778	CR-SM+
-0.075744	-0.0684446	concordant
0.139121	0.154994	concordant
0.0660857	-0.0645279	CR+SM-
0.203716	0.169041	concordant
-0.118635	0.115876	CR-SM+
0.0496767	-0.0464327	CR+SM-
0.0591642	-0.156153	CR+SM-
0.140571	0.154542	concordant
-0.0624779	-0.101496	concordant
0.133698	0.0650093	concordant
0.0525068	-0.104397	CR+SM-
-0.0888578	-0.176376	concordant
0.0568879	-0.0511155	CR+SM-
0.0784402	0.163776	concordant
-0.0701884	0.101898	CR-SM+
-0.0437413	-0.0784621	concordant
0.196634	0.152634	concordant
0.0574953	0.120283	concordant
-0.0444887	-0.0457328	concordant
0.0549968	-0.0534022	CR+SM-
0.0777973	0.0799166	concordant
0.174835	0.133875	concordant
-0.0968214	-0.034442	concordant
0.104907	0.105674	concordant
0.0711575	0.0936833	concordant
0.06908	0.083993	concordant
-0.0489221	-0.137483	concordant
-0.0725413	-0.043463	concordant
0.0520117	0.115138	concordant
0.0586127	0.0757319	concordant
0.137481	0.127403	concordant
0.0698476	0.0639616	concordant
0.0537927	0.114646	concordant
0.0697464	0.0889727	concordant
0.106655	0.163896	concordant
-0.0594643	0.0551577	CR-SM+
0.0545038	0.162223	concordant
-0.0762428	0.0664525	CR-SM+
-0.0926844	-0.216139	concordant
0.0535464	0.14864	concordant
0.0644084	-0.0521572	CR+SM-
-0.142167	-0.0859823	concordant
-0.0439505	-0.0593243	concordant
0.0897066	0.0905753	concordant
-0.109395	0.0977003	CR-SM+
0.0898125	0.0534425	concordant
0.094603	0.205335	concordant
-0.0473181	-0.231448	concordant
0.0584585	0.0599823	concordant
-0.0899683	-0.0778113	concordant
-0.178906	-0.157351	concordant
-0.0706487	-0.227406	concordant
0.126838	0.131701	concordant
-0.0576161	0.0812103	CR-SM+
0.0786603	0.0817575	concordant
0.0606564	-0.0991171	CR+SM-
0.0490142	-0.0978544	CR+SM-
0.106526	0.0598554	concordant
-0.152354	-0.124566	concordant
0.0601413	-0.153039	CR+SM-
0.127571	0.103772	concordant
-0.0531116	0.0539795	CR-SM+
-0.0587191	0.0671954	CR-SM+
-0.0444135	0.0848776	CR-SM+
-0.100764	-0.10774	concordant
0.0731045	0.101009	concordant
-0.0824508	-0.065898	concordant
-0.0536746	-0.0605635	concordant
-0.191863	-0.10408	concordant
0.0589269	0.0474694	concordant
-0.137864	-0.0586523	concordant
0.213306	0.138861	concordant
0.0730535	0.110151	concordant
-0.0755173	-0.0592524	concordant
0.0829601	0.0642862	concordant
0.0836578	0.0937778	concordant
0.0576127	0.159774	concordant
-0.0449629	-0.0894671	concordant
-0.0501601	-0.0533102	concordant
-0.0707308	-0.0899379	concordant
0.0585252	-0.0670811	CR+SM-
-0.0644451	-0.213479	concordant
-0.10728	-0.094054	concordant
-0.0518453	-0.115754	concordant
-0.041564	0.0846932	CR-SM+
-0.0806187	-0.134553	concordant
-0.0702066	-0.0399294	concordant
-0.0495062	0.0885116	CR-SM+
0.106105	0.109448	concordant
-0.096743	-0.0461155	concordant
-0.0884731	-0.165642	concordant
0.111416	0.133352	concordant
-0.042675	-0.279911	concordant
0.0536759	0.0507042	concordant
0.109422	0.0934589	concordant
-0.0761094	0.147816	CR-SM+
0.0518575	-0.0484478	CR+SM-
0.0683797	0.150397	concordant
-0.0852866	-0.082583	concordant
0.0886085	0.130902	concordant
0.230283	0.164578	concordant
-0.0637535	-0.0649865	concordant
-0.0495016	0.0628937	CR-SM+
0.0568675	-0.056081	CR+SM-
0.0556759	0.149774	concordant
0.0554108	-0.0433256	CR+SM-
0.110795	0.079844	concordant
0.171953	0.144708	concordant
-0.0410132	-0.11458	concordant
0.102017	0.0502301	concordant
-0.0931612	-0.0848124	concordant
0.0626919	-0.0620189	CR+SM-
-0.157311	-0.186968	concordant
-0.144022	-0.0612631	concordant
-0.0696899	0.0606445	CR-SM+
0.0701737	-0.101227	CR+SM-
0.0635445	0.0831917	concordant
-0.0433174	-0.0593892	concordant
0.0609135	-0.063862	CR+SM-
0.0587044	0.252739	concordant
-0.0459792	-0.074962	concordant
0.13454	0.109606	concordant
0.0604896	0.0770517	concordant
0.0768807	-0.0740586	CR+SM-
0.0873135	0.12669	concordant
-0.0718243	0.068457	CR-SM+
-0.109477	-0.118456	concordant
0.059822	0.107209	concordant
0.0566422	0.0452215	concordant
0.0694678	0.160075	concordant
0.0528075	-0.056521	CR+SM-
-0.179503	-0.144255	concordant
-0.17397	-0.0868288	concordant
-0.0699669	-0.0861346	concordant
0.0635596	-0.116972	CR+SM-
0.0581821	0.142216	concordant
0.0525911	0.0378759	concordant
-0.0609391	0.0580048	CR-SM+
0.0536801	-0.0620987	CR+SM-
-0.105653	-0.0866591	concordant
0.0608149	0.0842116	concordant
0.0515323	-0.0452399	CR+SM-
-0.0557865	0.106475	CR-SM+
-0.0462636	-0.0869668	concordant
0.0890282	0.0755319	concordant
-0.0691433	0.0483954	CR-SM+
-0.0543386	-0.0945613	concordant
0.0792639	0.102131	concordant
-0.0968103	-0.192314	concordant
0.0507398	-0.140896	CR+SM-
0.123134	0.0656895	concordant
0.0598744	0.123522	concordant
0.115848	0.0874279	concordant
-0.0567836	0.0458981	CR-SM+
-0.0424752	0.13819	CR-SM+
-0.112379	-0.132243	concordant
0.0662924	-0.14943	CR+SM-
0.126105	0.118667	concordant
0.0525308	-0.131759	CR+SM-
-0.043881	0.0672318	CR-SM+
0.136025	0.090222	concordant
-0.0736382	0.0617406	CR-SM+
0.0508263	0.0521409	concordant
-0.0805935	0.071237	CR-SM+
0.0502881	-0.0717505	CR+SM-
0.173212	0.177948	concordant
-0.0508066	-0.0606824	concordant
-0.0569629	0.0860216	CR-SM+
-0.0766838	-0.0496174	concordant
-0.112511	-0.122187	concordant
-0.0587682	-0.175761	concordant
0.237276	0.142412	concordant
0.0954574	0.113237	concordant
-0.040746	-0.108832	concordant
-0.118283	-0.123915	concordant
0.0504714	-0.085353	CR+SM-
-0.0562186	0.0550564	CR-SM+
-0.135127	-0.0775926	concordant
0.105356	0.136201	concordant
-0.0790035	0.0997235	CR-SM+
0.106446	0.152772	concordant
0.0736425	0.0656299	concordant
0.0619435	0.13171	concordant
0.0506184	-0.056818	CR+SM-
0.0827374	0.178372	concordant
0.104237	0.117987	concordant
-0.207578	-0.214008	concordant
-0.069629	-0.142808	concordant
0.117751	0.184289	concordant
0.0544927	-0.0901016	CR+SM-
-0.0528308	0.0510734	CR-SM+
-0.0707143	0.0691896	CR-SM+
0.0810924	0.195764	concordant
-0.111279	-0.108325	concordant
0.0557552	-0.0438986	CR+SM-
-0.192828	-0.154525	concordant
-0.0611075	0.0933865	CR-SM+
0.0726921	0.0827221	concordant
-0.0508567	-0.120195	concordant
0.0868623	0.0706562	concordant
-0.10338	-0.101672	concordant
-0.069661	-0.0713002	concordant
0.195668	0.187503	concordant
-0.0685051	-0.155995	concordant
-0.103776	-0.0857113	concordant
-0.0441384	-0.0555787	concordant
0.0690812	0.0958806	concordant
0.0545274	-0.0618462	CR+SM-
-0.0783509	-0.225043	concordant
-0.0492771	-0.0293236	concordant
-0.0463035	-0.0648365	concordant
0.114176	0.19537	concordant
0.0737912	0.0567805	concordant
0.0603499	0.117766	concordant
0.0628044	-0.0626837	CR+SM-
0.175453	0.177757	concordant
0.0534189	0.120756	concordant
0.0675977	0.104021	concordant
0.059638	0.0842318	concordant
-0.0639744	-0.164125	concordant
0.0513623	0.10227	concordant
0.114863	0.165797	concordant
0.0957852	0.0688874	concordant
-0.0720849	-0.0877389	concordant
0.0646061	-0.0467484	CR+SM-
-0.0429939	0.0812869	CR-SM+
-0.0730701	0.0669289	CR-SM+
0.0599371	-0.0582349	CR+SM-
0.0510652	0.0581665	concordant
0.0621235	0.102574	concordant
-0.0697524	-0.10128	concordant
-0.112967	-0.105986	concordant
0.0710947	0.127819	concordant
-0.139172	-0.129215	concordant
-0.098708	-0.180577	concordant
-0.0409196	0.0345177	CR-SM+
0.067851	0.042008	concordant
0.106473	0.13376	concordant
0.061348	-0.0802765	CR+SM-
-0.0607093	-0.0533278	concordant
-0.0950256	-0.0724041	concordant
-0.0757881	0.0777077	CR-SM+
-0.0435802	-0.100961	concordant
-0.210195	-0.0717382	concordant
0.0644221	-0.0588633	CR+SM-
0.0799498	0.145858	concordant
0.168403	0.178188	concordant
0.0623342	0.119633	concordant
-0.0800281	-0.0557528	concordant
0.0838487	0.136817	concordant
-0.0619529	0.106738	CR-SM+
0.0815315	0.0534011	concordant
0.105158	0.0602815	concordant
-0.111143	-0.108743	concordant
-0.094348	-0.111141	concordant
-0.100165	-0.0682098	concordant
0.084019	0.138387	concordant
-0.042057	-0.0902791	concordant
0.16289	0.0780783	concordant
0.0850637	0.0936592	concordant
0.0592546	-0.0930499	CR+SM-
-0.0571769	-0.192886	concordant
0.0977021	0.14093	concordant
-0.0477557	-0.0629196	concordant
-0.0672799	0.0541936	CR-SM+
-0.0592455	-0.151368	concordant
0.0677203	0.0845862	concordant
-0.0477736	0.091952	CR-SM+
0.0914885	0.0590473	concordant
-0.140585	-0.0607725	concordant
-0.0430798	-0.0715587	concordant
0.0531488	-0.131218	CR+SM-
0.0852241	0.155747	concordant
0.109799	0.112337	concordant
-0.103531	-0.0795548	concordant
-0.0574752	-0.0527629	concordant
0.0503719	-0.129666	CR+SM-
-0.0406565	-0.199328	concordant
-0.229401	-0.0659234	concordant
0.050196	-0.0464145	CR+SM-
0.0703689	0.066941	concordant
-0.136623	-0.13744	concordant
-0.0507771	-0.11792	concordant
0.0680665	0.0741199	concordant
-0.232802	-0.17834	concordant
0.0579168	-0.0583911	CR+SM-
0.0918616	0.0468755	concordant
-0.0477152	0.0532512	CR-SM+
0.0635454	-0.0639868	CR+SM-
-0.0712919	0.0692516	CR-SM+
-0.0406005	0.0779096	CR-SM+
-0.15033	-0.157765	concordant
-0.0808169	-0.0508273	concordant
0.111	0.185543	concordant
0.0680423	0.0613361	concordant
0.0780028	0.135742	concordant
-0.0489426	0.0847058	CR-SM+
0.050952	0.0719248	concordant
-0.0655342	-0.122494	concordant
-0.0446164	0.106004	CR-SM+
0.0539484	0.23774	concordant
-0.0586981	-0.0603804	concordant
0.0560414	0.05472	concordant
-0.0674983	-0.0812623	concordant
-0.0674257	-0.034286	concordant
0.117788	0.0880262	concordant
-0.0476296	-0.11273	concordant
0.0745736	0.0696707	concordant
0.108348	0.141916	concordant
0.0649278	0.0397609	concordant
0.0702458	0.105986	concordant
-0.0573997	-0.118656	concordant
0.124333	0.184103	concordant
0.0628945	-0.115215	CR+SM-
0.0614015	-0.0815417	CR+SM-
-0.0477792	-0.0781698	concordant
-0.0627109	-0.201924	concordant
-0.0896891	0.113711	CR-SM+
0.0712137	-0.0677416	CR+SM-
-0.1051	-0.0816748	concordant
-0.0516702	0.0419101	CR-SM+
-0.0607785	-0.100852	concordant
-0.154833	-0.0770734	concordant
0.0953238	0.158095	concordant
0.056647	0.0934666	concordant
-0.126176	-0.0921249	concordant
-0.0516019	-0.0370698	concordant
0.0527825	0.178743	concordant
0.0732847	0.0491325	concordant
-0.125461	-0.0942657	concordant
-0.0892314	0.111984	CR-SM+
-0.0522253	-0.100415	concordant
0.152573	0.0904421	concordant
0.129372	0.196079	concordant
0.17034	0.164519	concordant
-0.0633318	-0.0975131	concordant
0.0805316	0.0892009	concordant
-0.0621541	-0.176327	concordant
-0.167629	-0.161243	concordant
0.111485	0.0839784	concordant
0.16606	0.11197	concordant
-0.0947782	-0.128906	concordant
-0.0837041	0.0751308	CR-SM+
-0.0445301	0.0896836	CR-SM+
-0.101584	-0.221427	concordant
-0.0961712	-0.0627064	concordant
-0.0682407	-0.0925578	concordant
0.0758648	0.128907	concordant
0.171661	0.154731	concordant
-0.234381	-0.168242	concordant
0.0636276	0.0545167	concordant
0.0637748	0.0557282	concordant
-0.145299	-0.164413	concordant
-0.0471439	0.0894097	CR-SM+
-0.0660666	-0.120676	concordant
-0.115881	-0.104268	concordant
0.0554979	-0.0903827	CR+SM-
-0.156089	-0.130144	concordant
0.0616843	-0.160925	CR+SM-
-0.051216	0.0779464	CR-SM+
0.0595296	0.0373586	concordant
-0.0660242	-0.172473	concordant
-0.050332	-0.0817489	concordant
0.0660281	-0.064072	CR+SM-
0.0932782	-0.0569161	CR+SM-
0.0514915	0.118221	concordant
0.104782	0.169815	concordant
0.0554382	-0.120045	CR+SM-
-0.0414508	0.054489	CR-SM+
-0.0581424	-0.114461	concordant
-0.0572931	-0.0801807	concordant
-0.0610528	-0.0996165	concordant
0.129698	0.143826	concordant
0.0963531	0.129391	concordant
-0.074298	-0.22553	concordant
-0.04943	0.0683105	CR-SM+
0.14417	0.130365	concordant
-0.0706947	0.0724223	CR-SM+
-0.067599	-0.244604	concordant
-0.0747348	-0.048344	concordant
-0.045977	0.063403	CR-SM+
-0.0523472	-0.218359	concordant
-0.105843	-0.0737977	concordant
0.0645396	0.0547804	concordant
-0.0736057	-0.200314	concordant
-0.112451	-0.0746626	concordant
-0.149041	-0.0851528	concordant
-0.0516046	-0.0536873	concordant
0.0557423	-0.092646	CR+SM-
-0.0713493	-0.185748	concordant
-0.0414759	0.044194	CR-SM+
0.0599195	0.064438	concordant
-0.208936	-0.0814379	concordant
0.193736	0.15122	concordant
-0.0425408	0.0628865	CR-SM+
-0.0634697	-0.0861279	concordant
-0.0796878	-0.0415985	concordant
-0.113097	-0.0947093	concordant
-0.0484316	-0.0868697	concordant
0.1197	0.0725864	concordant
0.0544544	-0.148817	CR+SM-
-0.0508879	-0.0533316	concordant
0.0536902	-0.136927	CR+SM-
0.0744314	0.0582297	concordant
0.100686	-0.0733526	CR+SM-
-0.0761539	-0.269485	concordant
0.0526345	-0.0693393	CR+SM-
-0.0694003	-0.0746262	concordant
-0.18018	-0.190002	concordant
-0.0804018	-0.098458	concordant
0.116281	0.0933878	concordant
0.116989	0.177921	concordant
0.0492391	-0.0733909	CR+SM-
0.0693858	0.0742698	concordant
0.0940794	0.160014	concordant
-0.0536135	0.107833	CR-SM+
-0.23494	-0.11173	concordant
0.148332	0.14602	concordant
-0.0473524	-0.0575478	concordant
0.0584244	-0.0629407	CR+SM-
-0.0840345	-0.0391655	concordant
-0.0422632	0.0341781	CR-SM+
0.0575857	-0.151695	CR+SM-
0.0726346	0.18391	concordant
0.052346	-0.125723	CR+SM-
-0.115777	-0.0789041	concordant
0.0680656	0.11974	concordant
-0.0822269	-0.0477463	concordant
-0.0626076	-0.0453423	concordant
-0.0621184	0.08658	CR-SM+
-0.105218	-0.100475	concordant
-0.192256	-0.241763	concordant
-0.126256	-0.149402	concordant
0.127547	0.125865	concordant
-0.0446573	0.0679593	CR-SM+
-0.0486863	0.0613767	CR-SM+
0.134838	0.139653	concordant
-0.0572676	0.0658364	CR-SM+
0.0940435	0.094297	concordant
-0.069809	-0.116286	concordant
0.166675	0.122458	concordant
0.169665	0.153495	concordant
0.136651	0.125155	concordant
-0.145045	-0.113523	concordant
0.0965468	0.0938456	concordant
0.0542522	-0.0820251	CR+SM-
0.0801077	0.0602624	concordant
0.0580906	-0.0868951	CR+SM-
-0.0419296	0.0671062	CR-SM+
-0.0484257	-0.149068	concordant
0.0625659	0.0639383	concordant
-0.0742617	0.146671	CR-SM+
-0.0817481	-0.235318	concordant
0.0508302	0.134465	concordant
0.0627314	0.176478	concordant
0.0785411	-0.0540646	CR+SM-
-0.0525654	-0.0973798	concordant
0.0968758	0.141075	concordant
-0.0543982	0.0879254	CR-SM+
0.157758	0.180987	concordant
0.0825857	0.0662259	concordant
-0.0902257	-0.0884676	concordant
0.0582579	-0.087337	CR+SM-
0.052989	-0.0461642	CR+SM-
-0.0749037	-0.204669	concordant
0.0776593	0.167666	concordant
0.0572082	-0.0499328	CR+SM-
0.0830632	0.0664423	concordant
-0.0682599	-0.236412	concordant
-0.212	-0.193957	concordant
0.0739662	0.150695	concordant
-0.0856672	-0.167769	concordant
-0.0476525	-0.0557946	concordant
0.11416	0.161054	concordant
-0.116233	-0.0797959	concordant
0.0614751	0.0770536	concordant
0.148191	0.157016	concordant
0.0843881	0.062879	concordant
-0.0461275	-0.167735	concordant
-0.111972	-0.0812152	concordant
-0.0607451	-0.0772033	concordant
0.072997	0.106111	concordant
0.057281	-0.0517705	CR+SM-
0.111046	0.154617	concordant
0.114803	0.130885	concordant
-0.150499	-0.12208	concordant
0.174704	0.131139	concordant
-0.048054	0.117449	CR-SM+
0.0834537	0.137406	concordant
-0.183567	-0.150776	concordant
-0.0544449	0.0723816	CR-SM+
-0.11706	-0.0812598	concordant
-0.046009	-0.215172	concordant
0.0659009	-0.0704406	CR+SM-
-0.0802287	0.0830037	CR-SM+
-0.0478634	0.0550983	CR-SM+
-0.068108	-0.0915822	concordant
-0.0746587	-0.141491	concordant
0.0515826	0.0948432	concordant
-0.0451819	-0.0685366	concordant
-0.090309	-0.118218	concordant
0.0862503	0.0969269	concordant
0.0602992	0.115427	concordant
-0.0556952	-0.0525426	concordant
0.238257	0.184593	concordant
-0.0406454	0.190039	CR-SM+
0.113637	0.12301	concordant
-0.114983	0.0594571	CR-SM+
0.0509689	-0.146141	CR+SM-
-0.0518551	-0.259637	concordant
0.10566	0.124801	concordant
-0.0559942	0.0699017	CR-SM+
-0.0607006	-0.139254	concordant
0.0756986	0.0649767	concordant
-0.0500107	-0.197369	concordant
0.067522	0.100461	concordant
-0.1455	-0.152062	concordant
0.112741	0.156396	concordant
-0.168406	-0.14235	concordant
0.0760771	0.0432383	concordant
-0.040691	0.0700123	CR-SM+
-0.0437264	0.044719	CR-SM+
-0.0552916	-0.0611279	concordant
-0.061063	0.0560234	CR-SM+
0.0676743	0.174503	concordant
-0.0501108	0.0886009	CR-SM+
-0.170278	-0.221975	concordant
-0.0743494	-0.0824705	concordant
-0.0563275	-0.0723171	concordant
-0.069623	0.174769	CR-SM+
-0.0493736	0.138456	CR-SM+
-0.0692926	-0.0654319	concordant
0.103138	0.0932001	concordant
-0.0491261	-0.0999615	concordant
-0.0517659	0.0846006	CR-SM+
-0.195608	-0.092414	concordant
0.061356	0.0604641	concordant
-0.104163	-0.0455068	concordant
0.0610141	0.181748	concordant
0.083096	0.0753404	concordant
0.0768756	0.125575	concordant
-0.073949	-0.0950837	concordant
-0.0597948	-0.153333	concordant
0.0640814	0.0678916	concordant
0.168978	0.108366	concordant
-0.145986	-0.0957789	concordant
0.0757303	0.053649	concordant
0.0900977	0.0567173	concordant
-0.0815567	-0.0445974	concordant
-0.0968108	-0.0701077	concordant
-0.076265	-0.0660927	concordant
-0.130628	-0.124815	concordant
-0.0494234	0.059314	CR-SM+
-0.0742051	-0.104464	concordant
0.0671379	0.105757	concordant
-0.108737	-0.0529235	concordant
-0.0453952	0.0827734	CR-SM+
-0.151093	-0.15617	concordant
-0.0484059	-0.0556749	concordant
0.0506588	-0.0861291	CR+SM-
0.0530662	-0.0395578	CR+SM-
-0.171686	-0.115708	concordant
-0.0411564	0.0922575	CR-SM+
0.0672015	0.0610143	concordant
0.0562483	-0.0485503	CR+SM-
[truncated: 1,509 more rows]

## Sheet: fig5
PL	pacc5_bct_res	sex_f
0	1.1766	m
0.266637	-7.72271	f
0.10273	-7.05648	m
0.440146	8.51146	m
0.543088	-14.272	m
0.150811	5.1327	f
0.242479	3.92461	m
0.517227	-48.391	f
0.647049	-9.41644	f
0.0637226	-29.2374	f
0.549363	-51.1268	m
0.0743744	-11.2319	m
0.916555	-22.8411	f
0.410477	-17.7529	m
0.266568	13.8779	m
0.122068	14.3159	f
0.221819	14.1245	f
0.0755963	2.87001	f
0.668225	-21.7453	m
0.695694	-11.3646	m
0.645564	-41.2737	m
0.76127	-55.1631	f
0.989747	-14.0922	m
0.0539144	17.6315	m
0.0588739	-35.4982	m
0.487515	6.61783	f
0.181935	-28.2668	f
0.812795	-36.6313	m
0.399353	-39.7481	f
0.762482	-50.6601	m
0.0879146	-0.862138	m
0.0790755	-32.3212	f
0.760961	-33.541	f
0.0124378	22.165	f
0.32195	9.4167	m
0.333908	21.2558	f
0.549105	-36.4969	m
0.161085	0.149537	f
0.697169	-28.5087	m
0.0658557	18.0381	m
0.279738	4.29297	f
0.250379	-3.88645	f
0.502133	-50.8495	m
0.210692	13.2568	f
0.289732	2.83217	m
0.668845	-14.9083	f
0.885738	39.0315	m
0.472772	-8.81722	m
0.257508	31.2951	f
0.294312	17.6329	m
0.432119	-14.4248	m
0.8585	-81.5556	f
0.231704	-21.4426	f
0.0165693	-35.4265	m
0.161076	6.0225	f
0.92653	-28.5702	m
0.809794	-15.3913	m
0.919287	-76.607	f
0.727943	24.6358	f
0.573785	0.392683	m
0.646568	-29.5588	f
0.803743	-75.1515	f
0.223501	8.44357	m
0.919156	-29.393	f
0.123102	-17.5752	m
0.383409	-9.65008	m
0.492218	-17.3429	m
0.638177	33.9317	m
0.235857	-4.87609	f
0.924857	-78.9924	f
0.321079	-1.3486	f
0.824248	-31.4801	m
0.196472	-29.9035	f
0.416148	-19.1194	m
0.101178	-25.6107	f
0.424217	-5.13324	m
0.905018	-23.5787	f
0.450456	3.8333	m
0.910342	-30.7669	m
0.126065	-11.6227	f
0.604669	14.0913	m
0.124887	-24.844	f
0.524534	-77.9114	f
0.0459374	-9.21408	m
0.0427352	-21.0106	m
0.581694	-25.3742	m
0.248525	7.40439	m
0.185194	-36.2467	m
0.672768	64.4458	m
0.326523	-24.8929	m
0.303212	10.3149	f
0.168429	-4.61953	f
0.279298	-15.2951	f
0.387965	-6.49476	m
0.132612	7.78288	f
0.350345	22.1469	f
0.0363781	36.1766	m
0.281324	-15.0456	m
0.818837	12.3328	m
0.0899697	32.5637	f
0.674862	-7.26984	f
0.308112	-37.5328	m
0.199843	34.5091	f
0.79986	-19.0252	m
0.997101	-100.26	f
0.678384	-82.1405	f
0.493175	0.469534	m
0.33421	-8.29998	f
0.0399792	-43.8818	m
0.156303	36.597	m
0.810298	-0.797411	m
0.319615	-7.81836	m
0.629452	-8.77653	m
0.0306358	62.0577	f
0.439671	14.2584	m
0.0179737	-8.09478	m
0.100791	-23.3946	f
0.148125	37.7977	f
0.0629819	-13.6425	f
0.394066	-0.00205643	m
0.0730684	-25.7039	m
0.0816366	-16.6023	f
0.605165	-4.8505	f
0.16259	32.0309	f
0.0758383	6.08151	f
0.158216	8.03501	f
0.618415	18.1885	m
0.285728	1.82899	m
0.408164	12.5933	f
0.611987	-19.9516	m
0.836413	-63.3101	m
0.765995	-49.131	m
0.687337	32.0366	f
0.275204	18.8863	f
0.36867	-5.56531	f
0.447532	54.6004	f
0.867855	-52.7834	f
0.795784	-24.1896	m
0.111114	-3.65983	f
0.114308	-21.0607	f
0.480588	-30.442	m
0.849912	-39.3853	m
0.263171	23.3277	m
0.111471	12.8341	f
0.387644	-30.5074	m
0.0885981	-6.01088	f
0.80441	-60.9602	f
0.568106	-0.262443	m
0.27004	-41.109	f
0.900058	-10.9565	f
0.547858	-15.0637	f
0.457999	-22.4116	f
0.345913	-10.7406	m
0.11185	-10.4691	f
0.910796	-59.7912	f
0.772157	12.4272	m
0.833001	-76.0658	f
0.408257	-12.7703	m
0.213189	4.14313	f
0.298182	-51.5533	f
0.324208	-10.9105	f
0.179723	-15.9332	m
0.10781	-29.3066	f
0.502614	-74.9455	m
0.112894	-6.41956	f
0.0244031	2.84158	f
0.180505	5.40441	f
0.824308	-61.3954	f
0.460477	-47.7722	f
0.4099	-31.0826	f
0.0574334	-7.77582	f
0.507955	-24.1837	m
0.551033	-15.8557	f
0.465944	-12.323	m
0.13745	-35.618	m
0.53394	8.63099	m
0.0376001	-9.61064	m
0.781781	-18.3503	f
0.947149	-36.9774	f
0.668344	-20.4281	m
0.583177	-12.4197	m
0.588451	18.8527	m
0.107332	-47.6244	m
0.363047	78.2162	f
0.356035	33.737	f
0.0550131	-18.1413	f
0.349861	-25.4592	m
0.360738	1.92787	m
0.290646	15.9659	f
0.257929	-26.4823	m
0.437668	-21.0146	m
0.412895	-0.606513	m
0.992108	-57.0037	f
0.127678	16.9996	f
0.580083	-7.93038	m
0.204849	-35.8615	f
0.535922	43.212	m
0.342698	15.3516	f
0.59847	0.10333	m
0.874332	-80.0779	f
0.786567	-8.76416	m
0.497704	-13.6057	f
0.34217	-13.8368	m
0.377849	15.4012	m
0.530978	14.8233	f
0.142939	-2.87866	m
0.303415	-13.1867	m
0.0251275	-9.58494	m
0.166975	-6.16936	f
0.636315	-32.3721	m
0.222501	47.8697	f
0.4354	34.563	m
0.0625376	-8.23547	f
0.164011	-4.16839	f
0.715359	-2.04555	m
0.775534	-30.897	f
0.202587	-23.252	f
0.468684	-49.4808	f
0.0331568	37.8924	m
0.600372	-22.3848	m
0.348612	33.5784	m
0.418199	1.66809	m
0.321362	-16.4453	f
0.762666	-78.0997	m
0.353813	-21.0637	f
0.190904	-12.997	f
0.70354	19.3416	f
0.405668	-20.506	m

## Sheet: fig5a
PL	CR_group	y	y_upr	y_lwr
0	low	0	0	0
0.01	low	-0.00553628	-0.00604086	-0.00502949
0.02	low	-0.0221451	-0.0241634	-0.0201179
0.03	low	-0.0498265	-0.0543677	-0.0452654
0.04	low	-0.0885804	-0.0966538	-0.0804718
0.05	low	-0.138407	-0.151022	-0.125737
0.06	low	-0.199306	-0.217471	-0.181062
0.07	low	-0.271278	-0.296002	-0.246445
0.08	low	-0.354322	-0.386615	-0.321887
0.09	low	-0.448438	-0.48931	-0.407388
0.1	low	-0.553628	-0.604086	-0.502949
0.11	low	-0.669889	-0.730944	-0.608568
0.12	low	-0.797224	-0.869884	-0.724246
0.13	low	-0.935631	-1.02091	-0.849983
0.14	low	-1.08511	-1.18401	-0.985779
0.15	low	-1.24566	-1.35919	-1.13163
0.16	low	-1.41729	-1.54646	-1.28755
0.17	low	-1.59998	-1.74581	-1.45352
0.18	low	-1.79375	-1.95724	-1.62955
0.19	low	-1.9986	-2.18075	-1.81564
0.2	low	-2.21451	-2.41634	-2.01179
0.21	low	-2.4415	-2.66402	-2.218
0.22	low	-2.67956	-2.92378	-2.43427
0.23	low	-2.92869	-3.19562	-2.6606
0.24	low	-3.18889	-3.47954	-2.89698
0.25	low	-3.46017	-3.77554	-3.14343
0.26	low	-3.74252	-4.08362	-3.39993
0.27	low	-4.03595	-4.40379	-3.6665
0.28	low	-4.34044	-4.73604	-3.94312
0.29	low	-4.65601	-5.08036	-4.2298
0.3	low	-4.98265	-5.43677	-4.52654
0.31	low	-5.32036	-5.80527	-4.83334
0.32	low	-5.66915	-6.18584	-5.15019
0.33	low	-6.029	-6.5785	-5.47711
0.34	low	-6.39993	-6.98324	-5.81409
0.35	low	-6.78194	-7.40005	-6.16112
0.36	low	-7.17501	-7.82896	-6.51821
0.37	low	-7.57916	-8.26994	-6.88537
0.38	low	-7.99438	-8.723	-7.26258
0.39	low	-8.42068	-9.18815	-7.64985
0.4	low	-8.85804	-9.66538	-8.04718
0.41	low	-9.30648	-10.1547	-8.45457
0.42	low	-9.76599	-10.6561	-8.87201
0.43	low	-10.2366	-11.1696	-9.29952
0.44	low	-10.7182	-11.6951	-9.73709
0.45	low	-11.211	-12.2327	-10.1847
0.46	low	-11.7148	-12.7825	-10.6424
0.47	low	-12.2296	-13.3443	-11.1101
0.48	low	-12.7556	-13.9181	-11.5879
0.49	low	-13.2926	-14.5041	-12.0758
0.5	low	-13.8407	-15.1022	-12.5737
0.51	low	-14.3999	-15.7123	-13.0817
0.52	low	-14.9701	-16.3345	-13.5997
0.53	low	-15.5514	-16.9688	-14.1278
0.54	low	-16.1438	-17.6152	-14.666
0.55	low	-16.7472	-18.2736	-15.2142
0.56	low	-17.3618	-18.9441	-15.7725
0.57	low	-17.9874	-19.6268	-16.3408
0.58	low	-18.624	-20.3215	-16.9192
0.59	low	-19.2718	-21.0282	-17.5076
0.6	low	-19.9306	-21.7471	-18.1062
0.61	low	-20.6005	-22.478	-18.7147
0.62	low	-21.2814	-23.2211	-19.3333
0.63	low	-21.9735	-23.9762	-19.962
0.64	low	-22.6766	-24.7434	-20.6008
0.65	low	-23.3908	-25.5226	-21.2496
0.66	low	-24.116	-26.314	-21.9084
0.67	low	-24.8523	-27.1174	-22.5774
0.68	low	-25.5997	-27.9329	-23.2563
0.69	low	-26.3582	-28.7605	-23.9454
0.7	low	-27.1278	-29.6002	-24.6445
0.71	low	-27.9084	-30.452	-25.3536
0.72	low	-28.7001	-31.3158	-26.0729
0.73	low	-29.5028	-32.1917	-26.8021
0.74	low	-30.3166	-33.0798	-27.5415
0.75	low	-31.1416	-33.9798	-28.2909
0.76	low	-31.9775	-34.892	-29.0503
0.77	low	-32.8246	-35.8163	-29.8198
0.78	low	-33.6827	-36.7526	-30.5994
0.79	low	-34.5519	-37.701	-31.389
0.8	low	-35.4322	-38.6615	-32.1887
0.81	low	-36.3235	-39.6341	-32.9985
0.82	low	-37.2259	-40.6188	-33.8183
0.83	low	-38.1394	-41.6155	-34.6481
0.84	low	-39.064	-42.6243	-35.4881
0.85	low	-39.9996	-43.6452	-36.338
0.86	low	-40.9463	-44.6782	-37.1981
0.87	low	-41.9041	-45.7233	-38.0682
0.88	low	-42.8729	-46.7804	-38.9483
0.89	low	-43.8528	-47.8497	-39.8386
0.9	low	-44.8438	-48.931	-40.7388
0.91	low	-45.8459	-50.0244	-41.6492
0.92	low	-46.859	-51.1298	-42.5696
0.93	low	-47.8833	-52.2474	-43.5
0.94	low	-48.9185	-53.377	-44.4405
0.95	low	-49.9649	-54.5188	-45.3911
0.96	low	-51.0223	-55.6726	-46.3517
0.97	low	-52.0908	-56.8385	-47.3224
0.98	low	-53.1704	-58.0164	-48.3032
0.99	low	-54.261	-59.2065	-49.294
1	low	-55.3628	-60.4086	-50.2949
0	high	0	0	0
0.01	high	-0.00210593	-0.00456471	0.000350647
0.02	high	-0.00842371	-0.0182588	0.00140259
0.03	high	-0.0189534	-0.0410824	0.00315582
0.04	high	-0.0336949	-0.0730353	0.00561035
0.05	high	-0.0526482	-0.114118	0.00876618
0.06	high	-0.0758134	-0.16433	0.0126233
0.07	high	-0.10319	-0.223671	0.0171817
0.08	high	-0.134779	-0.292141	0.0224414
0.09	high	-0.17058	-0.369741	0.0284024
0.1	high	-0.210593	-0.456471	0.0350647
0.11	high	-0.254817	-0.55233	0.0424283
0.12	high	-0.303254	-0.657318	0.0504932
0.13	high	-0.355902	-0.771436	0.0592594
0.14	high	-0.412762	-0.894683	0.0687268
0.15	high	-0.473834	-1.02706	0.0788956
0.16	high	-0.539118	-1.16857	0.0897656
0.17	high	-0.608613	-1.3192	0.101337
0.18	high	-0.682321	-1.47897	0.11361
0.19	high	-0.76024	-1.64786	0.126584
0.2	high	-0.842371	-1.82588	0.140259
0.21	high	-0.928714	-2.01304	0.154635
0.22	high	-1.01927	-2.20932	0.169713
0.23	high	-1.11404	-2.41473	0.185492
0.24	high	-1.21301	-2.62927	0.201973
0.25	high	-1.31621	-2.85294	0.219154
0.26	high	-1.42361	-3.08574	0.237037
0.27	high	-1.53522	-3.32767	0.255622
0.28	high	-1.65105	-3.57873	0.274907
0.29	high	-1.77109	-3.83892	0.294894
0.3	high	-1.89534	-4.10824	0.315582
0.31	high	-2.0238	-4.38668	0.336972
0.32	high	-2.15647	-4.67426	0.359063
0.33	high	-2.29336	-4.97097	0.381855
0.34	high	-2.43445	-5.2768	0.405348
0.35	high	-2.57976	-5.59177	0.429543
0.36	high	-2.72928	-5.91586	0.454439
0.37	high	-2.88302	-6.24909	0.480036
0.38	high	-3.04096	-6.59144	0.506334
0.39	high	-3.20312	-6.94292	0.533334
0.4	high	-3.36949	-7.30353	0.561035
0.41	high	-3.54007	-7.67327	0.589438
0.42	high	-3.71486	-8.05215	0.618541
0.43	high	-3.89386	-8.44015	0.648346
0.44	high	-4.07708	-8.83728	0.678853
0.45	high	-4.26451	-9.24353	0.71006
0.46	high	-4.45614	-9.65892	0.741969
0.47	high	-4.652	-10.0834	0.774579
0.48	high	-4.85206	-10.5171	0.807891
0.49	high	-5.05633	-10.9599	0.841904
0.5	high	-5.26482	-11.4118	0.876618
0.51	high	-5.47752	-11.8728	0.912033
0.52	high	-5.69443	-12.343	0.94815
0.53	high	-5.91555	-12.8223	0.984968
0.54	high	-6.14089	-13.3107	1.02249
0.55	high	-6.37043	-13.8082	1.06071
0.56	high	-6.60419	-14.3149	1.09963
0.57	high	-6.84216	-14.8307	1.13925
0.58	high	-7.08434	-15.3557	1.17958
0.59	high	-7.33074	-15.8898	1.2206
0.6	high	-7.58134	-16.433	1.26233
0.61	high	-7.83616	-16.9853	1.30476
0.62	high	-8.09519	-17.5467	1.34789
0.63	high	-8.35843	-18.1173	1.39172
0.64	high	-8.62588	-18.697	1.43625
0.65	high	-8.89755	-19.2859	1.48148
0.66	high	-9.17342	-19.8839	1.52742
0.67	high	-9.45351	-20.491	1.57405
0.68	high	-9.73781	-21.1072	1.62139
0.69	high	-10.0263	-21.7326	1.66943
0.7	high	-10.319	-22.3671	1.71817
0.71	high	-10.616	-23.0107	1.76761
0.72	high	-10.9171	-23.6634	1.81775
0.73	high	-11.2225	-24.3253	1.8686
0.74	high	-11.5321	-24.9963	1.92014
0.75	high	-11.8458	-25.6765	1.97239
0.76	high	-12.1638	-26.3658	2.02534
0.77	high	-12.4861	-27.0642	2.07899
0.78	high	-12.8125	-27.7717	2.13334
0.79	high	-13.1431	-28.4883	2.18839
0.8	high	-13.4779	-29.2141	2.24414
0.81	high	-13.817	-29.9491	2.3006
0.82	high	-14.1603	-30.6931	2.35775
0.83	high	-14.5077	-31.4463	2.41561
0.84	high	-14.8594	-32.2086	2.47417
0.85	high	-15.2153	-32.98	2.53343
0.86	high	-15.5754	-33.7606	2.59339
0.87	high	-15.9398	-34.5503	2.65405
0.88	high	-16.3083	-35.3491	2.71541
0.89	high	-16.6811	-36.1571	2.77748
0.9	high	-17.058	-36.9741	2.84024
0.91	high	-17.4392	-37.8004	2.90371
0.92	high	-17.8246	-38.6357	2.96788
0.93	high	-18.2142	-39.4802	3.03275
0.94	high	-18.608	-40.3338	3.09832
0.95	high	-19.006	-41.1965	3.16459
0.96	high	-19.4082	-42.0684	3.23156
0.97	high	-19.8147	-42.9493	3.29924
0.98	high	-20.2253	-43.8395	3.36761
0.99	high	-20.6402	-44.7387	3.43669
1	high	-21.0593	-45.6471	3.50647

## Sheet: fig5b
PL	CR_group	y	y_upr	y_lwr
0	low	0	0	0
0.01	low	-0.00594219	-0.00742387	-0.00446051
0.02	low	-0.0237688	-0.0296955	-0.017842
0.03	low	-0.0534797	-0.0668148	-0.0401446
0.04	low	-0.095075	-0.118782	-0.0713681
0.05	low	-0.148555	-0.185597	-0.111513
0.06	low	-0.213919	-0.267259	-0.160578
0.07	low	-0.291167	-0.36377	-0.218565
0.08	low	-0.3803	-0.475128	-0.285472
0.09	low	-0.481317	-0.601334	-0.361301
0.1	low	-0.594219	-0.742387	-0.446051
0.11	low	-0.719005	-0.898288	-0.539721
0.12	low	-0.855675	-1.06904	-0.642313
0.13	low	-1.00423	-1.25463	-0.753826
0.14	low	-1.16467	-1.45508	-0.874259
0.15	low	-1.33699	-1.67037	-1.00361
0.16	low	-1.5212	-1.90051	-1.14189
0.17	low	-1.71729	-2.1455	-1.28909
0.18	low	-1.92527	-2.40533	-1.4452
0.19	low	-2.14513	-2.68002	-1.61024
0.2	low	-2.37688	-2.96955	-1.7842
0.21	low	-2.62051	-3.27393	-1.96708
0.22	low	-2.87602	-3.59315	-2.15888
0.23	low	-3.14342	-3.92723	-2.35961
0.24	low	-3.4227	-4.27615	-2.56925
0.25	low	-3.71387	-4.63992	-2.78782
0.26	low	-4.01692	-5.01854	-3.0153
0.27	low	-4.33186	-5.412	-3.25171
0.28	low	-4.65868	-5.82031	-3.49704
0.29	low	-4.99738	-6.24348	-3.75129
0.3	low	-5.34797	-6.68148	-4.01446
0.31	low	-5.71044	-7.13434	-4.28655
0.32	low	-6.0848	-7.60204	-4.56756
0.33	low	-6.47104	-8.0846	-4.85749
0.34	low	-6.86917	-8.58199	-5.15634
0.35	low	-7.27918	-9.09424	-5.46412
0.36	low	-7.70108	-9.62134	-5.78082
0.37	low	-8.13486	-10.1633	-6.10643
0.38	low	-8.58052	-10.7201	-6.44097
0.39	low	-9.03807	-11.2917	-6.78443
0.4	low	-9.5075	-11.8782	-7.13681
0.41	low	-9.98882	-12.4795	-7.49811
0.42	low	-10.482	-13.0957	-7.86833
0.43	low	-10.9871	-13.7267	-8.24748
0.44	low	-11.5041	-14.3726	-8.63554
0.45	low	-12.0329	-15.0333	-9.03252
0.46	low	-12.5737	-15.7089	-9.43843
0.47	low	-13.1263	-16.3993	-9.85326
0.48	low	-13.6908	-17.1046	-10.277
0.49	low	-14.2672	-17.8247	-10.7097
0.5	low	-14.8555	-18.5597	-11.1513
0.51	low	-15.4556	-19.3095	-11.6018
0.52	low	-16.0677	-20.0741	-12.0612
0.53	low	-16.6916	-20.8537	-12.5296
0.54	low	-17.3274	-21.648	-13.0068
0.55	low	-17.9751	-22.4572	-13.493
0.56	low	-18.6347	-23.2813	-13.9881
0.57	low	-19.3062	-24.1202	-14.4922
0.58	low	-19.9895	-24.9739	-15.0051
0.59	low	-20.6848	-25.8425	-15.527
0.6	low	-21.3919	-26.7259	-16.0578
0.61	low	-22.1109	-27.6242	-16.5975
0.62	low	-22.8418	-28.5374	-17.1462
0.63	low	-23.5845	-29.4653	-17.7037
0.64	low	-24.3392	-30.4082	-18.2702
0.65	low	-25.1057	-31.3659	-18.8456
0.66	low	-25.8842	-32.3384	-19.43
0.67	low	-26.6745	-33.3258	-20.0232
0.68	low	-27.4767	-34.328	-20.6254
0.69	low	-28.2908	-35.3451	-21.2365
0.7	low	-29.1167	-36.377	-21.8565
0.71	low	-29.9546	-37.4237	-22.4854
0.72	low	-30.8043	-38.4853	-23.1233
0.73	low	-31.6659	-39.5618	-23.77
0.74	low	-32.5394	-40.6531	-24.4257
0.75	low	-33.4248	-41.7593	-25.0903
0.76	low	-34.3221	-42.8803	-25.7639
0.77	low	-35.2312	-44.0161	-26.4463
0.78	low	-36.1523	-45.1668	-27.1377
0.79	low	-37.0852	-46.3324	-27.838
0.8	low	-38.03	-47.5128	-28.5472
0.81	low	-38.9867	-48.708	-29.2654
0.82	low	-39.9553	-49.9181	-29.9924
0.83	low	-40.9357	-51.143	-30.7284
0.84	low	-41.9281	-52.3828	-31.4733
0.85	low	-42.9323	-53.6375	-32.2272
0.86	low	-43.9484	-54.907	-32.9899
0.87	low	-44.9764	-56.1913	-33.7616
0.88	low	-46.0163	-57.4905	-34.5422
0.89	low	-47.0681	-58.8045	-35.3317
0.9	low	-48.1317	-60.1334	-36.1301
0.91	low	-49.2073	-61.4771	-36.9374
0.92	low	-50.2947	-62.8356	-37.7537
0.93	low	-51.394	-64.2091	-38.5789
0.94	low	-52.5052	-65.5973	-39.413
0.95	low	-53.6283	-67.0004	-40.2561
0.96	low	-54.7632	-68.4184	-41.108
0.97	low	-55.9101	-69.8512	-41.9689
0.98	low	-57.0688	-71.2989	-42.8387
0.99	low	-58.2394	-72.7614	-43.7174
1	low	-59.4219	-74.2387	-44.6051
0	high	0	0	0
0.01	high	-0.00170002	-0.0031817	-0.000218333
0.02	high	-0.00680006	-0.0127268	-0.000873334
0.03	high	-0.0153001	-0.0286353	-0.001965
0.04	high	-0.0272003	-0.0509072	-0.00349333
0.05	high	-0.0425004	-0.0795425	-0.00545834
0.06	high	-0.0612006	-0.114541	-0.00786
0.07	high	-0.0833008	-0.155903	-0.0106983
0.08	high	-0.108801	-0.203629	-0.0139733
0.09	high	-0.137701	-0.257718	-0.017685
0.1	high	-0.170002	-0.31817	-0.0218333
0.11	high	-0.205702	-0.384986	-0.0264183
0.12	high	-0.244802	-0.458165	-0.03144
0.13	high	-0.287303	-0.537707	-0.0368983
0.14	high	-0.333203	-0.623613	-0.0427933
0.15	high	-0.382504	-0.715882	-0.049125
0.16	high	-0.435204	-0.814515	-0.0558934
0.17	high	-0.491305	-0.919511	-0.0630984
0.18	high	-0.550805	-1.03087	-0.07074
0.19	high	-0.613706	-1.14859	-0.0788184
0.2	high	-0.680006	-1.27268	-0.0873334
0.21	high	-0.749707	-1.40313	-0.096285
0.22	high	-0.822808	-1.53994	-0.105673
0.23	high	-0.899308	-1.68312	-0.115498
0.24	high	-0.979209	-1.83266	-0.12576
0.25	high	-1.06251	-1.98856	-0.136458
0.26	high	-1.14921	-2.15083	-0.147593
0.27	high	-1.23931	-2.31946	-0.159165
0.28	high	-1.33281	-2.49445	-0.171173
0.29	high	-1.42971	-2.67581	-0.183618
0.3	high	-1.53001	-2.86353	-0.1965
0.31	high	-1.63372	-3.05761	-0.209818
0.32	high	-1.74082	-3.25806	-0.223573
0.33	high	-1.85132	-3.46487	-0.237765
0.34	high	-1.96522	-3.67804	-0.252393
0.35	high	-2.08252	-3.89758	-0.267458
0.36	high	-2.20322	-4.12348	-0.28296
0.37	high	-2.32732	-4.35575	-0.298898
0.38	high	-2.45482	-4.59437	-0.315273
0.39	high	-2.58572	-4.83936	-0.332085
0.4	high	-2.72003	-5.09072	-0.349333
0.41	high	-2.85773	-5.34844	-0.367018
0.42	high	-2.99883	-5.61252	-0.38514
0.43	high	-3.14333	-5.88296	-0.403698
0.44	high	-3.29123	-6.15977	-0.422693
0.45	high	-3.44253	-6.44294	-0.442125
0.46	high	-3.59723	-6.73247	-0.461994
0.47	high	-3.75534	-7.02837	-0.482299
0.48	high	-3.91684	-7.33063	-0.50304
0.49	high	-4.08174	-7.63926	-0.524219
0.5	high	-4.25004	-7.95425	-0.545834
0.51	high	-4.42174	-8.2756	-0.567885
0.52	high	-4.59684	-8.60331	-0.590374
0.53	high	-4.77534	-8.93739	-0.613299
0.54	high	-4.95725	-9.27783	-0.63666
0.55	high	-5.14255	-9.62464	-0.660459
0.56	high	-5.33125	-9.97781	-0.684694
0.57	high	-5.52335	-10.3373	-0.709365
0.58	high	-5.71885	-10.7032	-0.734474
0.59	high	-5.91776	-11.0755	-0.760019
0.6	high	-6.12006	-11.4541	-0.786
0.61	high	-6.32576	-11.8391	-0.812419
0.62	high	-6.53486	-12.2304	-0.839274
0.63	high	-6.74736	-12.6282	-0.866565
0.64	high	-6.96327	-13.0322	-0.894294
0.65	high	-7.18257	-13.4427	-0.922459
0.66	high	-7.40527	-13.8595	-0.95106
0.67	high	-7.63137	-14.2826	-0.980099
0.68	high	-7.86087	-14.7122	-1.00957
0.69	high	-8.09378	-15.1481	-1.03949
0.7	high	-8.33008	-15.5903	-1.06983
0.71	high	-8.56978	-16.0389	-1.10062
0.72	high	-8.81288	-16.4939	-1.13184
0.73	high	-9.05939	-16.9553	-1.1635
0.74	high	-9.30929	-17.423	-1.19559
0.75	high	-9.56259	-17.8971	-1.22813
0.76	high	-9.81929	-18.3775	-1.26109
0.77	high	-10.0794	-18.8643	-1.2945
0.78	high	-10.3429	-19.3575	-1.32834
0.79	high	-10.6098	-19.857	-1.36262
0.8	high	-10.8801	-20.3629	-1.39733
0.81	high	-11.1538	-20.8751	-1.43249
0.82	high	-11.4309	-21.3937	-1.46807
0.83	high	-11.7114	-21.9187	-1.5041
0.84	high	-11.9953	-22.4501	-1.54056
0.85	high	-12.2826	-22.9878	-1.57746
0.86	high	-12.5733	-23.5318	-1.61479
0.87	high	-12.8674	-24.0823	-1.65257
0.88	high	-13.1649	-24.6391	-1.69077
0.89	high	-13.4658	-25.2022	-1.72942
0.9	high	-13.7701	-25.7718	-1.7685
0.91	high	-14.0778	-26.3476	-1.80802
0.92	high	-14.3889	-26.9299	-1.84797
0.93	high	-14.7034	-27.5185	-1.88837
0.94	high	-15.0213	-28.1135	-1.92919
0.95	high	-15.3426	-28.7148	-1.97046
0.96	high	-15.6673	-29.3225	-2.01216
0.97	high	-15.9955	-29.9366	-2.0543
0.98	high	-16.327	-30.557	-2.09687
0.99	high	-16.6619	-31.1838	-2.13989
1	high	-17.0002	-31.817	-2.18333

## Sheet: fig6a
PL	CR_group	y	y_lwr	y_upr	cogn_test
0	low	0.0134126	-0.230297	0.257123	pacc5
0.00434783	low	0.0133752	-0.230331	0.257081	pacc5
0.00869565	low	0.0132628	-0.230431	0.256956	pacc5
0.0130435	low	0.0130756	-0.230597	0.256749	pacc5
0.0173913	low	0.0128134	-0.230831	0.256458	pacc5
0.0217391	low	0.0124764	-0.231131	0.256083	pacc5
0.026087	low	0.0120644	-0.231497	0.255626	pacc5
0.0304348	low	0.0115776	-0.231931	0.255086	pacc5
0.0347826	low	0.0110159	-0.232431	0.254462	pacc5
0.0391304	low	0.0103792	-0.232998	0.253756	pacc5
0.0434783	low	0.00966768	-0.233631	0.252967	pacc5
0.0478261	low	0.00888125	-0.234332	0.252094	pacc5
0.0521739	low	0.00801991	-0.235099	0.251138	pacc5
0.0565217	low	0.00708368	-0.235933	0.2501	pacc5
0.0608696	low	0.00607256	-0.236833	0.248979	pacc5
0.0652174	low	0.00498653	-0.237801	0.247774	pacc5
0.0695652	low	0.0038256	-0.238836	0.246487	pacc5
0.073913	low	0.00258978	-0.239938	0.245117	pacc5
0.0782609	low	0.00127906	-0.241106	0.243664	pacc5
0.0826087	low	-0.000106564	-0.242342	0.242129	pacc5
0.0869565	low	-0.00156708	-0.243645	0.240511	pacc5
0.0913043	low	-0.0031025	-0.245015	0.23881	pacc5
0.0956522	low	-0.00471282	-0.246452	0.237026	pacc5
0.1	low	-0.00639803	-0.247956	0.23516	pacc5
0.104348	low	-0.00815814	-0.249528	0.233212	pacc5
0.108696	low	-0.00999315	-0.251167	0.231181	pacc5
0.113043	low	-0.0119031	-0.252874	0.229068	pacc5
0.117391	low	-0.0138879	-0.254648	0.226872	pacc5
0.121739	low	-0.0159476	-0.25649	0.224595	pacc5
0.126087	low	-0.0180822	-0.258399	0.222235	pacc5
0.130435	low	-0.0202917	-0.260376	0.219793	pacc5
0.134783	low	-0.0225761	-0.262421	0.217269	pacc5
0.13913	low	-0.0249354	-0.264534	0.214663	pacc5
0.143478	low	-0.0273696	-0.266715	0.211976	pacc5
0.147826	low	-0.0298787	-0.268964	0.209206	pacc5
0.152174	low	-0.0324627	-0.271281	0.206355	pacc5
0.156522	low	-0.0351216	-0.273666	0.203423	pacc5
0.16087	low	-0.0378554	-0.27612	0.200409	pacc5
0.165217	low	-0.0406641	-0.278642	0.197313	pacc5
0.169565	low	-0.0435476	-0.281232	0.194137	pacc5
0.173913	low	-0.0465061	-0.283891	0.190879	pacc5
0.178261	low	-0.0495395	-0.286619	0.18754	pacc5
0.182609	low	-0.0526478	-0.289416	0.184121	pacc5
0.186957	low	-0.055831	-0.292282	0.18062	pacc5
0.191304	low	-0.0590891	-0.295217	0.177039	pacc5
0.195652	low	-0.062422	-0.298221	0.173377	pacc5
0.2	low	-0.0658299	-0.301295	0.169635	pacc5
0.204348	low	-0.0693127	-0.304438	0.165813	pacc5
0.208696	low	-0.0728704	-0.307651	0.16191	pacc5
0.213043	low	-0.0765029	-0.310934	0.157928	pacc5
0.217391	low	-0.0802104	-0.314286	0.153865	pacc5
0.221739	low	-0.0839928	-0.317709	0.149723	pacc5
0.226087	low	-0.0878501	-0.321201	0.145501	pacc5
0.230435	low	-0.0917822	-0.324764	0.1412	pacc5
0.234783	low	-0.0957893	-0.328398	0.13682	pacc5
0.23913	low	-0.0998713	-0.332103	0.13236	pacc5
0.243478	low	-0.104028	-0.335878	0.127822	pacc5
0.247826	low	-0.10826	-0.339724	0.123205	pacc5
0.252174	low	-0.112567	-0.343642	0.118509	pacc5
0.256522	low	-0.116948	-0.347631	0.113735	pacc5
0.26087	low	-0.121405	-0.351691	0.108882	pacc5
0.265217	low	-0.125936	-0.355824	0.103952	pacc5
0.269565	low	-0.130542	-0.360028	0.0989438	pacc5
0.273913	low	-0.135223	-0.364305	0.0938581	pacc5
0.278261	low	-0.139979	-0.368654	0.0886949	pacc5
0.282609	low	-0.14481	-0.373075	0.0834546	pacc5
0.286957	low	-0.149716	-0.37757	0.0781373	pacc5
0.291304	low	-0.154697	-0.382137	0.0727432	pacc5
0.295652	low	-0.159753	-0.386778	0.0672726	pacc5
0.3	low	-0.164883	-0.391492	0.0617257	pacc5
0.304348	low	-0.170089	-0.39628	0.0561027	pacc5
0.308696	low	-0.175369	-0.401142	0.0504039	pacc5
0.313043	low	-0.180724	-0.406078	0.0446296	pacc5
0.317391	low	-0.186154	-0.411088	0.0387799	pacc5
0.321739	low	-0.191659	-0.416174	0.0328551	pacc5
0.326087	low	-0.197239	-0.421334	0.0268556	pacc5
0.330435	low	-0.202894	-0.42657	0.0207815	pacc5
0.334783	low	-0.208624	-0.431881	0.0146332	pacc5
0.33913	low	-0.214428	-0.437268	0.00841088	pacc5
0.343478	low	-0.220308	-0.442731	0.00211489	pacc5
0.347826	low	-0.226262	-0.44827	-0.0042545	pacc5
0.352174	low	-0.232292	-0.453886	-0.010697	pacc5
0.356522	low	-0.238396	-0.459579	-0.0172123	pacc5
0.36087	low	-0.244575	-0.46535	-0.0238	pacc5
0.365217	low	-0.250829	-0.471198	-0.03046	pacc5
0.369565	low	-0.257158	-0.477124	-0.0371918	pacc5
0.373913	low	-0.263562	-0.483128	-0.0439951	pacc5
0.378261	low	-0.27004	-0.489211	-0.0508696	pacc5
0.382609	low	-0.276594	-0.495373	-0.0578149	pacc5
0.386957	low	-0.283223	-0.501614	-0.0648308	pacc5
0.391304	low	-0.289926	-0.507935	-0.0719168	pacc5
0.395652	low	-0.296704	-0.514336	-0.0790726	pacc5
0.4	low	-0.303557	-0.520817	-0.0862978	pacc5
0.404348	low	-0.310486	-0.527379	-0.0935921	pacc5
0.408696	low	-0.317489	-0.534022	-0.100955	pacc5
0.413043	low	-0.324566	-0.540747	-0.108386	pacc5
0.417391	low	-0.331719	-0.547553	-0.115886	pacc5
0.421739	low	-0.338947	-0.554441	-0.123452	pacc5
0.426087	low	-0.34625	-0.561413	-0.131086	pacc5
0.430435	low	-0.353627	-0.568467	-0.138787	pacc5
0.434783	low	-0.361079	-0.575605	-0.146554	pacc5
0.43913	low	-0.368607	-0.582827	-0.154387	pacc5
0.443478	low	-0.376209	-0.590132	-0.162285	pacc5
0.447826	low	-0.383886	-0.597523	-0.170249	pacc5
0.452174	low	-0.391638	-0.604999	-0.178277	pacc5
0.456522	low	-0.399465	-0.61256	-0.186369	pacc5
0.46087	low	-0.407367	-0.620208	-0.194526	pacc5
0.465217	low	-0.415343	-0.627942	-0.202745	pacc5
0.469565	low	-0.423395	-0.635762	-0.211028	pacc5
0.473913	low	-0.431521	-0.64367	-0.219372	pacc5
0.478261	low	-0.439723	-0.651666	-0.227779	pacc5
0.482609	low	-0.447999	-0.65975	-0.236248	pacc5
0.486957	low	-0.45635	-0.667923	-0.244777	pacc5
0.491304	low	-0.464776	-0.676185	-0.253367	pacc5
0.495652	low	-0.473277	-0.684537	-0.262018	pacc5
0.5	low	-0.481853	-0.692979	-0.270728	pacc5
0.504348	low	-0.490504	-0.701511	-0.279497	pacc5
0.508696	low	-0.49923	-0.710134	-0.288325	pacc5
0.513043	low	-0.50803	-0.718849	-0.297211	pacc5
0.517391	low	-0.516906	-0.727656	-0.306155	pacc5
0.521739	low	-0.525856	-0.736555	-0.315157	pacc5
0.526087	low	-0.534881	-0.745547	-0.324215	pacc5
0.530435	low	-0.543981	-0.754633	-0.33333	pacc5
0.534783	low	-0.553156	-0.763812	-0.342501	pacc5
0.53913	low	-0.562406	-0.773086	-0.351727	pacc5
0.543478	low	-0.571731	-0.782454	-0.361008	pacc5
0.547826	low	-0.581131	-0.791918	-0.370344	pacc5
0.552174	low	-0.590606	-0.801477	-0.379734	pacc5
0.556522	low	-0.600155	-0.811133	-0.389178	pacc5
0.56087	low	-0.60978	-0.820885	-0.398674	pacc5
0.565217	low	-0.619479	-0.830734	-0.408224	pacc5
0.569565	low	-0.629253	-0.840681	-0.417826	pacc5
0.573913	low	-0.639102	-0.850726	-0.427479	pacc5
0.578261	low	-0.649026	-0.860869	-0.437184	pacc5
0.582609	low	-0.659025	-0.871111	-0.44694	pacc5
0.586957	low	-0.669099	-0.881452	-0.456747	pacc5
0.591304	low	-0.679248	-0.891893	-0.466603	pacc5
0.595652	low	-0.689472	-0.902434	-0.47651	pacc5
0.6	low	-0.69977	-0.913075	-0.486465	pacc5
0.604348	low	-0.710144	-0.923817	-0.49647	pacc5
0.608696	low	-0.720592	-0.934661	-0.506523	pacc5
0.613043	low	-0.731115	-0.945606	-0.516624	pacc5
0.617391	low	-0.741713	-0.956653	-0.526773	pacc5
0.621739	low	-0.752386	-0.967803	-0.53697	pacc5
0.626087	low	-0.763134	-0.979055	-0.547213	pacc5
0.630435	low	-0.773957	-0.99041	-0.557504	pacc5
0.634783	low	-0.784855	-1.00187	-0.56784	pacc5
0.63913	low	-0.795827	-1.01343	-0.578223	pacc5
0.643478	low	-0.806875	-1.0251	-0.588652	pacc5
0.647826	low	-0.817997	-1.03687	-0.599126	pacc5
0.652174	low	-0.829195	-1.04874	-0.609645	pacc5
0.656522	low	-0.840467	-1.06072	-0.620209	pacc5
0.66087	low	-0.851814	-1.07281	-0.630818	pacc5
0.665217	low	-0.863236	-1.085	-0.641471	pacc5
0.669565	low	-0.874733	-1.0973	-0.652168	pacc5
0.673913	low	-0.886305	-1.1097	-0.66291	pacc5
0.678261	low	-0.897951	-1.12221	-0.673695	pacc5
0.682609	low	-0.909673	-1.13482	-0.684523	pacc5
0.686957	low	-0.921469	-1.14754	-0.695395	pacc5
0.691304	low	-0.933341	-1.16037	-0.70631	pacc5
0.695652	low	-0.945287	-1.17331	-0.717269	pacc5
0.7	low	-0.957308	-1.18635	-0.72827	pacc5
0.704348	low	-0.969404	-1.1995	-0.739314	pacc5
0.708696	low	-0.981575	-1.21275	-0.7504	pacc5
0.713043	low	-0.993821	-1.22611	-0.761529	pacc5
0.717391	low	-1.00614	-1.23958	-0.7727	pacc5
0.721739	low	-1.01854	-1.25316	-0.783914	pacc5
0.726087	low	-1.03101	-1.26685	-0.79517	pacc5
0.730435	low	-1.04355	-1.28064	-0.806468	pacc5
0.734783	low	-1.05617	-1.29454	-0.817808	pacc5
0.73913	low	-1.06887	-1.30855	-0.82919	pacc5
0.743478	low	-1.08164	-1.32267	-0.840614	pacc5
0.747826	low	-1.09448	-1.33689	-0.85208	pacc5
0.752174	low	-1.1074	-1.35122	-0.863589	pacc5
0.756522	low	-1.1204	-1.36566	-0.875139	pacc5
0.76087	low	-1.13347	-1.38021	-0.886731	pacc5
0.765217	low	-1.14661	-1.39486	-0.898366	pacc5
0.769565	low	-1.15983	-1.40963	-0.910042	pacc5
0.773913	low	-1.17313	-1.4245	-0.921761	pacc5
0.778261	low	-1.1865	-1.43947	-0.933521	pacc5
0.782609	low	-1.19994	-1.45456	-0.945324	pacc5
0.786957	low	-1.21346	-1.46975	-0.95717	pacc5
0.791304	low	-1.22705	-1.48505	-0.969057	pacc5
0.795652	low	-1.24072	-1.50046	-0.980987	pacc5
0.8	low	-1.25447	-1.51598	-0.99296	pacc5
0.804348	low	-1.26829	-1.5316	-1.00497	pacc5
0.808696	low	-1.28218	-1.54733	-1.01703	pacc5
0.813043	low	-1.29615	-1.56316	-1.02913	pacc5
0.817391	low	-1.31019	-1.57911	-1.04128	pacc5
0.821739	low	-1.32431	-1.59516	-1.05346	pacc5
0.826087	low	-1.3385	-1.61131	-1.06569	pacc5
0.830435	low	-1.35277	-1.62758	-1.07797	pacc5
0.834783	low	-1.36711	-1.64395	-1.09028	pacc5
0.83913	low	-1.38153	-1.66042	-1.10264	pacc5
0.843478	low	-1.39603	-1.67701	-1.11505	pacc5
0.847826	low	-1.41059	-1.69369	-1.12749	pacc5
0.852174	low	-1.42524	-1.71049	-1.13999	pacc5
0.856522	low	-1.43995	-1.72739	-1.15252	pacc5
0.86087	low	-1.45475	-1.74439	-1.1651	pacc5
0.865217	low	-1.46961	-1.7615	-1.17772	pacc5
0.869565	low	-1.48456	-1.77872	-1.19039	pacc5
0.873913	low	-1.49957	-1.79604	-1.20311	pacc5
0.878261	low	-1.51466	-1.81346	-1.21587	pacc5
0.882609	low	-1.52983	-1.83099	-1.22867	pacc5
0.886957	low	-1.54507	-1.84863	-1.24152	pacc5
0.891304	low	-1.56039	-1.86637	-1.25441	pacc5
0.895652	low	-1.57578	-1.88421	-1.26735	pacc5
0.9	low	-1.59125	-1.90216	-1.28034	pacc5
0.904348	low	-1.60679	-1.92021	-1.29337	pacc5
0.908696	low	-1.62241	-1.93837	-1.30644	pacc5
0.913043	low	-1.6381	-1.95663	-1.31957	pacc5
0.917391	low	-1.65386	-1.97499	-1.33274	pacc5
0.921739	low	-1.6697	-1.99346	-1.34595	pacc5
0.926087	low	-1.68562	-2.01203	-1.35921	pacc5
0.930435	low	-1.70161	-2.0307	-1.37252	pacc5
0.934783	low	-1.71768	-2.04947	-1.38588	pacc5
0.93913	low	-1.73382	-2.06835	-1.39928	pacc5
0.943478	low	-1.75003	-2.08733	-1.41273	pacc5
0.947826	low	-1.76632	-2.10641	-1.42623	pacc5
0.952174	low	-1.78269	-2.1256	-1.43978	pacc5
0.956522	low	-1.79913	-2.14489	-1.45337	pacc5
0.96087	low	-1.81564	-2.16427	-1.46701	pacc5
0.965217	low	-1.83223	-2.18376	-1.4807	pacc5
0.969565	low	-1.8489	-2.20336	-1.49444	pacc5
0.973913	low	-1.86564	-2.22305	-1.50823	pacc5
0.978261	low	-1.88245	-2.24284	-1.52206	pacc5
0.982609	low	-1.89934	-2.26274	-1.53595	pacc5
0.986957	low	-1.91631	-2.28274	-1.54988	pacc5
0.991304	low	-1.93335	-2.30283	-1.56386	pacc5
0.995652	low	-1.95046	-2.32303	-1.57789	pacc5
1	low	-1.96765	-2.34333	-1.59197	pacc5
0	high	-0.0595144	-0.29444	0.175411	pacc5
0.00434783	high	-0.0595204	-0.29444	0.175399	pacc5
0.00869565	high	-0.0595382	-0.294441	0.175364	pacc5
0.0130435	high	-0.0595679	-0.294442	0.175306	pacc5
0.0173913	high	-0.0596095	-0.294444	0.175225	pacc5
0.0217391	high	-0.059663	-0.294447	0.175121	pacc5
0.026087	high	-0.0597284	-0.29445	0.174994	pacc5
0.0304348	high	-0.0598057	-0.294454	0.174843	pacc5
0.0347826	high	-0.0598948	-0.294459	0.17467	pacc5
0.0391304	high	-0.0599958	-0.294465	0.174473	pacc5
0.0434783	high	-0.0601087	-0.294471	0.174253	pacc5
0.0478261	high	-0.0602335	-0.294478	0.174011	pacc5
0.0521739	high	-0.0603702	-0.294486	0.173745	pacc5
0.0565217	high	-0.0605188	-0.294494	0.173457	pacc5
0.0608696	high	-0.0606793	-0.294504	0.173146	pacc5
0.0652174	high	-0.0608516	-0.294515	0.172812	pacc5
0.0695652	high	-0.0610358	-0.294527	0.172455	pacc5
0.073913	high	-0.061232	-0.294539	0.172075	pacc5
0.0782609	high	-0.06144	-0.294553	0.171674	pacc5
0.0826087	high	-0.0616599	-0.294569	0.171249	pacc5
0.0869565	high	-0.0618916	-0.294586	0.170802	pacc5
0.0913043	high	-0.0621353	-0.294604	0.170333	pacc5
0.0956522	high	-0.0623908	-0.294623	0.169842	pacc5
0.1	high	-0.0626583	-0.294645	0.169328	pacc5
0.104348	high	-0.0629376	-0.294668	0.168793	pacc5
0.108696	high	-0.0632288	-0.294693	0.168235	pacc5
0.113043	high	-0.0635319	-0.294719	0.167656	pacc5
0.117391	high	-0.0638469	-0.294748	0.167055	pacc5
0.121739	high	-0.0641737	-0.294779	0.166432	pacc5
0.126087	high	-0.0645125	-0.294813	0.165788	pacc5
0.130435	high	-0.0648631	-0.294848	0.165122	pacc5
0.134783	high	-0.0652256	-0.294887	0.164435	pacc5
0.13913	high	-0.0656	-0.294928	0.163728	pacc5
0.143478	high	-0.0659863	-0.294972	0.162999	pacc5
0.147826	high	-0.0663845	-0.295018	0.162249	pacc5
0.152174	high	-0.0667946	-0.295068	0.161479	pacc5
0.156522	high	-0.0672165	-0.295122	0.160689	pacc5
0.16087	high	-0.0676503	-0.295179	0.159878	pacc5
0.165217	high	-0.0680961	-0.295239	0.159047	pacc5
0.169565	high	-0.0685537	-0.295304	0.158196	pacc5
0.173913	high	-0.0690232	-0.295372	0.157326	pacc5
0.178261	high	-0.0695045	-0.295445	0.156435	pacc5
0.182609	high	-0.0699978	-0.295522	0.155526	pacc5
0.186957	high	-0.070503	-0.295603	0.154597	pacc5
0.191304	high	-0.07102	-0.29569	0.15365	pacc5
0.195652	high	-0.0715489	-0.295782	0.152684	pacc5
0.2	high	-0.0720897	-0.295879	0.151699	pacc5
0.204348	high	-0.0726424	-0.295981	0.150696	pacc5
0.208696	high	-0.073207	-0.29609	0.149676	pacc5
0.213043	high	-0.0737835	-0.296204	0.148637	pacc5
0.217391	high	-0.0743718	-0.296325	0.147581	pacc5
0.221739	high	-0.074972	-0.296452	0.146508	pacc5
0.226087	high	-0.0755842	-0.296586	0.145418	pacc5
0.230435	high	-0.0762082	-0.296728	0.144311	pacc5
0.234783	high	-0.0768441	-0.296876	0.143188	pacc5
0.23913	high	-0.0774919	-0.297033	0.142049	pacc5
0.243478	high	-0.0781515	-0.297198	0.140894	pacc5
0.247826	high	-0.0788231	-0.29737	0.139724	pacc5
0.252174	high	-0.0795065	-0.297552	0.138539	pacc5
0.256522	high	-0.0802018	-0.297743	0.137339	pacc5
0.26087	high	-0.080909	-0.297943	0.136125	pacc5
0.265217	high	-0.0816281	-0.298153	0.134896	pacc5
0.269565	high	-0.0823591	-0.298372	0.133654	pacc5
0.273913	high	-0.083102	-0.298603	0.132399	pacc5
0.278261	high	-0.0838567	-0.298844	0.13113	pacc5
0.282609	high	-0.0846234	-0.299096	0.12985	pacc5
0.286957	high	-0.0854019	-0.29936	0.128557	pacc5
0.291304	high	-0.0861923	-0.299637	0.127252	pacc5
0.295652	high	-0.0869946	-0.299925	0.125936	pacc5
0.3	high	-0.0878088	-0.300227	0.124609	pacc5
0.304348	high	-0.0886349	-0.300542	0.123272	pacc5
0.308696	high	-0.0894728	-0.300871	0.121925	pacc5
0.313043	high	-0.0903227	-0.301214	0.120569	pacc5
0.317391	high	-0.0911844	-0.301572	0.119203	pacc5
0.321739	high	-0.092058	-0.301945	0.117829	pacc5
0.326087	high	-0.0929435	-0.302334	0.116447	pacc5
0.330435	high	-0.0938409	-0.302739	0.115058	pacc5
0.334783	high	-0.0947502	-0.303161	0.113661	pacc5
0.33913	high	-0.0956713	-0.303601	0.112258	pacc5
0.343478	high	-0.0966044	-0.304058	0.110849	pacc5
0.347826	high	-0.0975493	-0.304534	0.109435	pacc5
0.352174	high	-0.0985061	-0.305029	0.108017	pacc5
0.356522	high	-0.0994748	-0.305543	0.106594	pacc5
0.36087	high	-0.100455	-0.306078	0.105167	pacc5
0.365217	high	-0.101448	-0.306633	0.103737	pacc5
0.369565	high	-0.102452	-0.30721	0.102305	pacc5
0.373913	high	-0.103468	-0.307809	0.100872	pacc5
0.378261	high	-0.104497	-0.30843	0.0994369	pacc5
0.382609	high	-0.105537	-0.309075	0.0980016	pacc5
0.386957	high	-0.106589	-0.309743	0.0965665	pacc5
0.391304	high	-0.107652	-0.310437	0.0951321	pacc5
0.395652	high	-0.108728	-0.311155	0.0936993	pacc5
0.4	high	-0.109816	-0.3119	0.0922687	pacc5
0.404348	high	-0.110915	-0.312671	0.090841	pacc5
0.408696	high	-0.112026	-0.313469	0.0894168	pacc5
0.413043	high	-0.11315	-0.314296	0.0879968	pacc5
0.417391	high	-0.114285	-0.315151	0.0865819	pacc5
0.421739	high	-0.115432	-0.316036	0.0851726	pacc5
0.426087	high	-0.11659	-0.316951	0.0837698	pacc5
0.430435	high	-0.117761	-0.317897	0.0823741	pacc5
0.434783	high	-0.118944	-0.318874	0.0809863	pacc5
0.43913	high	-0.120138	-0.319884	0.0796072	pacc5
0.443478	high	-0.121345	-0.320927	0.0782373	pacc5
0.447826	high	-0.122563	-0.322004	0.0768776	pacc5
0.452174	high	-0.123793	-0.323115	0.0755288	pacc5
0.456522	high	-0.125035	-0.324262	0.0741915	pacc5
0.46087	high	-0.126289	-0.325445	0.0728665	pacc5
0.465217	high	-0.127555	-0.326665	0.0715547	pacc5
0.469565	high	-0.128833	-0.327923	0.0702567	pacc5
0.473913	high	-0.130123	-0.329218	0.0689732	pacc5
0.478261	high	-0.131424	-0.330553	0.0677051	pacc5
0.482609	high	-0.132737	-0.331928	0.066453	pacc5
0.486957	high	-0.134063	-0.333343	0.0652177	pacc5
0.491304	high	-0.1354	-0.3348	0.0639999	pacc5
0.495652	high	-0.136749	-0.336298	0.0628002	pacc5
0.5	high	-0.13811	-0.337839	0.0616195	pacc5
0.504348	high	-0.139483	-0.339424	0.0604584	pacc5
0.508696	high	-0.140867	-0.341052	0.0593176	pacc5
0.513043	high	-0.142264	-0.342726	0.0581977	pacc5
0.517391	high	-0.143672	-0.344444	0.0570994	pacc5
0.521739	high	-0.145093	-0.346209	0.0560234	pacc5
0.526087	high	-0.146525	-0.348021	0.0549703	pacc5
0.530435	high	-0.147969	-0.349879	0.0539407	pacc5
0.534783	high	-0.149425	-0.351786	0.0529353	pacc5
0.53913	high	-0.150893	-0.353741	0.0519545	pacc5
0.543478	high	-0.152373	-0.355745	0.0509989	pacc5
0.547826	high	-0.153865	-0.357798	0.0500691	pacc5
0.552174	high	-0.155368	-0.359902	0.0491657	pacc5
0.556522	high	-0.156884	-0.362056	0.0482891	pacc5
0.56087	high	-0.158411	-0.364262	0.0474397	pacc5
0.565217	high	-0.15995	-0.366519	0.0466181	pacc5
0.569565	high	-0.161501	-0.368827	0.0458248	pacc5
0.573913	high	-0.163064	-0.371189	0.04506	pacc5
0.578261	high	-0.164639	-0.373603	0.0443242	pacc5
0.582609	high	-0.166226	-0.37607	0.0436178	pacc5
0.586957	high	-0.167825	-0.37859	0.0429411	pacc5
0.591304	high	-0.169435	-0.381165	0.0422944	pacc5
0.595652	high	-0.171058	-0.383793	0.041678	pacc5
0.6	high	-0.172692	-0.386476	0.0410922	pacc5
0.604348	high	-0.174338	-0.389213	0.0405373	pacc5
0.608696	high	-0.175996	-0.392006	0.0400135	pacc5
0.613043	high	-0.177666	-0.394853	0.0395209	pacc5
0.617391	high	-0.179348	-0.397756	0.0390597	pacc5
0.621739	high	-0.181042	-0.400714	0.0386301	pacc5
0.626087	high	-0.182747	-0.403727	0.0382323	pacc5
0.630435	high	-0.184465	-0.406796	0.0378663	pacc5
0.634783	high	-0.186194	-0.409921	0.0375322	pacc5
0.63913	high	-0.187936	-0.413101	0.0372301	pacc5
0.643478	high	-0.189689	-0.416337	0.03696	pacc5
0.647826	high	-0.191454	-0.419629	0.0367219	pacc5
0.652174	high	-0.193231	-0.422977	0.0365159	pacc5
0.656522	high	-0.19502	-0.426381	0.0363419	pacc5
0.66087	high	-0.19682	-0.42984	0.0361999	pacc5
0.665217	high	-0.198633	-0.433356	0.0360898	pacc5
0.669565	high	-0.200457	-0.436926	0.0360117	pacc5
0.673913	high	-0.202294	-0.440553	0.0359652	pacc5
0.678261	high	-0.204142	-0.444234	0.0359505	pacc5
0.682609	high	-0.206002	-0.447972	0.0359673	pacc5
0.686957	high	-0.207874	-0.451764	0.0360156	pacc5
0.691304	high	-0.209758	-0.455611	0.0360951	pacc5
0.695652	high	-0.211654	-0.459513	0.0362058	pacc5
0.7	high	-0.213562	-0.46347	0.0363474	pacc5
0.704348	high	-0.215481	-0.467482	0.0365198	pacc5
0.708696	high	-0.217413	-0.471548	0.0367228	pacc5
0.713043	high	-0.219356	-0.475668	0.0369562	pacc5
0.717391	high	-0.221311	-0.479842	0.0372197	pacc5
0.721739	high	-0.223278	-0.48407	0.0375132	pacc5
0.726087	high	-0.225257	-0.488351	0.0378365	pacc5
0.730435	high	-0.227248	-0.492685	0.0381892	pacc5
0.734783	high	-0.229251	-0.497073	0.0385712	pacc5
0.73913	high	-0.231266	-0.501513	0.0389823	pacc5
0.743478	high	-0.233292	-0.506006	0.0394221	pacc5
0.747826	high	-0.235331	-0.510552	0.0398905	pacc5
0.752174	high	-0.237381	-0.515149	0.0403871	pacc5
0.756522	high	-0.239443	-0.519798	0.0409117	pacc5
0.76087	high	-0.241517	-0.524498	0.0414641	pacc5
0.765217	high	-0.243603	-0.52925	0.042044	pacc5
0.769565	high	-0.245701	-0.534053	0.0426511	pacc5
0.773913	high	-0.247811	-0.538907	0.0432851	pacc5
0.778261	high	-0.249932	-0.543811	0.0439459	pacc5
0.782609	high	-0.252066	-0.548765	0.044633	pacc5
0.786957	high	-0.254211	-0.553769	0.0453463	pacc5
0.791304	high	-0.256369	-0.558823	0.0460855	pacc5
0.795652	high	-0.258538	-0.563926	0.0468503	pacc5
0.8	high	-0.260719	-0.569078	0.0476405	pacc5
0.804348	high	-0.262912	-0.574279	0.0484557	pacc5
0.808696	high	-0.265117	-0.579529	0.0492958	pacc5
0.813043	high	-0.267333	-0.584827	0.0501604	pacc5
0.817391	high	-0.269562	-0.590173	0.0510493	pacc5
0.821739	high	-0.271802	-0.595567	0.0519623	pacc5
0.826087	high	-0.274055	-0.601009	0.052899	pacc5
0.830435	high	-0.276319	-0.606497	0.0538593	pacc5
0.834783	high	-0.278595	-0.612033	0.0548428	pacc5
0.83913	high	-0.280883	-0.617616	0.0558494	pacc5
0.843478	high	-0.283183	-0.623245	0.0568787	pacc5
0.847826	high	-0.285495	-0.62892	0.0579306	pacc5
0.852174	high	-0.287819	-0.634642	0.0590048	pacc5
0.856522	high	-0.290154	-0.640409	0.060101	pacc5
0.86087	high	-0.292502	-0.646222	0.0612191	pacc5
0.865217	high	-0.294861	-0.652081	0.0623588	pacc5
0.869565	high	-0.297232	-0.657984	0.0635198	pacc5
0.873913	high	-0.299615	-0.663933	0.064702	pacc5
0.878261	high	-0.30201	-0.669926	0.0659051	pacc5
0.882609	high	-0.304417	-0.675964	0.067129	pacc5
0.886957	high	-0.306836	-0.682045	0.0683733	pacc5
0.891304	high	-0.309267	-0.688171	0.0696379	pacc5
0.895652	high	-0.311709	-0.694341	0.0709226	pacc5
0.9	high	-0.314164	-0.700555	0.0722272	pacc5
0.904348	high	-0.31663	-0.706811	0.0735514	pacc5
0.908696	high	-0.319108	-0.713112	0.0748952	pacc5
0.913043	high	-0.321598	-0.719455	0.0762582	pacc5
0.917391	high	-0.3241	-0.725841	0.0776403	pacc5
0.921739	high	-0.326614	-0.73227	0.0790414	pacc5
0.926087	high	-0.32914	-0.738741	0.0804612	pacc5
0.930435	high	-0.331678	-0.745255	0.0818995	pacc5
0.934783	high	-0.334227	-0.75181	0.0833562	pacc5
0.93913	high	-0.336788	-0.758408	0.0848312	pacc5
0.943478	high	-0.339362	-0.765048	0.0863242	pacc5
0.947826	high	-0.341947	-0.771729	0.087835	pacc5
0.952174	high	-0.344544	-0.778452	0.0893636	pacc5
0.956522	high	-0.347153	-0.785216	0.0909097	pacc5
0.96087	high	-0.349774	-0.792021	0.0924732	pacc5
0.965217	high	-0.352407	-0.798867	0.094054	pacc5
0.969565	high	-0.355051	-0.805754	0.0956518	pacc5
0.973913	high	-0.357708	-0.812682	0.0972667	pacc5
0.978261	high	-0.360376	-0.81965	0.0988983	pacc5
0.982609	high	-0.363056	-0.826659	0.100547	pacc5
0.986957	high	-0.365748	-0.833708	0.102211	pacc5
0.991304	high	-0.368452	-0.840798	0.103893	pacc5
0.995652	high	-0.371168	-0.847927	0.10559	pacc5
1	high	-0.373896	-0.855096	0.107304	pacc5
0	low	0.46556	0.282817	0.648302	f_mem
0.00434783	low	0.465531	0.282792	0.648271	f_mem
0.00869565	low	0.465446	0.282715	0.648176	f_mem
0.0130435	low	0.465303	0.282588	0.648019	f_mem
0.0173913	low	0.465104	0.28241	0.647799	f_mem
0.0217391	low	0.464848	0.28218	0.647516	f_mem
0.026087	low	0.464535	0.2819	0.64717	f_mem
0.0304348	low	0.464165	0.281569	0.646761	f_mem
0.0347826	low	0.463738	0.281187	0.64629	f_mem
0.0391304	low	0.463254	0.280753	0.645755	f_mem
0.0434783	low	0.462714	0.280269	0.645158	f_mem
0.0478261	low	0.462116	0.279734	0.644498	f_mem
0.0521739	low	0.461461	0.279147	0.643775	f_mem
0.0565217	low	0.46075	0.27851	0.64299	f_mem
0.0608696	low	0.459981	0.277821	0.642142	f_mem
0.0652174	low	0.459156	0.277082	0.641231	f_mem
0.0695652	low	0.458274	0.276291	0.640257	f_mem
0.073913	low	0.457335	0.275449	0.639221	f_mem
0.0782609	low	0.456339	0.274555	0.638122	f_mem
0.0826087	low	0.455286	0.273611	0.63696	f_mem
0.0869565	low	0.454176	0.272615	0.635736	f_mem
0.0913043	low	0.453009	0.271568	0.634449	f_mem
0.0956522	low	0.451785	0.270469	0.6331	f_mem
0.1	low	0.450504	0.26932	0.631689	f_mem
0.104348	low	0.449167	0.268118	0.630215	f_mem
0.108696	low	0.447772	0.266865	0.628679	f_mem
0.113043	low	0.446321	0.265561	0.62708	f_mem
0.117391	low	0.444812	0.264205	0.625419	f_mem
0.121739	low	0.443247	0.262798	0.623696	f_mem
0.126087	low	0.441625	0.261338	0.621911	f_mem
0.130435	low	0.439945	0.259827	0.620064	f_mem
0.134783	low	0.438209	0.258265	0.618154	f_mem
0.13913	low	0.436416	0.25665	0.616183	f_mem
0.143478	low	0.434566	0.254983	0.61415	f_mem
0.147826	low	0.43266	0.253265	0.612055	f_mem
0.152174	low	0.430696	0.251494	0.609898	f_mem
0.156522	low	0.428675	0.249671	0.607679	f_mem
0.16087	low	0.426598	0.247796	0.605399	f_mem
0.165217	low	0.424463	0.245869	0.603057	f_mem
0.169565	low	0.422272	0.24389	0.600654	f_mem
0.173913	low	0.420023	0.241858	0.598189	f_mem
0.178261	low	0.417718	0.239773	0.595663	f_mem
0.182609	low	0.415356	0.237636	0.593076	f_mem
0.186957	low	0.412937	0.235446	0.590427	f_mem
0.191304	low	0.410461	0.233204	0.587718	f_mem
0.195652	low	0.407928	0.230908	0.584947	f_mem
0.2	low	0.405338	0.22856	0.582116	f_mem
0.204348	low	0.402691	0.226159	0.579224	f_mem
0.208696	low	0.399987	0.223704	0.576271	f_mem
0.213043	low	0.397227	0.221196	0.573257	f_mem
0.217391	low	0.394409	0.218635	0.570183	f_mem
0.221739	low	0.391535	0.216021	0.567049	f_mem
0.226087	low	0.388603	0.213352	0.563854	f_mem
0.230435	low	0.385615	0.21063	0.5606	f_mem
0.234783	low	0.38257	0.207855	0.557285	f_mem
0.23913	low	0.379468	0.205025	0.55391	f_mem
0.243478	low	0.376309	0.202141	0.550476	f_mem
0.247826	low	0.373093	0.199203	0.546982	f_mem
0.252174	low	0.36982	0.196211	0.543428	f_mem
0.256522	low	0.36649	0.193165	0.539815	f_mem
0.26087	low	0.363103	0.190063	0.536143	f_mem
0.265217	low	0.359659	0.186907	0.532411	f_mem
0.269565	low	0.356159	0.183697	0.528621	f_mem
0.273913	low	0.352601	0.180431	0.524772	f_mem
0.278261	low	0.348987	0.17711	0.520864	f_mem
0.282609	low	0.345315	0.173733	0.516897	f_mem
0.286957	low	0.341587	0.170302	0.512873	f_mem
0.291304	low	0.337802	0.166814	0.50879	f_mem
0.295652	low	0.33396	0.163271	0.504649	f_mem
0.3	low	0.330061	0.159672	0.50045	f_mem
0.304348	low	0.326105	0.156016	0.496193	f_mem
0.308696	low	0.322092	0.152305	0.491879	f_mem
0.313043	low	0.318022	0.148537	0.487508	f_mem
0.317391	low	0.313895	0.144712	0.483079	f_mem
0.321739	low	0.309712	0.14083	0.478594	f_mem
0.326087	low	0.305471	0.136891	0.474051	f_mem
0.330435	low	0.301174	0.132895	0.469452	f_mem
0.334783	low	0.296819	0.128841	0.464797	f_mem
0.33913	low	0.292408	0.12473	0.460086	f_mem
0.343478	low	0.28794	0.120561	0.455318	f_mem
0.347826	low	0.283415	0.116334	0.450495	f_mem
0.352174	low	0.278832	0.112049	0.445616	f_mem
0.356522	low	0.274193	0.107705	0.440682	f_mem
0.36087	low	0.269497	0.103302	0.435693	f_mem
0.365217	low	0.264745	0.0988402	0.430649	f_mem
0.369565	low	0.259935	0.0943193	0.42555	f_mem
0.373913	low	0.255068	0.0897389	0.420397	f_mem
0.378261	low	0.250145	0.0850989	0.41519	f_mem
0.382609	low	0.245164	0.0803989	0.409929	f_mem
0.386957	low	0.240127	0.0756388	0.404614	f_mem
0.391304	low	0.235032	0.0708182	0.399246	f_mem
0.395652	low	0.229881	0.0659369	0.393825	f_mem
0.4	low	0.224673	0.0609946	0.388351	f_mem
0.404348	low	0.219408	0.0559912	0.382824	f_mem
0.408696	low	0.214086	0.0509262	0.377245	f_mem
0.413043	low	0.208707	0.0457995	0.371614	f_mem
0.417391	low	0.203271	0.0406107	0.365931	f_mem
0.421739	low	0.197778	0.0353596	0.360196	f_mem
0.426087	low	0.192228	0.0300458	0.35441	f_mem
0.430435	low	0.186621	0.0246692	0.348574	f_mem
0.434783	low	0.180958	0.0192294	0.342686	f_mem
0.43913	low	0.175237	0.013726	0.336749	f_mem
0.443478	low	0.16946	0.00815888	0.330761	f_mem
0.447826	low	0.163626	0.00252764	0.324724	f_mem
0.452174	low	0.157734	-0.00316801	0.318637	f_mem
0.456522	low	0.151786	-0.00892838	0.312501	f_mem
0.46087	low	0.145781	-0.0147538	0.306316	f_mem
0.465217	low	0.139719	-0.0206446	0.300083	f_mem
0.469565	low	0.1336	-0.026601	0.293801	f_mem
0.473913	low	0.127424	-0.0326234	0.287472	f_mem
0.478261	low	0.121192	-0.0387122	0.281095	f_mem
0.482609	low	0.114902	-0.0448676	0.274671	f_mem
0.486957	low	0.108555	-0.05109	0.2682	f_mem
0.491304	low	0.102152	-0.0573797	0.261683	f_mem
0.495652	low	0.0956912	-0.0637371	0.255119	f_mem
0.5	low	0.0891738	-0.0701624	0.24851	f_mem
0.504348	low	0.0825995	-0.076656	0.241855	f_mem
0.508696	low	0.0759683	-0.0832183	0.235155	f_mem
0.513043	low	0.0692802	-0.0898496	0.22841	f_mem
0.517391	low	0.0625351	-0.0965502	0.22162	f_mem
0.521739	low	0.0557331	-0.10332	0.214787	f_mem
0.526087	low	0.0488742	-0.110161	0.207909	f_mem
0.530435	low	0.0419584	-0.117071	0.200988	f_mem
0.534783	low	0.0349857	-0.124053	0.194024	f_mem
0.53913	low	0.027956	-0.131105	0.187017	f_mem
0.543478	low	0.0208694	-0.138229	0.179968	f_mem
0.547826	low	0.0137259	-0.145424	0.172876	f_mem
0.552174	low	0.00652548	-0.152692	0.165742	f_mem
0.556522	low	-0.000731868	-0.160031	0.158568	f_mem
0.56087	low	-0.00804613	-0.167444	0.151351	f_mem
0.565217	low	-0.0154173	-0.174929	0.144095	f_mem
0.569565	low	-0.0228454	-0.182488	0.136797	f_mem
0.573913	low	-0.0303304	-0.19012	0.129459	f_mem
0.578261	low	-0.0378724	-0.197827	0.122082	f_mem
0.582609	low	-0.0454713	-0.205607	0.114665	f_mem
0.586957	low	-0.053127	-0.213463	0.107209	f_mem
0.591304	low	-0.0608398	-0.221393	0.0997134	f_mem
0.595652	low	-0.0686094	-0.229398	0.0921795	f_mem
0.6	low	-0.0764359	-0.237479	0.0846072	f_mem
0.604348	low	-0.0843194	-0.245636	0.0769969	f_mem
0.608696	low	-0.0922598	-0.253868	0.0693488	f_mem
0.613043	low	-0.100257	-0.262177	0.0616631	f_mem
0.617391	low	-0.108311	-0.270563	0.0539402	f_mem
0.621739	low	-0.116422	-0.279025	0.0461804	f_mem
0.626087	low	-0.124591	-0.287565	0.0383838	f_mem
0.630435	low	-0.132816	-0.296182	0.0305508	f_mem
0.634783	low	-0.141097	-0.304876	0.0226815	f_mem
0.63913	low	-0.149436	-0.313649	0.0147762	f_mem
0.643478	low	-0.157832	-0.322499	0.00683515	f_mem
0.647826	low	-0.166285	-0.331428	-0.00114145	f_mem
0.652174	low	-0.174794	-0.340435	-0.00915339	f_mem
0.656522	low	-0.183361	-0.349521	-0.0172005	f_mem
0.66087	low	-0.191984	-0.358686	-0.0252825	f_mem
0.665217	low	-0.200665	-0.36793	-0.0333993	f_mem
0.669565	low	-0.209402	-0.377253	-0.0415506	f_mem
0.673913	low	-0.218196	-0.386656	-0.0497364	f_mem
0.678261	low	-0.227047	-0.396138	-0.0579564	f_mem
0.682609	low	-0.235955	-0.4057	-0.0662105	f_mem
0.686957	low	-0.24492	-0.415342	-0.0744986	f_mem
0.691304	low	-0.253942	-0.425064	-0.0828205	f_mem
0.695652	low	-0.263021	-0.434866	-0.0911761	f_mem
0.7	low	-0.272157	-0.444748	-0.0995653	f_mem
0.704348	low	-0.281349	-0.45471	-0.107988	f_mem
0.708696	low	-0.290599	-0.464753	-0.116444	f_mem
0.713043	low	-0.299905	-0.474877	-0.124933	f_mem
0.717391	low	-0.309269	-0.485081	-0.133456	f_mem
0.721739	low	-0.318689	-0.495366	-0.142012	f_mem
0.726087	low	-0.328166	-0.505732	-0.1506	f_mem
0.730435	low	-0.3377	-0.516178	-0.159222	f_mem
0.734783	low	-0.347291	-0.526706	-0.167877	f_mem
0.73913	low	-0.356939	-0.537314	-0.176565	f_mem
0.743478	low	-0.366644	-0.548003	-0.185285	f_mem
0.747826	low	-0.376406	-0.558773	-0.194039	f_mem
0.752174	low	-0.386225	-0.569625	-0.202825	f_mem
0.756522	low	-0.396101	-0.580557	-0.211644	f_mem
0.76087	low	-0.406033	-0.59157	-0.220497	f_mem
0.765217	low	-0.416023	-0.602664	-0.229381	f_mem
0.769565	low	-0.426069	-0.613839	-0.238299	f_mem
0.773913	low	-0.436173	-0.625095	-0.24725	f_mem
0.778261	low	-0.446333	-0.636432	-0.256234	f_mem
0.782609	low	-0.45655	-0.64785	-0.26525	f_mem
0.786957	low	-0.466824	-0.659348	-0.2743	f_mem
0.791304	low	-0.477155	-0.670928	-0.283382	f_mem
0.795652	low	-0.487543	-0.682588	-0.292498	f_mem
0.8	low	-0.497988	-0.694329	-0.301647	f_mem
0.804348	low	-0.50849	-0.706151	-0.310829	f_mem
0.808696	low	-0.519049	-0.718053	-0.320044	f_mem
0.813043	low	-0.529664	-0.730036	-0.329293	f_mem
0.817391	low	-0.540337	-0.742099	-0.338575	f_mem
0.821739	low	-0.551066	-0.754242	-0.34789	f_mem
0.826087	low	-0.561853	-0.766466	-0.357239	f_mem
0.830435	low	-0.572696	-0.77877	-0.366622	f_mem
0.834783	low	-0.583596	-0.791154	-0.376038	f_mem
0.83913	low	-0.594553	-0.803618	-0.385489	f_mem
0.843478	low	-0.605567	-0.816162	-0.394973	f_mem
0.847826	low	-0.616638	-0.828786	-0.404491	f_mem
0.852174	low	-0.627766	-0.84149	-0.414043	f_mem
0.856522	low	-0.638951	-0.854273	-0.42363	f_mem
0.86087	low	-0.650193	-0.867136	-0.43325	f_mem
0.865217	low	-0.661492	-0.880078	-0.442905	f_mem
0.869565	low	-0.672847	-0.8931	-0.452595	f_mem
0.873913	low	-0.68426	-0.9062	-0.462319	f_mem
0.878261	low	-0.695729	-0.91938	-0.472078	f_mem
0.882609	low	-0.707256	-0.932639	-0.481872	f_mem
0.886957	low	-0.718839	-0.945977	-0.491701	f_mem
0.891304	low	-0.730479	-0.959393	-0.501565	f_mem
0.895652	low	-0.742176	-0.972888	-0.511464	f_mem
0.9	low	-0.75393	-0.986462	-0.521399	f_mem
0.904348	low	-0.765741	-1.00011	-0.531368	f_mem
0.908696	low	-0.777609	-1.01384	-0.541374	f_mem
0.913043	low	-0.789534	-1.02765	-0.551415	f_mem
0.917391	low	-0.801516	-1.04154	-0.561491	f_mem
0.921739	low	-0.813554	-1.0555	-0.571604	f_mem
0.926087	low	-0.82565	-1.06955	-0.581753	f_mem
0.930435	low	-0.837803	-1.08367	-0.591937	f_mem
0.934783	low	-0.850012	-1.09787	-0.602158	f_mem
0.93913	low	-0.862278	-1.11214	-0.612416	f_mem
0.943478	low	-0.874602	-1.12649	-0.62271	f_mem
0.947826	low	-0.886982	-1.14092	-0.63304	f_mem
0.952174	low	-0.899419	-1.15543	-0.643407	f_mem
0.956522	low	-0.911913	-1.17001	-0.653811	f_mem
0.96087	low	-0.924464	-1.18468	-0.664252	f_mem
0.965217	low	-0.937072	-1.19941	-0.674729	f_mem
0.969565	low	-0.949736	-1.21423	-0.685244	f_mem
0.973913	low	-0.962458	-1.22912	-0.695796	f_mem
0.978261	low	-0.975237	-1.24409	-0.706386	f_mem
0.982609	low	-0.988072	-1.25913	-0.717013	f_mem
0.986957	low	-1.00096	-1.27425	-0.727678	f_mem
0.991304	low	-1.01391	-1.28945	-0.73838	f_mem
0.995652	low	-1.02692	-1.30472	-0.74912	f_mem
1	low	-1.03998	-1.32007	-0.759898	f_mem
0	high	0.509367	0.334733	0.684002	f_mem
0.00434783	high	0.509356	0.334726	0.683987	f_mem
0.00869565	high	0.509322	0.334703	0.683942	f_mem
0.0130435	high	0.509266	0.334666	0.683866	f_mem
0.0173913	high	0.509188	0.334614	0.683761	f_mem
0.0217391	high	0.509087	0.334547	0.683626	f_mem
0.026087	high	0.508963	0.334466	0.683461	f_mem
0.0304348	high	0.508817	0.334369	0.683266	f_mem
0.0347826	high	0.508649	0.334257	0.68304	f_mem
0.0391304	high	0.508458	0.334131	0.682785	f_mem
0.0434783	high	0.508245	0.333989	0.6825	f_mem
0.0478261	high	0.508009	0.333832	0.682185	f_mem
0.0521739	high	0.507751	0.333661	0.68184	f_mem
0.0565217	high	0.50747	0.333474	0.681466	f_mem
0.0608696	high	0.507167	0.333272	0.681061	f_mem
0.0652174	high	0.506841	0.333055	0.680627	f_mem
0.0695652	high	0.506493	0.332823	0.680163	f_mem
0.073913	high	0.506122	0.332576	0.679669	f_mem
0.0782609	high	0.505729	0.332313	0.679146	f_mem
0.0826087	high	0.505314	0.332035	0.678593	f_mem
0.0869565	high	0.504876	0.331742	0.67801	f_mem
0.0913043	high	0.504416	0.331433	0.677399	f_mem
0.0956522	high	0.503933	0.331109	0.676757	f_mem
0.1	high	0.503428	0.330769	0.676087	f_mem
0.104348	high	0.5029	0.330413	0.675387	f_mem
0.108696	high	0.50235	0.330041	0.674658	f_mem
0.113043	high	0.501777	0.329654	0.6739	f_mem
0.117391	high	0.501182	0.329251	0.673113	f_mem
0.121739	high	0.500565	0.328832	0.672297	f_mem
0.126087	high	0.499925	0.328397	0.671452	f_mem
0.130435	high	0.499262	0.327946	0.670579	f_mem
0.134783	high	0.498577	0.327478	0.669676	f_mem
0.13913	high	0.49787	0.326994	0.668746	f_mem
0.143478	high	0.49714	0.326494	0.667786	f_mem
0.147826	high	0.496388	0.325977	0.666799	f_mem
0.152174	high	0.495613	0.325443	0.665783	f_mem
0.156522	high	0.494816	0.324892	0.664739	f_mem
0.16087	high	0.493996	0.324325	0.663667	f_mem
0.165217	high	0.493154	0.323741	0.662567	f_mem
0.169565	high	0.492289	0.323139	0.66144	f_mem
0.173913	high	0.491402	0.32252	0.660285	f_mem
0.178261	high	0.490493	0.321884	0.659102	f_mem
0.182609	high	0.489561	0.32123	0.657892	f_mem
0.186957	high	0.488607	0.320558	0.656655	f_mem
0.191304	high	0.48763	0.319869	0.655391	f_mem
0.195652	high	0.486631	0.319161	0.6541	f_mem
0.2	high	0.485609	0.318436	0.652782	f_mem
0.204348	high	0.484565	0.317691	0.651438	f_mem
0.208696	high	0.483498	0.316929	0.650067	f_mem
0.213043	high	0.482409	0.316147	0.64867	f_mem
0.217391	high	0.481297	0.315347	0.647247	f_mem
0.221739	high	0.480163	0.314528	0.645798	f_mem
0.226087	high	0.479007	0.313689	0.644324	f_mem
0.230435	high	0.477828	0.312831	0.642824	f_mem
0.234783	high	0.476626	0.311953	0.641299	f_mem
0.23913	high	0.475402	0.311056	0.639749	f_mem
0.243478	high	0.474156	0.310138	0.638174	f_mem
0.247826	high	0.472887	0.3092	0.636575	f_mem
0.252174	high	0.471596	0.308242	0.634951	f_mem
0.256522	high	0.470282	0.307262	0.633303	f_mem
0.26087	high	0.468946	0.306262	0.631631	f_mem
0.265217	high	0.467588	0.30524	0.629935	f_mem
0.269565	high	0.466207	0.304197	0.628216	f_mem
0.273913	high	0.464803	0.303132	0.626474	f_mem
0.278261	high	0.463377	0.302046	0.624709	f_mem
0.282609	high	0.461929	0.300936	0.622921	f_mem
0.286957	high	0.460458	0.299805	0.621111	f_mem
0.291304	high	0.458965	0.29865	0.619279	f_mem
0.295652	high	0.457449	0.297472	0.617425	f_mem
0.3	high	0.45591	0.296271	0.61555	f_mem
0.304348	high	0.45435	0.295046	0.613653	f_mem
0.308696	high	0.452767	0.293797	0.611736	f_mem
0.313043	high	0.451161	0.292524	0.609798	f_mem
0.317391	high	0.449533	0.291226	0.60784	f_mem
0.321739	high	0.447882	0.289903	0.605862	f_mem
0.326087	high	0.446209	0.288554	0.603865	f_mem
0.330435	high	0.444514	0.28718	0.601848	f_mem
0.334783	high	0.442796	0.28578	0.599812	f_mem
0.33913	high	0.441056	0.284353	0.597758	f_mem
0.343478	high	0.439293	0.2829	0.595686	f_mem
0.347826	high	0.437508	0.281419	0.593596	f_mem
0.352174	high	0.4357	0.279911	0.591489	f_mem
0.356522	high	0.43387	0.278375	0.589365	f_mem
0.36087	high	0.432017	0.27681	0.587224	f_mem
0.365217	high	0.430142	0.275217	0.585067	f_mem
0.369565	high	0.428244	0.273595	0.582894	f_mem
0.373913	high	0.426324	0.271943	0.580706	f_mem
0.378261	high	0.424382	0.270261	0.578503	f_mem
0.382609	high	0.422417	0.268549	0.576285	f_mem
0.386957	high	0.42043	0.266806	0.574053	f_mem
0.391304	high	0.41842	0.265032	0.571808	f_mem
0.395652	high	0.416388	0.263226	0.569549	f_mem
0.4	high	0.414333	0.261388	0.567278	f_mem
0.404348	high	0.412256	0.259517	0.564994	f_mem
0.408696	high	0.410156	0.257613	0.562699	f_mem
0.413043	high	0.408034	0.255676	0.560392	f_mem
0.417391	high	0.405889	0.253704	0.558075	f_mem
0.421739	high	0.403722	0.251698	0.555746	f_mem
0.426087	high	0.401533	0.249657	0.553408	f_mem
0.430435	high	0.399321	0.247581	0.551061	f_mem
0.434783	high	0.397087	0.245469	0.548704	f_mem
0.43913	high	0.39483	0.24332	0.546339	f_mem
0.443478	high	0.39255	0.241135	0.543966	f_mem
0.447826	high	0.390249	0.238912	0.541586	f_mem
0.452174	high	0.387924	0.236651	0.539198	f_mem
0.456522	high	0.385578	0.234351	0.536804	f_mem
0.46087	high	0.383209	0.232013	0.534404	f_mem
0.465217	high	0.380817	0.229636	0.531998	f_mem
0.469565	high	0.378403	0.227218	0.529588	f_mem
0.473913	high	0.375967	0.224761	0.527172	f_mem
0.478261	high	0.373508	0.222262	0.524753	f_mem
0.482609	high	0.371026	0.219722	0.52233	f_mem
0.486957	high	0.368522	0.21714	0.519904	f_mem
0.491304	high	0.365996	0.214517	0.517476	f_mem
0.495652	high	0.363447	0.21185	0.515045	f_mem
0.5	high	0.360876	0.20914	0.512612	f_mem
0.504348	high	0.358282	0.206386	0.510179	f_mem
0.508696	high	0.355666	0.203588	0.507744	f_mem
0.513043	high	0.353028	0.200746	0.505309	f_mem
0.517391	high	0.350367	0.197858	0.502875	f_mem
0.521739	high	0.347683	0.194925	0.500441	f_mem
0.526087	high	0.344977	0.191947	0.498008	f_mem
0.530435	high	0.342249	0.188921	0.495576	f_mem
0.534783	high	0.339498	0.185849	0.493146	f_mem
0.53913	high	0.336724	0.18273	0.490718	f_mem
0.543478	high	0.333929	0.179564	0.488294	f_mem
0.547826	high	0.33111	0.176349	0.485872	f_mem
0.552174	high	0.32827	0.173086	0.483453	f_mem
0.556522	high	0.325406	0.169775	0.481038	f_mem
0.56087	high	0.322521	0.166415	0.478627	f_mem
0.565217	high	0.319613	0.163005	0.476221	f_mem
0.569565	high	0.316682	0.159546	0.473819	f_mem
0.573913	high	0.313729	0.156037	0.471422	f_mem
0.578261	high	0.310754	0.152477	0.46903	f_mem
0.582609	high	0.307756	0.148868	0.466644	f_mem
0.586957	high	0.304736	0.145207	0.464264	f_mem
0.591304	high	0.301693	0.141496	0.46189	f_mem
0.595652	high	0.298628	0.137733	0.459522	f_mem
0.6	high	0.29554	0.133919	0.45716	f_mem
0.604348	high	0.29243	0.130054	0.454806	f_mem
0.608696	high	0.289297	0.126136	0.452458	f_mem
0.613043	high	0.286142	0.122167	0.450117	f_mem
0.617391	high	0.282964	0.118146	0.447783	f_mem
0.621739	high	0.279764	0.114072	0.445457	f_mem
0.626087	high	0.276542	0.109946	0.443138	f_mem
0.630435	high	0.273297	0.105768	0.440826	f_mem
0.634783	high	0.27003	0.101537	0.438522	f_mem
0.63913	high	0.26674	0.0972532	0.436226	f_mem
0.643478	high	0.263427	0.0929169	0.433938	f_mem
0.647826	high	0.260093	0.0885279	0.431658	f_mem
0.652174	high	0.256736	0.0840861	0.429385	f_mem
0.656522	high	0.253356	0.0795914	0.42712	f_mem
0.66087	high	0.249954	0.0750439	0.424864	f_mem
0.665217	high	0.246529	0.0704436	0.422615	f_mem
0.669565	high	0.243082	0.0657905	0.420374	f_mem
0.673913	high	0.239613	0.0610845	0.418141	f_mem
0.678261	high	0.236121	0.0563258	0.415916	f_mem
0.682609	high	0.232606	0.0515144	0.413698	f_mem
0.686957	high	0.22907	0.0466502	0.411489	f_mem
0.691304	high	0.22551	0.0417335	0.409287	f_mem
0.695652	high	0.221928	0.0367642	0.407093	f_mem
0.7	high	0.218324	0.0317424	0.404906	f_mem
0.704348	high	0.214698	0.0266683	0.402727	f_mem
0.708696	high	0.211048	0.0215419	0.400555	f_mem
0.713043	high	0.207377	0.0163633	0.39839	f_mem
0.717391	high	0.203683	0.0111327	0.396233	f_mem
0.721739	high	0.199966	0.00585008	0.394083	f_mem
0.726087	high	0.196227	0.00051566	0.391939	f_mem
0.730435	high	0.192466	-0.00487046	0.389802	f_mem
0.734783	high	0.188682	-0.0103081	0.387672	f_mem
0.73913	high	0.184876	-0.0157972	0.385549	f_mem
0.743478	high	0.181047	-0.0213376	0.383432	f_mem
0.747826	high	0.177196	-0.0269291	0.381321	f_mem
0.752174	high	0.173322	-0.0325716	0.379216	f_mem
0.756522	high	0.169426	-0.0382649	0.377117	f_mem
0.76087	high	0.165507	-0.0440089	0.375024	f_mem
0.765217	high	0.161566	-0.0498034	0.372936	f_mem
0.769565	high	0.157603	-0.0556483	0.370854	f_mem
0.773913	high	0.153617	-0.0615433	0.368777	f_mem
0.778261	high	0.149608	-0.0674883	0.366705	f_mem
0.782609	high	0.145578	-0.0734832	0.364638	f_mem
0.786957	high	0.141524	-0.0795278	0.362576	f_mem
0.791304	high	0.137448	-0.0856219	0.360519	f_mem
0.795652	high	0.13335	-0.0917653	0.358466	f_mem
0.8	high	0.129229	-0.0979579	0.356417	f_mem
0.804348	high	0.125086	-0.104199	0.354372	f_mem
0.808696	high	0.120921	-0.11049	0.352331	f_mem
0.813043	high	0.116733	-0.116829	0.350294	f_mem
0.817391	high	0.112522	-0.123217	0.348261	f_mem
0.821739	high	0.108289	-0.129652	0.34623	f_mem
0.826087	high	0.104034	-0.136136	0.344204	f_mem
0.830435	high	0.0997557	-0.142668	0.34218	f_mem
0.834783	high	0.0954553	-0.149248	0.340159	f_mem
0.83913	high	0.0911325	-0.155876	0.338141	f_mem
0.843478	high	0.0867873	-0.162551	0.336125	f_mem
0.847826	high	0.0824195	-0.169273	0.334112	f_mem
0.852174	high	0.0780294	-0.176042	0.332101	f_mem
0.856522	high	0.0736167	-0.182859	0.330092	f_mem
0.86087	high	0.0691816	-0.189722	0.328085	f_mem
0.865217	high	0.0647241	-0.196632	0.32608	f_mem
0.869565	high	0.0602441	-0.203588	0.324077	f_mem
0.873913	high	0.0557416	-0.210591	0.322075	f_mem
0.878261	high	0.0512167	-0.21764	0.320074	f_mem
0.882609	high	0.0466693	-0.224735	0.318074	f_mem
0.886957	high	0.0420995	-0.231877	0.316076	f_mem
0.891304	high	0.0375072	-0.239063	0.314078	f_mem
0.895652	high	0.0328925	-0.246296	0.312081	f_mem
0.9	high	0.0282553	-0.253574	0.310084	f_mem
0.904348	high	0.0235956	-0.260897	0.308088	f_mem
0.908696	high	0.0189135	-0.268266	0.306093	f_mem
0.913043	high	0.0142089	-0.275679	0.304097	f_mem
0.917391	high	0.00948191	-0.283138	0.302102	f_mem
0.921739	high	0.00473243	-0.290641	0.300106	f_mem
0.926087	high	-3.95042e-05	-0.298189	0.29811	f_mem
0.930435	high	-0.0048339	-0.305782	0.296114	f_mem
0.934783	high	-0.00965074	-0.313419	0.294117	f_mem
0.93913	high	-0.01449	-0.3211	0.29212	f_mem
0.943478	high	-0.0193518	-0.328826	0.290122	f_mem
0.947826	high	-0.024236	-0.336596	0.288123	f_mem
0.952174	high	-0.0291427	-0.344409	0.286124	f_mem
0.956522	high	-0.0340718	-0.352267	0.284123	f_mem
0.96087	high	-0.0390234	-0.360168	0.282121	f_mem
0.965217	high	-0.0439974	-0.368112	0.280118	f_mem
0.969565	high	-0.0489939	-0.376101	0.278113	f_mem
0.973913	high	-0.0540129	-0.384132	0.276107	f_mem
0.978261	high	-0.0590543	-0.392207	0.274099	f_mem
0.982609	high	-0.0641182	-0.400326	0.272089	f_mem
0.986957	high	-0.0692045	-0.408487	0.270078	f_mem
0.991304	high	-0.0743133	-0.416691	0.268065	f_mem
0.995652	high	-0.0794445	-0.424938	0.266049	f_mem
1	high	-0.0845982	-0.433228	0.264032	f_mem
0	low	0.395649	0.226052	0.565247	f_glob
0.00434783	low	0.39563	0.226036	0.565225	f_glob
0.00869565	low	0.395573	0.225987	0.565159	f_glob
0.0130435	low	0.395478	0.225905	0.56505	f_glob
0.0173913	low	0.395344	0.225791	0.564897	f_glob
0.0217391	low	0.395173	0.225645	0.564701	f_glob
0.026087	low	0.394963	0.225465	0.564461	f_glob
0.0304348	low	0.394715	0.225254	0.564177	f_glob
0.0347826	low	0.394429	0.225009	0.56385	f_glob
0.0391304	low	0.394105	0.224732	0.563479	f_glob
0.0434783	low	0.393743	0.224422	0.563064	f_glob
0.0478261	low	0.393343	0.22408	0.562606	f_glob
0.0521739	low	0.392904	0.223704	0.562104	f_glob
0.0565217	low	0.392428	0.223297	0.561559	f_glob
0.0608696	low	0.391913	0.222856	0.56097	f_glob
0.0652174	low	0.39136	0.222383	0.560338	f_glob
0.0695652	low	0.390769	0.221877	0.559662	f_glob
0.073913	low	0.39014	0.221338	0.558943	f_glob
0.0782609	low	0.389473	0.220766	0.55818	f_glob
0.0826087	low	0.388768	0.220161	0.557374	f_glob
0.0869565	low	0.388024	0.219524	0.556525	f_glob
0.0913043	low	0.387243	0.218853	0.555632	f_glob
0.0956522	low	0.386423	0.21815	0.554696	f_glob
0.1	low	0.385565	0.217414	0.553717	f_glob
0.104348	low	0.384669	0.216644	0.552694	f_glob
0.108696	low	0.383735	0.215842	0.551629	f_glob
0.113043	low	0.382763	0.215006	0.55052	f_glob
0.117391	low	0.381753	0.214137	0.549368	f_glob
0.121739	low	0.380704	0.213235	0.548173	f_glob
0.126087	low	0.379618	0.2123	0.546936	f_glob
0.130435	low	0.378493	0.211331	0.545655	f_glob
0.134783	low	0.37733	0.210329	0.544331	f_glob
0.13913	low	0.376129	0.209294	0.542965	f_glob
0.143478	low	0.37489	0.208225	0.541556	f_glob
0.147826	low	0.373613	0.207122	0.540104	f_glob
0.152174	low	0.372298	0.205986	0.538609	f_glob
0.156522	low	0.370944	0.204817	0.537072	f_glob
0.16087	low	0.369553	0.203613	0.535492	f_glob
0.165217	low	0.368123	0.202376	0.53387	f_glob
0.169565	low	0.366655	0.201105	0.532206	f_glob
0.173913	low	0.365149	0.199799	0.530499	f_glob
0.178261	low	0.363605	0.19846	0.52875	f_glob
0.182609	low	0.362023	0.197087	0.526959	f_glob
0.186957	low	0.360403	0.195679	0.525126	f_glob
0.191304	low	0.358744	0.194238	0.523251	f_glob
0.195652	low	0.357048	0.192762	0.521334	f_glob
0.2	low	0.355313	0.191251	0.519375	f_glob
0.204348	low	0.35354	0.189706	0.517374	f_glob
0.208696	low	0.351729	0.188126	0.515332	f_glob
0.213043	low	0.34988	0.186512	0.513248	f_glob
0.217391	low	0.347993	0.184863	0.511123	f_glob
0.221739	low	0.346068	0.183178	0.508957	f_glob
0.226087	low	0.344104	0.181459	0.506749	f_glob
0.230435	low	0.342103	0.179705	0.5045	f_glob
0.234783	low	0.340063	0.177915	0.50221	f_glob
0.23913	low	0.337985	0.17609	0.49988	f_glob
0.243478	low	0.335869	0.17423	0.497508	f_glob
0.247826	low	0.333715	0.172334	0.495096	f_glob
0.252174	low	0.331523	0.170402	0.492643	f_glob
0.256522	low	0.329292	0.168435	0.49015	f_glob
0.26087	low	0.327024	0.166431	0.487617	f_glob
0.265217	low	0.324717	0.164392	0.485043	f_glob
0.269565	low	0.322373	0.162316	0.482429	f_glob
0.273913	low	0.31999	0.160204	0.479776	f_glob
0.278261	low	0.317569	0.158055	0.477083	f_glob
0.282609	low	0.31511	0.15587	0.47435	f_glob
0.286957	low	0.312613	0.153648	0.471577	f_glob
0.291304	low	0.310077	0.151389	0.468766	f_glob
0.295652	low	0.307504	0.149093	0.465915	f_glob
0.3	low	0.304892	0.14676	0.463025	f_glob
0.304348	low	0.302243	0.144389	0.460096	f_glob
0.308696	low	0.299555	0.141981	0.457129	f_glob
0.313043	low	0.296829	0.139535	0.454123	f_glob
0.317391	low	0.294065	0.137051	0.451079	f_glob
0.321739	low	0.291263	0.134529	0.447996	f_glob
0.326087	low	0.288422	0.131968	0.444876	f_glob
0.330435	low	0.285544	0.12937	0.441718	f_glob
0.334783	low	0.282627	0.126732	0.438522	f_glob
0.33913	low	0.279673	0.124056	0.435289	f_glob
0.343478	low	0.27668	0.121341	0.432018	f_glob
0.347826	low	0.273649	0.118587	0.428711	f_glob
0.352174	low	0.27058	0.115793	0.425366	f_glob
0.356522	low	0.267472	0.11296	0.421985	f_glob
0.36087	low	0.264327	0.110086	0.418568	f_glob
0.365217	low	0.261144	0.107173	0.415114	f_glob
0.369565	low	0.257922	0.10422	0.411625	f_glob
0.373913	low	0.254662	0.101226	0.408099	f_glob
0.378261	low	0.251365	0.0981909	0.404538	f_glob
0.382609	low	0.248029	0.0951153	0.400942	f_glob
0.386957	low	0.244655	0.0919986	0.39731	f_glob
0.391304	low	0.241242	0.0888405	0.393644	f_glob
0.395652	low	0.237792	0.0856407	0.389943	f_glob
0.4	low	0.234304	0.0823991	0.386208	f_glob
0.404348	low	0.230777	0.0791154	0.382439	f_glob
0.408696	low	0.227212	0.0757892	0.378635	f_glob
0.413043	low	0.223609	0.0724205	0.374798	f_glob
0.417391	low	0.219968	0.0690089	0.370928	f_glob
0.421739	low	0.216289	0.0655541	0.367025	f_glob
0.426087	low	0.212572	0.0620559	0.363088	f_glob
0.430435	low	0.208817	0.0585141	0.35912	f_glob
0.434783	low	0.205023	0.0549283	0.355118	f_glob
0.43913	low	0.201192	0.0512982	0.351085	f_glob
0.443478	low	0.197322	0.0476237	0.347021	f_glob
0.447826	low	0.193414	0.0439043	0.342924	f_glob
0.452174	low	0.189468	0.0401399	0.338797	f_glob
0.456522	low	0.185484	0.0363301	0.334638	f_glob
0.46087	low	0.181462	0.0324747	0.330449	f_glob
0.465217	low	0.177402	0.0285733	0.32623	f_glob
0.469565	low	0.173303	0.0246256	0.321981	f_glob
0.473913	low	0.169167	0.0206314	0.317702	f_glob
0.478261	low	0.164992	0.0165904	0.313393	f_glob
0.482609	low	0.160779	0.0125021	0.309056	f_glob
0.486957	low	0.156528	0.00836647	0.30469	f_glob
0.491304	low	0.152239	0.00418304	0.300295	f_glob
0.495652	low	0.147912	-4.84775e-05	0.295872	f_glob
0.5	low	0.143546	-0.00432838	0.291421	f_glob
0.504348	low	0.139143	-0.00865698	0.286943	f_glob
0.508696	low	0.134701	-0.0130346	0.282437	f_glob
0.513043	low	0.130222	-0.0174615	0.277905	f_glob
0.517391	low	0.125704	-0.0219381	0.273346	f_glob
0.521739	low	0.121148	-0.0264647	0.268761	f_glob
0.526087	low	0.116554	-0.0310415	0.264149	f_glob
0.530435	low	0.111922	-0.0356689	0.259512	f_glob
0.534783	low	0.107251	-0.0403472	0.25485	f_glob
0.53913	low	0.102543	-0.0450767	0.250162	f_glob
0.543478	low	0.0977962	-0.0498577	0.24545	f_glob
0.547826	low	0.0930115	-0.0546905	0.240714	f_glob
0.552174	low	0.0881887	-0.0595755	0.235953	f_glob
0.556522	low	0.0833277	-0.064513	0.231168	f_glob
0.56087	low	0.0784286	-0.0695032	0.22636	f_glob
0.565217	low	0.0734914	-0.0745465	0.221529	f_glob
0.569565	low	0.0685161	-0.0796431	0.216675	f_glob
0.573913	low	0.0635026	-0.0847933	0.211799	f_glob
0.578261	low	0.058451	-0.0899976	0.2069	f_glob
0.582609	low	0.0533613	-0.095256	0.201979	f_glob
0.586957	low	0.0482335	-0.100569	0.197036	f_glob
0.591304	low	0.0430675	-0.105937	0.192072	f_glob
0.595652	low	0.0378634	-0.11136	0.187086	f_glob
0.6	low	0.0326212	-0.116838	0.18208	f_glob
0.604348	low	0.0273409	-0.122372	0.177053	f_glob
0.608696	low	0.0220224	-0.127961	0.172006	f_glob
0.613043	low	0.0166658	-0.133607	0.166939	f_glob
0.617391	low	0.0112711	-0.139309	0.161852	f_glob
0.621739	low	0.00583825	-0.145068	0.156745	f_glob
0.626087	low	0.000367287	-0.150884	0.151619	f_glob
0.630435	low	-0.0051418	-0.156757	0.146473	f_glob
0.634783	low	-0.010689	-0.162687	0.141309	f_glob
0.63913	low	-0.0162744	-0.168675	0.136126	f_glob
0.643478	low	-0.0218978	-0.17472	0.130925	f_glob
0.647826	low	-0.0275594	-0.180824	0.125705	f_glob
0.652174	low	-0.0332591	-0.186985	0.120467	f_glob
0.656522	low	-0.038997	-0.193205	0.115211	f_glob
0.66087	low	-0.044773	-0.199484	0.109938	f_glob
0.665217	low	-0.050587	-0.205821	0.104647	f_glob
0.669565	low	-0.0564393	-0.212217	0.0993381	f_glob
0.673913	low	-0.0623296	-0.218672	0.0940125	f_glob
0.678261	low	-0.0682581	-0.225186	0.0886697	f_glob
0.682609	low	-0.0742247	-0.231759	0.08331	f_glob
0.686957	low	-0.0802294	-0.238392	0.0779334	f_glob
0.691304	low	-0.0862722	-0.245085	0.0725402	f_glob
0.695652	low	-0.0923532	-0.251837	0.0671304	f_glob
0.7	low	-0.0984723	-0.258649	0.0617041	f_glob
0.704348	low	-0.10463	-0.265521	0.0562615	f_glob
0.708696	low	-0.110825	-0.272452	0.0508026	f_glob
0.713043	low	-0.117058	-0.279444	0.0453274	f_glob
0.717391	low	-0.12333	-0.286496	0.0398362	f_glob
0.721739	low	-0.12964	-0.293608	0.0343289	f_glob
0.726087	low	-0.135988	-0.300781	0.0288056	f_glob
0.730435	low	-0.142373	-0.308013	0.0232664	f_glob
0.734783	low	-0.148798	-0.315306	0.0177112	f_glob
0.73913	low	-0.15526	-0.32266	0.0121402	f_glob
0.743478	low	-0.16176	-0.330074	0.00655335	f_glob
0.747826	low	-0.168299	-0.337548	0.000950686	f_glob
0.752174	low	-0.174875	-0.345083	-0.00466778	f_glob
0.756522	low	-0.18149	-0.352678	-0.010302	f_glob
0.76087	low	-0.188143	-0.360333	-0.0159521	f_glob
0.765217	low	-0.194834	-0.36805	-0.021618	f_glob
0.769565	low	-0.201563	-0.375826	-0.0272996	f_glob
0.773913	low	-0.20833	-0.383663	-0.0329971	f_glob
0.778261	low	-0.215135	-0.39156	-0.0387105	f_glob
0.782609	low	-0.221979	-0.399518	-0.0444397	f_glob
0.786957	low	-0.228861	-0.407536	-0.0501848	f_glob
0.791304	low	-0.23578	-0.415615	-0.0559459	f_glob
0.795652	low	-0.242738	-0.423753	-0.061723	f_glob
0.8	low	-0.249734	-0.431952	-0.0675162	f_glob
0.804348	low	-0.256768	-0.440211	-0.0733254	f_glob
0.808696	low	-0.26384	-0.44853	-0.0791508	f_glob
0.813043	low	-0.270951	-0.456909	-0.0849925	f_glob
0.817391	low	-0.278099	-0.465348	-0.0908504	f_glob
0.821739	low	-0.285286	-0.473847	-0.0967247	f_glob
0.826087	low	-0.292511	-0.482406	-0.102615	f_glob
0.830435	low	-0.299773	-0.491024	-0.108523	f_glob
0.834783	low	-0.307074	-0.499702	-0.114447	f_glob
0.83913	low	-0.314413	-0.50844	-0.120387	f_glob
0.843478	low	-0.321791	-0.517237	-0.126344	f_glob
0.847826	low	-0.329206	-0.526093	-0.132319	f_glob
0.852174	low	-0.33666	-0.535009	-0.13831	f_glob
0.856522	low	-0.344151	-0.543984	-0.144318	f_glob
0.86087	low	-0.351681	-0.553018	-0.150343	f_glob
0.865217	low	-0.359249	-0.562112	-0.156386	f_glob
0.869565	low	-0.366855	-0.571264	-0.162446	f_glob
0.873913	low	-0.374499	-0.580475	-0.168523	f_glob
0.878261	low	-0.382181	-0.589744	-0.174618	f_glob
0.882609	low	-0.389901	-0.599072	-0.18073	f_glob
0.886957	low	-0.39766	-0.608459	-0.18686	f_glob
0.891304	low	-0.405456	-0.617904	-0.193009	f_glob
0.895652	low	-0.413291	-0.627408	-0.199175	f_glob
0.9	low	-0.421164	-0.636969	-0.205359	f_glob
0.904348	low	-0.429075	-0.646589	-0.211561	f_glob
0.908696	low	-0.437024	-0.656267	-0.217781	f_glob
0.913043	low	-0.445011	-0.666002	-0.22402	f_glob
0.917391	low	-0.453037	-0.675796	-0.230278	f_glob
0.921739	low	-0.4611	-0.685647	-0.236554	f_glob
0.926087	low	-0.469202	-0.695555	-0.242848	f_glob
0.930435	low	-0.477342	-0.705521	-0.249162	f_glob
0.934783	low	-0.485519	-0.715544	-0.255494	f_glob
0.93913	low	-0.493735	-0.725625	-0.261846	f_glob
0.943478	low	-0.501989	-0.735762	-0.268217	f_glob
0.947826	low	-0.510282	-0.745957	-0.274606	f_glob
0.952174	low	-0.518612	-0.756209	-0.281016	f_glob
0.956522	low	-0.526981	-0.766517	-0.287444	f_glob
0.96087	low	-0.535387	-0.776882	-0.293892	f_glob
0.965217	low	-0.543832	-0.787303	-0.30036	f_glob
0.969565	low	-0.552315	-0.797781	-0.306848	f_glob
0.973913	low	-0.560836	-0.808316	-0.313356	f_glob
0.978261	low	-0.569395	-0.818907	-0.319883	f_glob
0.982609	low	-0.577992	-0.829554	-0.326431	f_glob
0.986957	low	-0.586627	-0.840257	-0.332998	f_glob
0.991304	low	-0.595301	-0.851015	-0.339586	f_glob
0.995652	low	-0.604013	-0.86183	-0.346195	f_glob
1	low	-0.612762	-0.872701	-0.352824	f_glob
0	high	0.405807	0.243734	0.56788	f_glob
0.00434783	high	0.405802	0.243733	0.567871	f_glob
0.00869565	high	0.405785	0.243727	0.567844	f_glob
0.0130435	high	0.405758	0.243717	0.567799	f_glob
0.0173913	high	0.40572	0.243704	0.567736	f_glob
0.0217391	high	0.405671	0.243687	0.567656	f_glob
0.026087	high	0.405611	0.243666	0.567557	f_glob
0.0304348	high	0.405541	0.243641	0.567441	f_glob
0.0347826	high	0.405459	0.243612	0.567306	f_glob
0.0391304	high	0.405367	0.243579	0.567154	f_glob
0.0434783	high	0.405263	0.243542	0.566984	f_glob
0.0478261	high	0.405149	0.243502	0.566797	f_glob
0.0521739	high	0.405024	0.243457	0.566591	f_glob
0.0565217	high	0.404888	0.243408	0.566368	f_glob
0.0608696	high	0.404741	0.243356	0.566127	f_glob
0.0652174	high	0.404584	0.243299	0.565869	f_glob
0.0695652	high	0.404415	0.243238	0.565593	f_glob
0.073913	high	0.404236	0.243173	0.565299	f_glob
0.0782609	high	0.404046	0.243104	0.564988	f_glob
0.0826087	high	0.403845	0.24303	0.564659	f_glob
0.0869565	high	0.403632	0.242952	0.564313	f_glob
0.0913043	high	0.40341	0.24287	0.56395	f_glob
0.0956522	high	0.403176	0.242783	0.563569	f_glob
0.1	high	0.402931	0.242692	0.563171	f_glob
0.104348	high	0.402676	0.242596	0.562756	f_glob
0.108696	high	0.402409	0.242495	0.562323	f_glob
0.113043	high	0.402132	0.24239	0.561874	f_glob
0.117391	high	0.401844	0.24228	0.561408	f_glob
0.121739	high	0.401545	0.242165	0.560925	f_glob
0.126087	high	0.401235	0.242046	0.560425	f_glob
0.130435	high	0.400914	0.241921	0.559908	f_glob
0.134783	high	0.400583	0.241791	0.559375	f_glob
0.13913	high	0.40024	0.241656	0.558825	f_glob
0.143478	high	0.399887	0.241515	0.558258	f_glob
0.147826	high	0.399523	0.24137	0.557676	f_glob
0.152174	high	0.399148	0.241218	0.557077	f_glob
0.156522	high	0.398762	0.241061	0.556462	f_glob
0.16087	high	0.398365	0.240898	0.555831	f_glob
0.165217	high	0.397957	0.24073	0.555184	f_glob
0.169565	high	0.397538	0.240555	0.554522	f_glob
0.173913	high	0.397109	0.240375	0.553843	f_glob
0.178261	high	0.396669	0.240188	0.553149	f_glob
0.182609	high	0.396217	0.239995	0.55244	f_glob
0.186957	high	0.395755	0.239795	0.551716	f_glob
0.191304	high	0.395282	0.239589	0.550976	f_glob
0.195652	high	0.394799	0.239376	0.550222	f_glob
0.2	high	0.394304	0.239156	0.549452	f_glob
0.204348	high	0.393798	0.238929	0.548668	f_glob
0.208696	high	0.393282	0.238694	0.547869	f_glob
0.213043	high	0.392755	0.238453	0.547056	f_glob
0.217391	high	0.392216	0.238203	0.546229	f_glob
0.221739	high	0.391667	0.237946	0.545388	f_glob
0.226087	high	0.391107	0.237682	0.544533	f_glob
0.230435	high	0.390537	0.237409	0.543665	f_glob
0.234783	high	0.389955	0.237127	0.542783	f_glob
0.23913	high	0.389362	0.236838	0.541887	f_glob
0.243478	high	0.388759	0.236539	0.540979	f_glob
0.247826	high	0.388145	0.236232	0.540058	f_glob
0.252174	high	0.387519	0.235915	0.539124	f_glob
0.256522	high	0.386883	0.23559	0.538177	f_glob
0.26087	high	0.386237	0.235254	0.537219	f_glob
0.265217	high	0.385579	0.234909	0.536248	f_glob
0.269565	high	0.38491	0.234554	0.535266	f_glob
0.273913	high	0.384231	0.234189	0.534272	f_glob
0.278261	high	0.38354	0.233813	0.533267	f_glob
0.282609	high	0.382839	0.233427	0.532251	f_glob
0.286957	high	0.382127	0.23303	0.531224	f_glob
0.291304	high	0.381404	0.232621	0.530187	f_glob
0.295652	high	0.38067	0.232201	0.529139	f_glob
0.3	high	0.379925	0.231769	0.528081	f_glob
0.304348	high	0.379169	0.231325	0.527014	f_glob
0.308696	high	0.378403	0.230868	0.525937	f_glob
0.313043	high	0.377626	0.230399	0.524852	f_glob
0.317391	high	0.376837	0.229917	0.523757	f_glob
0.321739	high	0.376038	0.229422	0.522654	f_glob
0.326087	high	0.375228	0.228913	0.521543	f_glob
0.330435	high	0.374407	0.228391	0.520424	f_glob
0.334783	high	0.373576	0.227854	0.519297	f_glob
0.33913	high	0.372733	0.227302	0.518164	f_glob
0.343478	high	0.371879	0.226736	0.517023	f_glob
0.347826	high	0.371015	0.226154	0.515876	f_glob
0.352174	high	0.37014	0.225557	0.514723	f_glob
0.356522	high	0.369254	0.224944	0.513564	f_glob
0.36087	high	0.368357	0.224314	0.512399	f_glob
0.365217	high	0.367449	0.223668	0.51123	f_glob
0.369565	high	0.36653	0.223005	0.510055	f_glob
0.373913	high	0.365601	0.222324	0.508877	f_glob
0.378261	high	0.36466	0.221626	0.507695	f_glob
0.382609	high	0.363709	0.220909	0.506509	f_glob
0.386957	high	0.362747	0.220173	0.50532	f_glob
0.391304	high	0.361773	0.219419	0.504128	f_glob
0.395652	high	0.360789	0.218645	0.502934	f_glob
0.4	high	0.359795	0.217851	0.501738	f_glob
0.404348	high	0.358789	0.217037	0.500541	f_glob
0.408696	high	0.357772	0.216202	0.499343	f_glob
0.413043	high	0.356745	0.215346	0.498144	f_glob
0.417391	high	0.355707	0.214468	0.496945	f_glob
0.421739	high	0.354657	0.213569	0.495746	f_glob
0.426087	high	0.353597	0.212647	0.494548	f_glob
0.430435	high	0.352526	0.211701	0.493351	f_glob
0.434783	high	0.351445	0.210733	0.492156	f_glob
0.43913	high	0.350352	0.209741	0.490963	f_glob
0.443478	high	0.349248	0.208724	0.489773	f_glob
0.447826	high	0.348134	0.207683	0.488585	f_glob
0.452174	high	0.347009	0.206616	0.487401	f_glob
0.456522	high	0.345872	0.205524	0.486221	f_glob
0.46087	high	0.344725	0.204406	0.485045	f_glob
0.465217	high	0.343567	0.203261	0.483874	f_glob
0.469565	high	0.342399	0.202089	0.482708	f_glob
0.473913	high	0.341219	0.20089	0.481548	f_glob
0.478261	high	0.340028	0.199662	0.480395	f_glob
0.482609	high	0.338827	0.198407	0.479248	f_glob
0.486957	high	0.337615	0.197122	0.478107	f_glob
0.491304	high	0.336392	0.195808	0.476975	f_glob
0.495652	high	0.335158	0.194465	0.47585	f_glob
0.5	high	0.333913	0.193091	0.474734	f_glob
0.504348	high	0.332657	0.191687	0.473627	f_glob
0.508696	high	0.33139	0.190252	0.472529	f_glob
0.513043	high	0.330113	0.188785	0.471441	f_glob
0.517391	high	0.328824	0.187286	0.470362	f_glob
0.521739	high	0.327525	0.185756	0.469295	f_glob
0.526087	high	0.326215	0.184192	0.468238	f_glob
0.530435	high	0.324894	0.182596	0.467192	f_glob
0.534783	high	0.323562	0.180966	0.466158	f_glob
0.53913	high	0.322219	0.179302	0.465136	f_glob
0.543478	high	0.320866	0.177605	0.464127	f_glob
0.547826	high	0.319501	0.175872	0.46313	f_glob
0.552174	high	0.318126	0.174105	0.462147	f_glob
0.556522	high	0.31674	0.172303	0.461176	f_glob
0.56087	high	0.315343	0.170465	0.46022	f_glob
0.565217	high	0.313935	0.168592	0.459277	f_glob
0.569565	high	0.312516	0.166682	0.458349	f_glob
0.573913	high	0.311086	0.164736	0.457435	f_glob
0.578261	high	0.309645	0.162754	0.456537	f_glob
0.582609	high	0.308194	0.160735	0.455653	f_glob
0.586957	high	0.306732	0.158678	0.454785	f_glob
0.591304	high	0.305258	0.156585	0.453932	f_glob
0.595652	high	0.303774	0.154453	0.453095	f_glob
0.6	high	0.302279	0.152284	0.452274	f_glob
0.604348	high	0.300773	0.150077	0.451469	f_glob
0.608696	high	0.299257	0.147832	0.450681	f_glob
0.613043	high	0.297729	0.145549	0.449909	f_glob
0.617391	high	0.296191	0.143228	0.449154	f_glob
0.621739	high	0.294641	0.140868	0.448415	f_glob
0.626087	high	0.293081	0.138469	0.447693	f_glob
0.630435	high	0.29151	0.136032	0.446989	f_glob
0.634783	high	0.289928	0.133555	0.446301	f_glob
0.63913	high	0.288335	0.13104	0.44563	f_glob
0.643478	high	0.286732	0.128486	0.444977	f_glob
0.647826	high	0.285117	0.125893	0.444341	f_glob
0.652174	high	0.283492	0.123261	0.443722	f_glob
0.656522	high	0.281855	0.12059	0.443121	f_glob
0.66087	high	0.280208	0.11788	0.442536	f_glob
0.665217	high	0.27855	0.115131	0.44197	f_glob
0.669565	high	0.276881	0.112342	0.44142	f_glob
0.673913	high	0.275201	0.109515	0.440888	f_glob
0.678261	high	0.273511	0.106649	0.440373	f_glob
0.682609	high	0.271809	0.103743	0.439875	f_glob
0.686957	high	0.270097	0.100799	0.439394	f_glob
0.691304	high	0.268373	0.0978161	0.438931	f_glob
0.695652	high	0.266639	0.0947942	0.438484	f_glob
0.7	high	0.264894	0.0917336	0.438055	f_glob
0.704348	high	0.263138	0.0886343	0.437642	f_glob
0.708696	high	0.261372	0.0854966	0.437247	f_glob
0.713043	high	0.259594	0.0823203	0.436868	f_glob
0.717391	high	0.257805	0.0791057	0.436505	f_glob
0.721739	high	0.256006	0.0758529	0.436159	f_glob
0.726087	high	0.254196	0.0725619	0.43583	f_glob
0.730435	high	0.252375	0.0692329	0.435516	f_glob
0.734783	high	0.250543	0.065866	0.435219	f_glob
0.73913	high	0.2487	0.0624614	0.434938	f_glob
0.743478	high	0.246846	0.0590192	0.434673	f_glob
0.747826	high	0.244981	0.0555395	0.434423	f_glob
0.752174	high	0.243106	0.0520224	0.434189	f_glob
0.756522	high	0.241219	0.0484681	0.433971	f_glob
0.76087	high	0.239322	0.0448768	0.433768	f_glob
0.765217	high	0.237414	0.0412485	0.43358	f_glob
0.769565	high	0.235495	0.0375835	0.433407	f_glob
0.773913	high	0.233565	0.0338819	0.433248	f_glob
0.778261	high	0.231624	0.0301439	0.433105	f_glob
0.782609	high	0.229673	0.0263696	0.432976	f_glob
0.786957	high	0.22771	0.0225591	0.432862	f_glob
0.791304	high	0.225737	0.0187126	0.432761	f_glob
0.795652	high	0.223753	0.0148303	0.432675	f_glob
0.8	high	0.221758	0.0109124	0.432603	f_glob
0.804348	high	0.219752	0.00695893	0.432545	f_glob
0.808696	high	0.217735	0.00297013	0.4325	f_glob
0.813043	high	0.215707	-0.00105386	0.432468	f_glob
0.817391	high	0.213669	-0.00511288	0.43245	f_glob
0.821739	high	0.211619	-0.00920677	0.432445	f_glob
0.826087	high	0.209559	-0.0133354	0.432453	f_glob
0.830435	high	0.207488	-0.0174985	0.432474	f_glob
0.834783	high	0.205405	-0.0216961	0.432507	f_glob
0.83913	high	0.203313	-0.025928	0.432553	f_glob
0.843478	high	0.201209	-0.0301939	0.432611	f_glob
0.847826	high	0.199094	-0.0344938	0.432682	f_glob
0.852174	high	0.196968	-0.0388274	0.432764	f_glob
0.856522	high	0.194832	-0.0431947	0.432859	f_glob
0.86087	high	0.192685	-0.0475956	0.432965	f_glob
0.865217	high	0.190527	-0.0520297	0.433083	f_glob
0.869565	high	0.188357	-0.0564971	0.433212	f_glob
0.873913	high	0.186178	-0.0609976	0.433353	f_glob
0.878261	high	0.183987	-0.065531	0.433504	f_glob
0.882609	high	0.181785	-0.0700971	0.433667	f_glob
0.886957	high	0.179572	-0.074696	0.433841	f_glob
0.891304	high	0.177349	-0.0793273	0.434025	f_glob
0.895652	high	0.175115	-0.083991	0.434221	f_glob
0.9	high	0.17287	-0.088687	0.434426	f_glob
0.904348	high	0.170614	-0.0934151	0.434642	f_glob
0.908696	high	0.168347	-0.0981752	0.434869	f_glob
0.913043	high	0.166069	-0.102967	0.435105	f_glob
0.917391	high	0.16378	-0.107791	0.435351	f_glob
0.921739	high	0.161481	-0.112646	0.435608	f_glob
0.926087	high	0.15917	-0.117533	0.435874	f_glob
0.930435	high	0.156849	-0.122451	0.436149	f_glob
0.934783	high	0.154517	-0.127401	0.436434	f_glob
0.93913	high	0.152174	-0.132381	0.436729	f_glob
0.943478	high	0.14982	-0.137393	0.437033	f_glob
0.947826	high	0.147455	-0.142436	0.437346	f_glob
0.952174	high	0.14508	-0.147509	0.437668	f_glob
0.956522	high	0.142693	-0.152613	0.437999	f_glob
0.96087	high	0.140296	-0.157748	0.438339	f_glob
0.965217	high	0.137887	-0.162913	0.438688	f_glob
0.969565	high	0.135468	-0.168109	0.439046	f_glob
0.973913	high	0.133038	-0.173335	0.439412	f_glob
0.978261	high	0.130597	-0.178591	0.439786	f_glob
0.982609	high	0.128146	-0.183878	0.440169	f_glob
0.986957	high	0.125683	-0.189194	0.44056	f_glob
0.991304	high	0.12321	-0.194541	0.44096	f_glob
0.995652	high	0.120725	-0.199917	0.441367	f_glob
1	high	0.11823	-0.205323	0.441783	f_glob

## Sheet: fig6b
PL_HV	CR_group	y	y_lwr	y_upr	cogn_test
0	low	0.00361788	-0.295206	0.302441	pacc5
0.00389105	low	0.00358738	-0.295231	0.302406	pacc5
0.0077821	low	0.00349588	-0.295306	0.302298	pacc5
0.0116732	low	0.00334337	-0.295432	0.302119	pacc5
0.0155642	low	0.00312986	-0.295608	0.301868	pacc5
0.0194553	low	0.00285536	-0.295835	0.301546	pacc5
0.0233463	low	0.00251985	-0.296112	0.301151	pacc5
0.0272374	low	0.00212334	-0.296439	0.300686	pacc5
0.0311284	low	0.00166582	-0.296817	0.300148	pacc5
0.0350195	low	0.00114731	-0.297245	0.299539	pacc5
0.0389105	low	0.00056779	-0.297723	0.298859	pacc5
0.0428016	low	-7.27281e-05	-0.298252	0.298107	pacc5
0.0466926	low	-0.000774248	-0.298832	0.297283	pacc5
0.0505837	low	-0.00153677	-0.299462	0.296389	pacc5
0.0544747	low	-0.00236029	-0.300143	0.295422	pacc5
0.0583658	low	-0.00324482	-0.300874	0.294385	pacc5
0.0622568	low	-0.00419035	-0.301656	0.293276	pacc5
0.0661479	low	-0.00519688	-0.302489	0.292095	pacc5
0.0700389	low	-0.00626441	-0.303373	0.290844	pacc5
0.07393	low	-0.00739294	-0.304307	0.289522	pacc5
0.077821	low	-0.00858247	-0.305293	0.288128	pacc5
0.0817121	low	-0.00983301	-0.306329	0.286663	pacc5
0.0856031	low	-0.0111445	-0.307417	0.285128	pacc5
0.0894942	low	-0.0125171	-0.308555	0.283521	pacc5
0.0933852	low	-0.0139506	-0.309745	0.281844	pacc5
0.0972763	low	-0.0154452	-0.310986	0.280096	pacc5
0.101167	low	-0.0170007	-0.312279	0.278278	pacc5
0.105058	low	-0.0186173	-0.313623	0.276388	pacc5
0.108949	low	-0.0202948	-0.315019	0.274429	pacc5
0.11284	low	-0.0220334	-0.316466	0.272399	pacc5
0.116732	low	-0.0238329	-0.317965	0.270299	pacc5
0.120623	low	-0.0256935	-0.319516	0.268129	pacc5
0.124514	low	-0.027615	-0.321118	0.265888	pacc5
0.128405	low	-0.0295976	-0.322773	0.263578	pacc5
0.132296	low	-0.0316411	-0.32448	0.261198	pacc5
0.136187	low	-0.0337457	-0.32624	0.258749	pacc5
0.140078	low	-0.0359113	-0.328052	0.256229	pacc5
0.143969	low	-0.0381378	-0.329916	0.253641	pacc5
0.14786	low	-0.0404254	-0.331833	0.250983	pacc5
0.151751	low	-0.042774	-0.333803	0.248256	pacc5
0.155642	low	-0.0451835	-0.335826	0.245459	pacc5
0.159533	low	-0.0476541	-0.337903	0.242594	pacc5
0.163424	low	-0.0501857	-0.340032	0.239661	pacc5
0.167315	low	-0.0527783	-0.342215	0.236659	pacc5
0.171206	low	-0.0554318	-0.344452	0.233588	pacc5
0.175097	low	-0.0581464	-0.346742	0.230449	pacc5
0.178988	low	-0.060922	-0.349086	0.227242	pacc5
0.182879	low	-0.0637586	-0.351485	0.223967	pacc5
0.18677	low	-0.0666562	-0.353937	0.220625	pacc5
0.190661	low	-0.0696147	-0.356445	0.217215	pacc5
0.194553	low	-0.0726343	-0.359006	0.213738	pacc5
0.198444	low	-0.0757149	-0.361623	0.210193	pacc5
0.202335	low	-0.0788565	-0.364295	0.206582	pacc5
0.206226	low	-0.0820591	-0.367022	0.202904	pacc5
0.210117	low	-0.0853227	-0.369805	0.19916	pacc5
0.214008	low	-0.0886473	-0.372644	0.195349	pacc5
0.217899	low	-0.0920329	-0.375538	0.191472	pacc5
0.22179	low	-0.0954795	-0.378489	0.18753	pacc5
0.225681	low	-0.0989871	-0.381496	0.183522	pacc5
0.229572	low	-0.102556	-0.38456	0.179449	pacc5
0.233463	low	-0.106185	-0.387681	0.17531	pacc5
0.237354	low	-0.109876	-0.390859	0.171107	pacc5
0.241245	low	-0.113628	-0.394094	0.166839	pacc5
0.245136	low	-0.11744	-0.397387	0.162507	pacc5
0.249027	low	-0.121314	-0.400739	0.158111	pacc5
0.252918	low	-0.125248	-0.404148	0.153651	pacc5
0.256809	low	-0.129244	-0.407616	0.149128	pacc5
0.2607	low	-0.133301	-0.411143	0.144542	pacc5
0.264591	low	-0.137418	-0.414729	0.139893	pacc5
0.268482	low	-0.141597	-0.418375	0.135182	pacc5
0.272374	low	-0.145836	-0.422081	0.130408	pacc5
0.276265	low	-0.150137	-0.425846	0.125572	pacc5
0.280156	low	-0.154499	-0.429673	0.120675	pacc5
0.284047	low	-0.158921	-0.43356	0.115717	pacc5
0.287938	low	-0.163405	-0.437508	0.110698	pacc5
0.291829	low	-0.16795	-0.441518	0.105618	pacc5
0.29572	low	-0.172555	-0.445589	0.100479	pacc5
0.299611	low	-0.177222	-0.449723	0.0952795	pacc5
0.303502	low	-0.181949	-0.45392	0.0900208	pacc5
0.307393	low	-0.186738	-0.458179	0.0847032	pacc5
0.311284	low	-0.191588	-0.462503	0.079327	pacc5
0.315175	low	-0.196498	-0.466889	0.0738926	pacc5
0.319066	low	-0.20147	-0.471341	0.0684004	pacc5
0.322957	low	-0.206503	-0.475856	0.062851	pacc5
0.326848	low	-0.211596	-0.480437	0.0572446	pacc5
0.330739	low	-0.216751	-0.485084	0.0515818	pacc5
0.33463	low	-0.221967	-0.489796	0.0458629	pacc5
0.338521	low	-0.227243	-0.494575	0.0400885	pacc5
0.342412	low	-0.232581	-0.499421	0.0342589	pacc5
0.346304	low	-0.23798	-0.504334	0.0283747	pacc5
0.350195	low	-0.243439	-0.509315	0.0224363	pacc5
0.354086	low	-0.24896	-0.514364	0.0164443	pacc5
0.357977	low	-0.254542	-0.519482	0.010399	pacc5
0.361868	low	-0.260184	-0.52467	0.00430103	pacc5
0.365759	low	-0.265888	-0.529927	-0.00184913	pacc5
0.36965	low	-0.271653	-0.535254	-0.00805096	pacc5
0.373541	low	-0.277478	-0.540653	-0.014304	pacc5
0.377432	low	-0.283365	-0.546122	-0.0206076	pacc5
0.381323	low	-0.289313	-0.551664	-0.0269613	pacc5
0.385214	low	-0.295321	-0.557278	-0.0333646	pacc5
0.389105	low	-0.301391	-0.562965	-0.0398168	pacc5
0.392996	low	-0.307522	-0.568726	-0.0463175	pacc5
0.396887	low	-0.313713	-0.574561	-0.0528661	pacc5
0.400778	low	-0.319966	-0.58047	-0.059462	pacc5
0.404669	low	-0.32628	-0.586455	-0.0661046	pacc5
0.40856	low	-0.332654	-0.592515	-0.0727934	pacc5
0.412451	low	-0.33909	-0.598652	-0.0795277	pacc5
0.416342	low	-0.345587	-0.604866	-0.086307	pacc5
0.420233	low	-0.352144	-0.611158	-0.0931307	pacc5
0.424125	low	-0.358763	-0.617528	-0.0999982	pacc5
0.428016	low	-0.365443	-0.623977	-0.106909	pacc5
0.431907	low	-0.372184	-0.630505	-0.113862	pacc5
0.435798	low	-0.378985	-0.637113	-0.120857	pacc5
0.439689	low	-0.385848	-0.643802	-0.127894	pacc5
0.44358	low	-0.392772	-0.650572	-0.134971	pacc5
0.447471	low	-0.399756	-0.657425	-0.142088	pacc5
0.451362	low	-0.406802	-0.664359	-0.149245	pacc5
0.455253	low	-0.413909	-0.671377	-0.156441	pacc5
0.459144	low	-0.421076	-0.678478	-0.163674	pacc5
0.463035	low	-0.428305	-0.685664	-0.170946	pacc5
0.466926	low	-0.435595	-0.692935	-0.178254	pacc5
0.470817	low	-0.442946	-0.700292	-0.185599	pacc5
0.474708	low	-0.450357	-0.707735	-0.19298	pacc5
0.478599	low	-0.45783	-0.715265	-0.200395	pacc5
0.48249	low	-0.465364	-0.722882	-0.207846	pacc5
0.486381	low	-0.472958	-0.730587	-0.21533	pacc5
0.490272	low	-0.480614	-0.738381	-0.222847	pacc5
0.494163	low	-0.488331	-0.746264	-0.230398	pacc5
0.498054	low	-0.496109	-0.754237	-0.23798	pacc5
0.501946	low	-0.503947	-0.762301	-0.245594	pacc5
0.505837	low	-0.511847	-0.770456	-0.253238	pacc5
0.509728	low	-0.519808	-0.778702	-0.260914	pacc5
0.513619	low	-0.52783	-0.78704	-0.268619	pacc5
0.51751	low	-0.535912	-0.795472	-0.276353	pacc5
0.521401	low	-0.544056	-0.803996	-0.284116	pacc5
0.525292	low	-0.552261	-0.812615	-0.291907	pacc5
0.529183	low	-0.560526	-0.821327	-0.299726	pacc5
0.533074	low	-0.568853	-0.830135	-0.307572	pacc5
0.536965	low	-0.577241	-0.839038	-0.315444	pacc5
0.540856	low	-0.58569	-0.848037	-0.323343	pacc5
0.544747	low	-0.594199	-0.857132	-0.331267	pacc5
0.548638	low	-0.60277	-0.866324	-0.339216	pacc5
0.552529	low	-0.611402	-0.875613	-0.347191	pacc5
0.55642	low	-0.620095	-0.885	-0.355189	pacc5
0.560311	low	-0.628848	-0.894485	-0.363212	pacc5
0.564202	low	-0.637663	-0.904069	-0.371258	pacc5
0.568093	low	-0.646539	-0.913751	-0.379327	pacc5
0.571984	low	-0.655476	-0.923533	-0.387418	pacc5
0.575875	low	-0.664473	-0.933415	-0.395532	pacc5
0.579767	low	-0.673532	-0.943396	-0.403668	pacc5
0.583658	low	-0.682652	-0.953478	-0.411826	pacc5
0.587549	low	-0.691833	-0.96366	-0.420005	pacc5
0.59144	low	-0.701075	-0.973944	-0.428205	pacc5
0.595331	low	-0.710377	-0.984328	-0.436426	pacc5
0.599222	low	-0.719741	-0.994814	-0.444668	pacc5
0.603113	low	-0.729166	-1.0054	-0.45293	pacc5
0.607004	low	-0.738652	-1.01609	-0.461211	pacc5
0.610895	low	-0.748198	-1.02688	-0.469513	pacc5
0.614786	low	-0.757806	-1.03778	-0.477835	pacc5
0.618677	low	-0.767475	-1.04877	-0.486175	pacc5
0.622568	low	-0.777205	-1.05987	-0.494536	pacc5
0.626459	low	-0.786996	-1.07108	-0.502915	pacc5
0.63035	low	-0.796847	-1.08238	-0.511314	pacc5
0.634241	low	-0.80676	-1.09379	-0.519731	pacc5
0.638132	low	-0.816734	-1.1053	-0.528167	pacc5
0.642023	low	-0.826769	-1.11691	-0.536623	pacc5
0.645914	low	-0.836864	-1.12863	-0.545096	pacc5
0.649805	low	-0.847021	-1.14045	-0.553589	pacc5
0.653696	low	-0.857239	-1.15238	-0.5621	pacc5
0.657588	low	-0.867518	-1.16441	-0.57063	pacc5
0.661479	low	-0.877858	-1.17654	-0.579179	pacc5
0.66537	low	-0.888258	-1.18877	-0.587746	pacc5
0.669261	low	-0.89872	-1.20111	-0.596332	pacc5
0.673152	low	-0.909243	-1.21355	-0.604936	pacc5
0.677043	low	-0.919827	-1.22609	-0.61356	pacc5
0.680934	low	-0.930472	-1.23874	-0.622202	pacc5
0.684825	low	-0.941178	-1.25149	-0.630863	pacc5
0.688716	low	-0.951944	-1.26435	-0.639543	pacc5
0.692607	low	-0.962772	-1.2773	-0.648242	pacc5
0.696498	low	-0.973661	-1.29036	-0.65696	pacc5
0.700389	low	-0.984611	-1.30352	-0.665698	pacc5
0.70428	low	-0.995622	-1.31679	-0.674455	pacc5
0.708171	low	-1.00669	-1.33016	-0.683231	pacc5
0.712062	low	-1.01783	-1.34362	-0.692028	pacc5
0.715953	low	-1.02902	-1.3572	-0.700844	pacc5
0.719844	low	-1.04027	-1.37087	-0.70968	pacc5
0.723735	low	-1.05159	-1.38465	-0.718536	pacc5
0.727626	low	-1.06297	-1.39852	-0.727412	pacc5
0.731518	low	-1.07441	-1.4125	-0.736309	pacc5
0.735409	low	-1.0859	-1.42658	-0.745227	pacc5
0.7393	low	-1.09746	-1.44076	-0.754165	pacc5
0.743191	low	-1.10908	-1.45504	-0.763125	pacc5
0.747082	low	-1.12077	-1.46943	-0.772106	pacc5
0.750973	low	-1.13251	-1.48391	-0.781108	pacc5
0.754864	low	-1.14431	-1.4985	-0.790132	pacc5
0.758755	low	-1.15618	-1.51318	-0.799177	pacc5
0.762646	low	-1.1681	-1.52796	-0.808245	pacc5
0.766537	low	-1.18009	-1.54285	-0.817335	pacc5
0.770428	low	-1.19214	-1.55783	-0.826447	pacc5
0.774319	low	-1.20425	-1.57291	-0.835582	pacc5
0.77821	low	-1.21642	-1.5881	-0.84474	pacc5
0.782101	low	-1.22865	-1.60338	-0.853921	pacc5
0.785992	low	-1.24094	-1.61876	-0.863125	pacc5
0.789883	low	-1.25329	-1.63423	-0.872353	pacc5
0.793774	low	-1.26571	-1.64981	-0.881604	pacc5
0.797665	low	-1.27818	-1.66548	-0.89088	pacc5
0.801556	low	-1.29072	-1.68126	-0.900179	pacc5
0.805447	low	-1.30331	-1.69713	-0.909503	pacc5
0.809339	low	-1.31597	-1.71309	-0.918852	pacc5
0.81323	low	-1.32869	-1.72916	-0.928225	pacc5
0.817121	low	-1.34147	-1.74532	-0.937624	pacc5
0.821012	low	-1.35431	-1.76158	-0.947048	pacc5
0.824903	low	-1.36721	-1.77793	-0.956497	pacc5
0.828794	low	-1.38018	-1.79438	-0.965972	pacc5
0.832685	low	-1.3932	-1.81093	-0.975472	pacc5
0.836576	low	-1.40629	-1.82757	-0.984999	pacc5
0.840467	low	-1.41943	-1.84431	-0.994552	pacc5
0.844358	low	-1.43264	-1.86114	-1.00413	pacc5
0.848249	low	-1.44591	-1.87807	-1.01374	pacc5
0.85214	low	-1.45924	-1.8951	-1.02337	pacc5
0.856031	low	-1.47262	-1.91222	-1.03303	pacc5
0.859922	low	-1.48608	-1.92943	-1.04272	pacc5
0.863813	low	-1.49959	-1.94674	-1.05244	pacc5
0.867704	low	-1.51316	-1.96414	-1.06218	pacc5
0.871595	low	-1.52679	-1.98164	-1.07195	pacc5
0.875486	low	-1.54049	-1.99923	-1.08175	pacc5
0.879377	low	-1.55425	-2.01691	-1.09158	pacc5
0.883268	low	-1.56806	-2.03469	-1.10143	pacc5
0.88716	low	-1.58194	-2.05256	-1.11132	pacc5
0.891051	low	-1.59588	-2.07053	-1.12123	pacc5
0.894942	low	-1.60988	-2.08859	-1.13117	pacc5
0.898833	low	-1.62394	-2.10674	-1.14114	pacc5
0.902724	low	-1.63806	-2.12498	-1.15114	pacc5
0.906615	low	-1.65224	-2.14331	-1.16118	pacc5
0.910506	low	-1.66649	-2.16174	-1.17124	pacc5
0.914397	low	-1.68079	-2.18026	-1.18133	pacc5
0.918288	low	-1.69516	-2.19887	-1.19145	pacc5
0.922179	low	-1.70959	-2.21758	-1.2016	pacc5
0.92607	low	-1.72407	-2.23637	-1.21178	pacc5
0.929961	low	-1.73862	-2.25526	-1.22199	pacc5
0.933852	low	-1.75323	-2.27424	-1.23223	pacc5
0.937743	low	-1.7679	-2.29331	-1.2425	pacc5
0.941634	low	-1.78264	-2.31247	-1.25281	pacc5
0.945525	low	-1.79743	-2.33172	-1.26314	pacc5
0.949416	low	-1.81228	-2.35106	-1.27351	pacc5
0.953307	low	-1.8272	-2.37049	-1.28391	pacc5
0.957198	low	-1.84217	-2.39001	-1.29433	pacc5
0.961089	low	-1.85721	-2.40963	-1.3048	pacc5
0.964981	low	-1.87231	-2.42933	-1.31529	pacc5
0.968872	low	-1.88747	-2.44912	-1.32581	pacc5
0.972763	low	-1.90269	-2.469	-1.33637	pacc5
0.976654	low	-1.91797	-2.48898	-1.34696	pacc5
0.980545	low	-1.93331	-2.50904	-1.35758	pacc5
0.984436	low	-1.94871	-2.52919	-1.36823	pacc5
0.988327	low	-1.96418	-2.54943	-1.37892	pacc5
0.992218	low	-1.9797	-2.56976	-1.38964	pacc5
0.996109	low	-1.99529	-2.59018	-1.40039	pacc5
1	low	-2.01094	-2.61069	-1.41118	pacc5
0	high	0.00361788	-0.295206	0.302441	pacc5
0.00389105	high	0.00360256	-0.295215	0.30242	pacc5
0.0077821	high	0.00355661	-0.295243	0.302356	pacc5
0.0116732	high	0.00348001	-0.29529	0.30225	pacc5
0.0155642	high	0.00337279	-0.295356	0.302102	pacc5
0.0194553	high	0.00323492	-0.29544	0.30191	pacc5
0.0233463	high	0.00306642	-0.295544	0.301677	pacc5
0.0272374	high	0.00286728	-0.295666	0.301401	pacc5
0.0311284	high	0.0026375	-0.295807	0.301082	pacc5
0.0350195	high	0.00237709	-0.295967	0.300721	pacc5
0.0389105	high	0.00208604	-0.296146	0.300318	pacc5
0.0428016	high	0.00176436	-0.296344	0.299873	pacc5
0.0466926	high	0.00141203	-0.296561	0.299385	pacc5
0.0505837	high	0.00102908	-0.296797	0.298856	pacc5
0.0544747	high	0.00061548	-0.297053	0.298284	pacc5
0.0583658	high	0.000171248	-0.297327	0.29767	pacc5
0.0622568	high	-0.000303621	-0.297621	0.297014	pacc5
0.0661479	high	-0.000809127	-0.297934	0.296316	pacc5
0.0700389	high	-0.00134527	-0.298267	0.295576	pacc5
0.07393	high	-0.00191205	-0.298619	0.294795	pacc5
0.077821	high	-0.00250947	-0.298991	0.293972	pacc5
0.0817121	high	-0.00313752	-0.299382	0.293107	pacc5
0.0856031	high	-0.00379621	-0.299793	0.292201	pacc5
0.0894942	high	-0.00448553	-0.300224	0.291253	pacc5
0.0933852	high	-0.0052055	-0.300675	0.290264	pacc5
0.0972763	high	-0.0059561	-0.301147	0.289234	pacc5
0.101167	high	-0.00673733	-0.301638	0.288163	pacc5
0.105058	high	-0.00754921	-0.30215	0.287051	pacc5
0.108949	high	-0.00839172	-0.302682	0.285899	pacc5
0.11284	high	-0.00926486	-0.303235	0.284705	pacc5
0.116732	high	-0.0101686	-0.303809	0.283471	pacc5
0.120623	high	-0.0111031	-0.304403	0.282197	pacc5
0.124514	high	-0.0120681	-0.305019	0.280882	pacc5
0.128405	high	-0.0130638	-0.305656	0.279528	pacc5
0.132296	high	-0.0140901	-0.306314	0.278133	pacc5
0.136187	high	-0.0151471	-0.306993	0.276699	pacc5
0.140078	high	-0.0162347	-0.307695	0.275225	pacc5
0.143969	high	-0.017353	-0.308418	0.273712	pacc5
0.14786	high	-0.0185018	-0.309163	0.27216	pacc5
0.151751	high	-0.0196813	-0.309931	0.270568	pacc5
0.155642	high	-0.0208915	-0.310721	0.268938	pacc5
0.159533	high	-0.0221323	-0.311534	0.267269	pacc5
0.163424	high	-0.0234037	-0.312369	0.265562	pacc5
0.167315	high	-0.0247058	-0.313228	0.263817	pacc5
0.171206	high	-0.0260385	-0.31411	0.262033	pacc5
0.175097	high	-0.0274018	-0.315016	0.260212	pacc5
0.178988	high	-0.0287958	-0.315945	0.258354	pacc5
0.182879	high	-0.0302204	-0.316899	0.256458	pacc5
0.18677	high	-0.0316756	-0.317877	0.254525	pacc5
0.190661	high	-0.0331615	-0.318879	0.252556	pacc5
0.194553	high	-0.034678	-0.319906	0.25055	pacc5
0.198444	high	-0.0362252	-0.320959	0.248508	pacc5
0.202335	high	-0.037803	-0.322036	0.24643	pacc5
0.206226	high	-0.0394114	-0.32314	0.244317	pacc5
0.210117	high	-0.0410505	-0.324269	0.242168	pacc5
0.214008	high	-0.0427202	-0.325425	0.239985	pacc5
0.217899	high	-0.0444205	-0.326608	0.237767	pacc5
0.22179	high	-0.0461515	-0.327817	0.235514	pacc5
0.225681	high	-0.0479131	-0.329054	0.233227	pacc5
0.229572	high	-0.0497053	-0.330318	0.230907	pacc5
0.233463	high	-0.0515282	-0.33161	0.228554	pacc5
0.237354	high	-0.0533817	-0.332931	0.226167	pacc5
0.241245	high	-0.0552659	-0.33428	0.223748	pacc5
0.245136	high	-0.0571807	-0.335659	0.221297	pacc5
0.249027	high	-0.0591261	-0.337067	0.218814	pacc5
0.252918	high	-0.0611022	-0.338504	0.2163	pacc5
0.256809	high	-0.0631089	-0.339973	0.213755	pacc5
0.2607	high	-0.0651462	-0.341472	0.211179	pacc5
0.264591	high	-0.0672142	-0.343002	0.208573	pacc5
0.268482	high	-0.0693128	-0.344563	0.205938	pacc5
0.272374	high	-0.0714421	-0.346157	0.203273	pacc5
0.276265	high	-0.073602	-0.347783	0.200579	pacc5
0.280156	high	-0.0757925	-0.349442	0.197857	pacc5
0.284047	high	-0.0780137	-0.351135	0.195107	pacc5
0.287938	high	-0.0802655	-0.352861	0.19233	pacc5
0.291829	high	-0.0825479	-0.354622	0.189526	pacc5
0.29572	high	-0.084861	-0.356418	0.186696	pacc5
0.299611	high	-0.0872047	-0.358249	0.18384	pacc5
0.303502	high	-0.089579	-0.360116	0.180958	pacc5
0.307393	high	-0.091984	-0.36202	0.178052	pacc5
0.311284	high	-0.0944196	-0.363961	0.175121	pacc5
0.315175	high	-0.0968859	-0.365939	0.172167	pacc5
0.319066	high	-0.0993828	-0.367956	0.16919	pacc5
0.322957	high	-0.10191	-0.370011	0.16619	pacc5
0.326848	high	-0.104468	-0.372106	0.163169	pacc5
0.330739	high	-0.107057	-0.37424	0.160126	pacc5
0.33463	high	-0.109677	-0.376415	0.157062	pacc5
0.338521	high	-0.112327	-0.378632	0.153978	pacc5
0.342412	high	-0.115008	-0.38089	0.150875	pacc5
0.346304	high	-0.117719	-0.383191	0.147753	pacc5
0.350195	high	-0.120461	-0.385534	0.144613	pacc5
0.354086	high	-0.123233	-0.387922	0.141455	pacc5
0.357977	high	-0.126037	-0.390354	0.13828	pacc5
0.361868	high	-0.128871	-0.392831	0.135089	pacc5
0.365759	high	-0.131735	-0.395353	0.131883	pacc5
0.36965	high	-0.13463	-0.397923	0.128662	pacc5
0.373541	high	-0.137556	-0.400539	0.125427	pacc5
0.377432	high	-0.140513	-0.403203	0.122178	pacc5
0.381323	high	-0.1435	-0.405916	0.118916	pacc5
0.385214	high	-0.146517	-0.408678	0.115643	pacc5
0.389105	high	-0.149566	-0.41149	0.112358	pacc5
0.392996	high	-0.152645	-0.414352	0.109063	pacc5
0.396887	high	-0.155754	-0.417267	0.105758	pacc5
0.400778	high	-0.158895	-0.420233	0.102444	pacc5
0.404669	high	-0.162066	-0.423252	0.0991212	pacc5
0.40856	high	-0.165267	-0.426325	0.095791	pacc5
0.412451	high	-0.168499	-0.429452	0.092454	pacc5
0.416342	high	-0.171762	-0.432635	0.0891109	pacc5
0.420233	high	-0.175055	-0.435873	0.0857624	pacc5
0.424125	high	-0.17838	-0.439168	0.0824092	pacc5
0.428016	high	-0.181734	-0.442521	0.0790522	pacc5
0.431907	high	-0.18512	-0.445931	0.075692	pacc5
0.435798	high	-0.188536	-0.449401	0.0723294	pacc5
0.439689	high	-0.191982	-0.45293	0.0689652	pacc5
0.44358	high	-0.19546	-0.456519	0.0656	pacc5
0.447471	high	-0.198967	-0.46017	0.0622347	pacc5
0.451362	high	-0.202506	-0.463882	0.0588699	pacc5
0.455253	high	-0.206075	-0.467657	0.0555063	pacc5
0.459144	high	-0.209675	-0.471495	0.0521447	pacc5
0.463035	high	-0.213305	-0.475397	0.0487858	pacc5
0.466926	high	-0.216967	-0.479363	0.0454303	pacc5
0.470817	high	-0.220658	-0.483395	0.0420788	pacc5
0.474708	high	-0.224381	-0.487493	0.038732	pacc5
0.478599	high	-0.228134	-0.491658	0.0353907	pacc5
0.48249	high	-0.231917	-0.49589	0.0320554	pacc5
0.486381	high	-0.235732	-0.50019	0.0287267	pacc5
0.490272	high	-0.239576	-0.504558	0.0254055	pacc5
0.494163	high	-0.243452	-0.508996	0.0220921	pacc5
0.498054	high	-0.247358	-0.513504	0.0187872	pacc5
0.501946	high	-0.251295	-0.518081	0.0154915	pacc5
0.505837	high	-0.255262	-0.52273	0.0122055	pacc5
0.509728	high	-0.259261	-0.527451	0.00892965	pacc5
0.513619	high	-0.263289	-0.532243	0.00566457	pacc5
0.51751	high	-0.267349	-0.537108	0.00241077	pacc5
0.521401	high	-0.271439	-0.542046	-0.00083128	pacc5
0.525292	high	-0.275559	-0.547057	-0.0040611	pacc5
0.529183	high	-0.279711	-0.552143	-0.00727822	pacc5
0.533074	high	-0.283892	-0.557303	-0.0104822	pacc5
0.536965	high	-0.288105	-0.562537	-0.0136727	pacc5
0.540856	high	-0.292348	-0.567847	-0.0168493	pacc5
0.544747	high	-0.296622	-0.573232	-0.0200115	pacc5
0.548638	high	-0.300926	-0.578694	-0.0231591	pacc5
0.552529	high	-0.305262	-0.584231	-0.0262917	pacc5
0.55642	high	-0.309627	-0.589845	-0.0294091	pacc5
0.560311	high	-0.314024	-0.595536	-0.0325109	pacc5
0.564202	high	-0.318451	-0.601305	-0.0355968	pacc5
0.568093	high	-0.322908	-0.60715	-0.0386667	pacc5
0.571984	high	-0.327397	-0.613073	-0.0417202	pacc5
0.575875	high	-0.331915	-0.619074	-0.0447573	pacc5
0.579767	high	-0.336465	-0.625152	-0.0477777	pacc5
0.583658	high	-0.341045	-0.631309	-0.0507813	pacc5
0.587549	high	-0.345656	-0.637544	-0.0537678	pacc5
0.59144	high	-0.350298	-0.643858	-0.0567373	pacc5
0.595331	high	-0.35497	-0.65025	-0.0596896	pacc5
0.599222	high	-0.359672	-0.65672	-0.0626247	pacc5
0.603113	high	-0.364406	-0.663269	-0.0655424	pacc5
0.607004	high	-0.36917	-0.669897	-0.0684427	pacc5
0.610895	high	-0.373964	-0.676603	-0.0713257	pacc5
0.614786	high	-0.37879	-0.683388	-0.0741912	pacc5
0.618677	high	-0.383646	-0.690252	-0.0770394	pacc5
0.622568	high	-0.388532	-0.697194	-0.0798702	pacc5
0.626459	high	-0.393449	-0.704215	-0.0826837	pacc5
0.63035	high	-0.398397	-0.711314	-0.08548	pacc5
0.634241	high	-0.403376	-0.718492	-0.088259	pacc5
0.638132	high	-0.408385	-0.725749	-0.091021	pacc5
0.642023	high	-0.413424	-0.733083	-0.0937659	pacc5
0.645914	high	-0.418495	-0.740496	-0.096494	pacc5
0.649805	high	-0.423596	-0.747986	-0.0992054	pacc5
0.653696	high	-0.428728	-0.755555	-0.1019	pacc5
0.657588	high	-0.43389	-0.763201	-0.104578	pacc5
0.661479	high	-0.439083	-0.770925	-0.10724	pacc5
0.66537	high	-0.444306	-0.778727	-0.109886	pacc5
0.669261	high	-0.449561	-0.786605	-0.112516	pacc5
0.673152	high	-0.454845	-0.794561	-0.11513	pacc5
0.677043	high	-0.460161	-0.802593	-0.117728	pacc5
0.680934	high	-0.465507	-0.810702	-0.120311	pacc5
0.684825	high	-0.470884	-0.818888	-0.122879	pacc5
0.688716	high	-0.476291	-0.82715	-0.125432	pacc5
0.692607	high	-0.481729	-0.835488	-0.12797	pacc5
0.696498	high	-0.487198	-0.843901	-0.130494	pacc5
0.700389	high	-0.492697	-0.852391	-0.133003	pacc5
0.70428	high	-0.498227	-0.860955	-0.135499	pacc5
0.708171	high	-0.503787	-0.869595	-0.13798	pacc5
0.712062	high	-0.509379	-0.878309	-0.140448	pacc5
0.715953	high	-0.515001	-0.887098	-0.142903	pacc5
0.719844	high	-0.520653	-0.895962	-0.145344	pacc5
0.723735	high	-0.526336	-0.904899	-0.147773	pacc5
0.727626	high	-0.53205	-0.913911	-0.150189	pacc5
0.731518	high	-0.537794	-0.922996	-0.152593	pacc5
0.735409	high	-0.543569	-0.932154	-0.154985	pacc5
0.7393	high	-0.549375	-0.941385	-0.157364	pacc5
0.743191	high	-0.555211	-0.95069	-0.159733	pacc5
0.747082	high	-0.561078	-0.960067	-0.16209	pacc5
0.750973	high	-0.566976	-0.969516	-0.164436	pacc5
0.754864	high	-0.572904	-0.979037	-0.166771	pacc5
0.758755	high	-0.578863	-0.98863	-0.169095	pacc5
0.762646	high	-0.584852	-0.998295	-0.17141	pacc5
0.766537	high	-0.590872	-1.00803	-0.173714	pacc5
0.770428	high	-0.596923	-1.01784	-0.176008	pacc5
0.774319	high	-0.603005	-1.02772	-0.178293	pacc5
0.77821	high	-0.609117	-1.03766	-0.180569	pacc5
0.782101	high	-0.615259	-1.04768	-0.182836	pacc5
0.785992	high	-0.621433	-1.05777	-0.185093	pacc5
0.789883	high	-0.627636	-1.06793	-0.187342	pacc5
0.793774	high	-0.633871	-1.07816	-0.189583	pacc5
0.797665	high	-0.640136	-1.08846	-0.191816	pacc5
0.801556	high	-0.646432	-1.09882	-0.194041	pacc5
0.805447	high	-0.652759	-1.10926	-0.196258	pacc5
0.809339	high	-0.659116	-1.11976	-0.198468	pacc5
0.81323	high	-0.665503	-1.13034	-0.200671	pacc5
0.817121	high	-0.671922	-1.14098	-0.202867	pacc5
0.821012	high	-0.678371	-1.15169	-0.205056	pacc5
0.824903	high	-0.684851	-1.16246	-0.207238	pacc5
0.828794	high	-0.691361	-1.17331	-0.209415	pacc5
0.832685	high	-0.697902	-1.18422	-0.211585	pacc5
0.836576	high	-0.704473	-1.1952	-0.213749	pacc5
0.840467	high	-0.711076	-1.20624	-0.215908	pacc5
0.844358	high	-0.717708	-1.21736	-0.218061	pacc5
0.848249	high	-0.724372	-1.22853	-0.220209	pacc5
0.85214	high	-0.731066	-1.23978	-0.222352	pacc5
0.856031	high	-0.737791	-1.25109	-0.22449	pacc5
0.859922	high	-0.744546	-1.26247	-0.226624	pacc5
0.863813	high	-0.751332	-1.27391	-0.228753	pacc5
0.867704	high	-0.758149	-1.28542	-0.230877	pacc5
0.871595	high	-0.764996	-1.29699	-0.232998	pacc5
0.875486	high	-0.771874	-1.30863	-0.235115	pacc5
0.879377	high	-0.778783	-1.32034	-0.237228	pacc5
0.883268	high	-0.785722	-1.33211	-0.239337	pacc5
0.88716	high	-0.792692	-1.34394	-0.241443	pacc5
0.891051	high	-0.799692	-1.35584	-0.243546	pacc5
0.894942	high	-0.806723	-1.3678	-0.245645	pacc5
0.898833	high	-0.813785	-1.37983	-0.247742	pacc5
0.902724	high	-0.820878	-1.39192	-0.249836	pacc5
0.906615	high	-0.828001	-1.40407	-0.251927	pacc5
0.910506	high	-0.835154	-1.41629	-0.254016	pacc5
0.914397	high	-0.842339	-1.42857	-0.256103	pacc5
0.918288	high	-0.849554	-1.44092	-0.258188	pacc5
0.922179	high	-0.856799	-1.45333	-0.26027	pacc5
0.92607	high	-0.864075	-1.4658	-0.262351	pacc5
0.929961	high	-0.871382	-1.47833	-0.26443	pacc5
0.933852	high	-0.87872	-1.49093	-0.266507	pacc5
0.937743	high	-0.886088	-1.50359	-0.268584	pacc5
0.941634	high	-0.893487	-1.51631	-0.270658	pacc5
0.945525	high	-0.900916	-1.5291	-0.272732	pacc5
0.949416	high	-0.908376	-1.54195	-0.274804	pacc5
0.953307	high	-0.915867	-1.55486	-0.276876	pacc5
0.957198	high	-0.923388	-1.56783	-0.278947	pacc5
0.961089	high	-0.93094	-1.58086	-0.281017	pacc5
0.964981	high	-0.938523	-1.59396	-0.283087	pacc5
0.968872	high	-0.946136	-1.60712	-0.285156	pacc5
0.972763	high	-0.95378	-1.62033	-0.287225	pacc5
0.976654	high	-0.961454	-1.63361	-0.289294	pacc5
0.980545	high	-0.969159	-1.64696	-0.291362	pacc5
0.984436	high	-0.976895	-1.66036	-0.293431	pacc5
0.988327	high	-0.984661	-1.67382	-0.2955	pacc5
0.992218	high	-0.992459	-1.68735	-0.297569	pacc5
0.996109	high	-1.00029	-1.70093	-0.299638	pacc5
1	high	-1.00814	-1.71458	-0.301708	pacc5
0	low	0.551181	0.305097	0.797265	f_mem
0.00389105	low	0.551154	0.305074	0.797234	f_mem
0.0077821	low	0.551073	0.305006	0.79714	f_mem
0.0116732	low	0.550937	0.304891	0.796984	f_mem
0.0155642	low	0.550748	0.30473	0.796765	f_mem
0.0194553	low	0.550504	0.304524	0.796483	f_mem
0.0233463	low	0.550205	0.304271	0.79614	f_mem
0.0272374	low	0.549853	0.303973	0.795733	f_mem
0.0311284	low	0.549446	0.303628	0.795264	f_mem
0.0350195	low	0.548985	0.303238	0.794733	f_mem
0.0389105	low	0.54847	0.302802	0.794139	f_mem
0.0428016	low	0.547901	0.302319	0.793483	f_mem
0.0466926	low	0.547278	0.301791	0.792764	f_mem
0.0505837	low	0.5466	0.301216	0.791983	f_mem
0.0544747	low	0.545868	0.300596	0.79114	f_mem
0.0583658	low	0.545082	0.299929	0.790234	f_mem
0.0622568	low	0.544241	0.299216	0.789267	f_mem
0.0661479	low	0.543347	0.298457	0.788236	f_mem
0.0700389	low	0.542398	0.297651	0.787144	f_mem
0.07393	low	0.541395	0.296799	0.78599	f_mem
0.077821	low	0.540337	0.295901	0.784774	f_mem
0.0817121	low	0.539226	0.294957	0.783495	f_mem
0.0856031	low	0.53806	0.293966	0.782155	f_mem
0.0894942	low	0.53684	0.292928	0.780752	f_mem
0.0933852	low	0.535566	0.291844	0.779288	f_mem
0.0972763	low	0.534238	0.290713	0.777762	f_mem
0.101167	low	0.532855	0.289536	0.776175	f_mem
0.105058	low	0.531418	0.288311	0.774525	f_mem
0.108949	low	0.529927	0.28704	0.772815	f_mem
0.11284	low	0.528382	0.285722	0.771042	f_mem
0.116732	low	0.526783	0.284357	0.769208	f_mem
0.120623	low	0.525129	0.282944	0.767313	f_mem
0.124514	low	0.523421	0.281485	0.765357	f_mem
0.128405	low	0.521659	0.279978	0.763339	f_mem
0.132296	low	0.519842	0.278424	0.761261	f_mem
0.136187	low	0.517972	0.276822	0.759121	f_mem
0.140078	low	0.516047	0.275173	0.756921	f_mem
0.143969	low	0.514068	0.273476	0.75466	f_mem
0.14786	low	0.512035	0.271732	0.752338	f_mem
0.151751	low	0.509947	0.269939	0.749955	f_mem
0.155642	low	0.507806	0.268099	0.747512	f_mem
0.159533	low	0.50561	0.26621	0.745009	f_mem
0.163424	low	0.50336	0.264274	0.742446	f_mem
0.167315	low	0.501055	0.262289	0.739822	f_mem
0.171206	low	0.498697	0.260255	0.737139	f_mem
0.175097	low	0.496284	0.258173	0.734395	f_mem
0.178988	low	0.493817	0.256042	0.731592	f_mem
0.182879	low	0.491296	0.253862	0.72873	f_mem
0.18677	low	0.48872	0.251633	0.725808	f_mem
0.190661	low	0.486091	0.249355	0.722826	f_mem
0.194553	low	0.483407	0.247028	0.719786	f_mem
0.198444	low	0.480669	0.244651	0.716687	f_mem
0.202335	low	0.477877	0.242225	0.713528	f_mem
0.206226	low	0.47503	0.239748	0.710312	f_mem
0.210117	low	0.472129	0.237222	0.707036	f_mem
0.214008	low	0.469174	0.234646	0.703703	f_mem
0.217899	low	0.466165	0.232019	0.700311	f_mem
0.22179	low	0.463102	0.229342	0.696861	f_mem
0.225681	low	0.459984	0.226614	0.693354	f_mem
0.229572	low	0.456812	0.223836	0.689789	f_mem
0.233463	low	0.453586	0.221006	0.686167	f_mem
0.237354	low	0.450306	0.218125	0.682487	f_mem
0.241245	low	0.446971	0.215192	0.67875	f_mem
0.245136	low	0.443583	0.212208	0.674957	f_mem
0.249027	low	0.44014	0.209172	0.671107	f_mem
0.252918	low	0.436643	0.206084	0.667201	f_mem
0.256809	low	0.433091	0.202943	0.663239	f_mem
0.2607	low	0.429486	0.19975	0.659221	f_mem
0.264591	low	0.425826	0.196504	0.655147	f_mem
0.268482	low	0.422112	0.193205	0.651018	f_mem
0.272374	low	0.418344	0.189853	0.646834	f_mem
0.276265	low	0.414521	0.186447	0.642595	f_mem
0.280156	low	0.410644	0.182988	0.638301	f_mem
0.284047	low	0.406713	0.179474	0.633953	f_mem
0.287938	low	0.402728	0.175906	0.629551	f_mem
0.291829	low	0.398689	0.172283	0.625094	f_mem
0.29572	low	0.394595	0.168606	0.620585	f_mem
0.299611	low	0.390448	0.164873	0.616022	f_mem
0.303502	low	0.386246	0.161085	0.611406	f_mem
0.307393	low	0.381989	0.157241	0.606738	f_mem
0.311284	low	0.377679	0.153341	0.602017	f_mem
0.315175	low	0.373314	0.149384	0.597244	f_mem
0.319066	low	0.368895	0.145371	0.592419	f_mem
0.322957	low	0.364422	0.141301	0.587543	f_mem
0.326848	low	0.359895	0.137174	0.582616	f_mem
0.330739	low	0.355313	0.132988	0.577638	f_mem
0.33463	low	0.350678	0.128745	0.57261	f_mem
0.338521	low	0.345988	0.124444	0.567532	f_mem
0.342412	low	0.341243	0.120083	0.562404	f_mem
0.346304	low	0.336445	0.115664	0.557226	f_mem
0.350195	low	0.331592	0.111185	0.552	f_mem
0.354086	low	0.326685	0.106646	0.546725	f_mem
0.357977	low	0.321724	0.102047	0.541401	f_mem
0.361868	low	0.316709	0.0973879	0.53603	f_mem
0.365759	low	0.31164	0.0926674	0.530612	f_mem
0.36965	low	0.306516	0.0878857	0.525146	f_mem
0.373541	low	0.301338	0.0830421	0.519634	f_mem
0.377432	low	0.296106	0.0781364	0.514075	f_mem
0.381323	low	0.290819	0.0731681	0.50847	f_mem
0.385214	low	0.285479	0.0681368	0.50282	f_mem
0.389105	low	0.280084	0.0630422	0.497125	f_mem
0.392996	low	0.274635	0.0578837	0.491386	f_mem
0.396887	low	0.269131	0.0526609	0.485602	f_mem
0.400778	low	0.263574	0.0473734	0.479774	f_mem
0.404669	low	0.257962	0.0420208	0.473904	f_mem
0.40856	low	0.252296	0.0366026	0.46799	f_mem
0.412451	low	0.246576	0.0311183	0.462034	f_mem
0.416342	low	0.240802	0.0255676	0.456036	f_mem
0.420233	low	0.234973	0.0199499	0.449996	f_mem
0.424125	low	0.22909	0.0142648	0.443916	f_mem
0.428016	low	0.223153	0.0085119	0.437795	f_mem
0.431907	low	0.217162	0.00269062	0.431633	f_mem
0.435798	low	0.211117	-0.00319947	0.425433	f_mem
0.439689	low	0.205017	-0.00915882	0.419193	f_mem
0.44358	low	0.198863	-0.0151879	0.412914	f_mem
0.447471	low	0.192655	-0.0212873	0.406597	f_mem
0.451362	low	0.186392	-0.0274573	0.400242	f_mem
0.455253	low	0.180076	-0.0336985	0.39385	f_mem
0.459144	low	0.173705	-0.0400114	0.387422	f_mem
0.463035	low	0.16728	-0.0463964	0.380957	f_mem
0.466926	low	0.160801	-0.052854	0.374456	f_mem
0.470817	low	0.154267	-0.0593847	0.36792	f_mem
0.474708	low	0.14768	-0.0659889	0.361348	f_mem
0.478599	low	0.141038	-0.0726673	0.354743	f_mem
0.48249	low	0.134342	-0.0794201	0.348104	f_mem
0.486381	low	0.127591	-0.0862479	0.341431	f_mem
0.490272	low	0.120787	-0.0931512	0.334725	f_mem
0.494163	low	0.113928	-0.10013	0.327987	f_mem
0.498054	low	0.107015	-0.107186	0.321216	f_mem
0.501946	low	0.100048	-0.114318	0.314414	f_mem
0.505837	low	0.0930265	-0.121528	0.307581	f_mem
0.509728	low	0.0859508	-0.128816	0.300717	f_mem
0.513619	low	0.078821	-0.136181	0.293823	f_mem
0.51751	low	0.0716369	-0.143626	0.286899	f_mem
0.521401	low	0.0643986	-0.151149	0.279946	f_mem
0.525292	low	0.0571061	-0.158752	0.272964	f_mem
0.529183	low	0.0497593	-0.166435	0.265953	f_mem
0.533074	low	0.0423584	-0.174198	0.258914	f_mem
0.536965	low	0.0349032	-0.182041	0.251848	f_mem
0.540856	low	0.0273938	-0.189966	0.244754	f_mem
0.544747	low	0.0198301	-0.197973	0.237633	f_mem
0.548638	low	0.0122123	-0.206061	0.230485	f_mem
0.552529	low	0.00454024	-0.214231	0.223312	f_mem
0.55642	low	-0.00318604	-0.222484	0.216112	f_mem
0.560311	low	-0.0109665	-0.23082	0.208887	f_mem
0.564202	low	-0.0188013	-0.239239	0.201637	f_mem
0.568093	low	-0.0266902	-0.247742	0.194362	f_mem
0.571984	low	-0.0346334	-0.256329	0.187062	f_mem
0.575875	low	-0.0426307	-0.264999	0.179738	f_mem
0.579767	low	-0.0506823	-0.273755	0.17239	f_mem
0.583658	low	-0.0587881	-0.282595	0.165018	f_mem
0.587549	low	-0.0669482	-0.29152	0.157623	f_mem
0.59144	low	-0.0751624	-0.30053	0.150205	f_mem
0.595331	low	-0.0834309	-0.309626	0.142764	f_mem
0.599222	low	-0.0917536	-0.318807	0.1353	f_mem
0.603113	low	-0.100131	-0.328075	0.127814	f_mem
0.607004	low	-0.108562	-0.337428	0.120305	f_mem
0.610895	low	-0.117047	-0.346868	0.112774	f_mem
0.614786	low	-0.125587	-0.356394	0.105221	f_mem
0.618677	low	-0.13418	-0.366007	0.0976468	f_mem
0.622568	low	-0.142828	-0.375707	0.0900506	f_mem
0.626459	low	-0.151531	-0.385494	0.0824329	f_mem
0.63035	low	-0.160287	-0.395368	0.0747939	f_mem
0.634241	low	-0.169098	-0.405329	0.0671336	f_mem
0.638132	low	-0.177963	-0.415377	0.0594521	f_mem
0.642023	low	-0.186882	-0.425513	0.0517496	f_mem
0.645914	low	-0.195855	-0.435736	0.0440261	f_mem
0.649805	low	-0.204883	-0.446047	0.0362816	f_mem
0.653696	low	-0.213964	-0.456445	0.0285162	f_mem
0.657588	low	-0.2231	-0.466931	0.02073	f_mem
0.661479	low	-0.232291	-0.477504	0.012923	f_mem
0.66537	low	-0.241535	-0.488165	0.00509518	f_mem
0.669261	low	-0.250834	-0.498914	-0.00275343	f_mem
0.673152	low	-0.260187	-0.50975	-0.0106228	f_mem
0.677043	low	-0.269594	-0.520674	-0.018513	f_mem
0.680934	low	-0.279055	-0.531686	-0.0264241	f_mem
0.684825	low	-0.28857	-0.542785	-0.0343559	f_mem
0.688716	low	-0.29814	-0.553972	-0.0423087	f_mem
0.692607	low	-0.307764	-0.565246	-0.0502825	f_mem
0.696498	low	-0.317442	-0.576607	-0.0582772	f_mem
0.700389	low	-0.327175	-0.588056	-0.066293	f_mem
0.70428	low	-0.336961	-0.599593	-0.0743299	f_mem
0.708171	low	-0.346802	-0.611216	-0.0823881	f_mem
0.712062	low	-0.356697	-0.622927	-0.0904676	f_mem
0.715953	low	-0.366647	-0.634725	-0.0985685	f_mem
0.719844	low	-0.37665	-0.646609	-0.106691	f_mem
0.723735	low	-0.386708	-0.658581	-0.114835	f_mem
0.727626	low	-0.39682	-0.670639	-0.123001	f_mem
0.731518	low	-0.406986	-0.682784	-0.131188	f_mem
0.735409	low	-0.417206	-0.695015	-0.139398	f_mem
0.7393	low	-0.427481	-0.707332	-0.147629	f_mem
0.743191	low	-0.43781	-0.719736	-0.155883	f_mem
0.747082	low	-0.448193	-0.732226	-0.164159	f_mem
0.750973	low	-0.45863	-0.744802	-0.172458	f_mem
0.754864	low	-0.469121	-0.757464	-0.180779	f_mem
0.758755	low	-0.479667	-0.770211	-0.189123	f_mem
0.762646	low	-0.490267	-0.783044	-0.19749	f_mem
0.766537	low	-0.500921	-0.795962	-0.20588	f_mem
0.770428	low	-0.511629	-0.808966	-0.214293	f_mem
0.774319	low	-0.522392	-0.822054	-0.22273	f_mem
0.77821	low	-0.533209	-0.835227	-0.23119	f_mem
0.782101	low	-0.54408	-0.848486	-0.239674	f_mem
0.785992	low	-0.555005	-0.861828	-0.248182	f_mem
0.789883	low	-0.565985	-0.875255	-0.256714	f_mem
0.793774	low	-0.577018	-0.888767	-0.26527	f_mem
0.797665	low	-0.588106	-0.902362	-0.27385	f_mem
0.801556	low	-0.599248	-0.916042	-0.282455	f_mem
0.805447	low	-0.610445	-0.929805	-0.291084	f_mem
0.809339	low	-0.621695	-0.943651	-0.299739	f_mem
0.81323	low	-0.633	-0.957582	-0.308418	f_mem
0.817121	low	-0.644359	-0.971595	-0.317123	f_mem
0.821012	low	-0.655772	-0.985692	-0.325853	f_mem
0.824903	low	-0.667239	-0.999871	-0.334608	f_mem
0.828794	low	-0.678761	-1.01413	-0.343389	f_mem
0.832685	low	-0.690337	-1.02848	-0.352196	f_mem
0.836576	low	-0.701967	-1.04291	-0.361029	f_mem
0.840467	low	-0.713651	-1.05741	-0.369888	f_mem
0.844358	low	-0.72539	-1.07201	-0.378773	f_mem
0.848249	low	-0.737183	-1.08668	-0.387685	f_mem
0.85214	low	-0.74903	-1.10144	-0.396623	f_mem
0.856031	low	-0.760931	-1.11627	-0.405589	f_mem
0.859922	low	-0.772886	-1.13119	-0.414581	f_mem
0.863813	low	-0.784896	-1.14619	-0.4236	f_mem
0.867704	low	-0.79696	-1.16127	-0.432647	f_mem
0.871595	low	-0.809078	-1.17643	-0.441721	f_mem
0.875486	low	-0.82125	-1.19168	-0.450822	f_mem
0.879377	low	-0.833476	-1.207	-0.459951	f_mem
0.883268	low	-0.845757	-1.22241	-0.469109	f_mem
0.88716	low	-0.858092	-1.23789	-0.478294	f_mem
0.891051	low	-0.870481	-1.25346	-0.487507	f_mem
0.894942	low	-0.882925	-1.2691	-0.496748	f_mem
0.898833	low	-0.895422	-1.28483	-0.506019	f_mem
0.902724	low	-0.907974	-1.30063	-0.515317	f_mem
0.906615	low	-0.92058	-1.31652	-0.524644	f_mem
0.910506	low	-0.93324	-1.33248	-0.534001	f_mem
0.914397	low	-0.945955	-1.34852	-0.543386	f_mem
0.918288	low	-0.958724	-1.36465	-0.5528	f_mem
0.922179	low	-0.971546	-1.38085	-0.562243	f_mem
0.92607	low	-0.984424	-1.39713	-0.571716	f_mem
0.929961	low	-0.997355	-1.41349	-0.581219	f_mem
0.933852	low	-1.01034	-1.42993	-0.590751	f_mem
0.937743	low	-1.02338	-1.44645	-0.600313	f_mem
0.941634	low	-1.03647	-1.46304	-0.609904	f_mem
0.945525	low	-1.04962	-1.47972	-0.619526	f_mem
0.949416	low	-1.06282	-1.49647	-0.629178	f_mem
0.953307	low	-1.07608	-1.5133	-0.63886	f_mem
0.957198	low	-1.08939	-1.53021	-0.648572	f_mem
0.961089	low	-1.10276	-1.5472	-0.658315	f_mem
0.964981	low	-1.11618	-1.56427	-0.668088	f_mem
0.968872	low	-1.12965	-1.58141	-0.677893	f_mem
0.972763	low	-1.14318	-1.59863	-0.687727	f_mem
0.976654	low	-1.15676	-1.61593	-0.697593	f_mem
0.980545	low	-1.1704	-1.6333	-0.70749	f_mem
0.984436	low	-1.18409	-1.65076	-0.717418	f_mem
0.988327	low	-1.19783	-1.66829	-0.727377	f_mem
0.992218	low	-1.21163	-1.68589	-0.737368	f_mem
0.996109	low	-1.22548	-1.70358	-0.747389	f_mem
1	low	-1.23939	-1.72134	-0.757443	f_mem
0	high	0.551181	0.305097	0.797265	f_mem
0.00389105	high	0.551163	0.305084	0.797243	f_mem
0.0077821	high	0.55111	0.305045	0.797175	f_mem
0.0116732	high	0.55102	0.304979	0.797062	f_mem
0.0155642	high	0.550895	0.304887	0.796904	f_mem
0.0194553	high	0.550734	0.304768	0.7967	f_mem
0.0233463	high	0.550538	0.304623	0.796452	f_mem
0.0272374	high	0.550305	0.304452	0.796159	f_mem
0.0311284	high	0.550037	0.304254	0.79582	f_mem
0.0350195	high	0.549733	0.30403	0.795436	f_mem
0.0389105	high	0.549393	0.303779	0.795007	f_mem
0.0428016	high	0.549018	0.303501	0.794534	f_mem
0.0466926	high	0.548606	0.303198	0.794015	f_mem
0.0505837	high	0.548159	0.302867	0.793451	f_mem
0.0544747	high	0.547676	0.30251	0.792843	f_mem
0.0583658	high	0.547158	0.302126	0.79219	f_mem
0.0622568	high	0.546604	0.301715	0.791492	f_mem
0.0661479	high	0.546013	0.301278	0.790749	f_mem
0.0700389	high	0.545388	0.300814	0.789961	f_mem
0.07393	high	0.544726	0.300322	0.789129	f_mem
0.077821	high	0.544029	0.299804	0.788253	f_mem
0.0817121	high	0.543295	0.299259	0.787332	f_mem
0.0856031	high	0.542526	0.298686	0.786367	f_mem
0.0894942	high	0.541722	0.298086	0.785357	f_mem
0.0933852	high	0.540881	0.297459	0.784304	f_mem
0.0972763	high	0.540005	0.296804	0.783206	f_mem
0.101167	high	0.539093	0.296122	0.782064	f_mem
0.105058	high	0.538145	0.295412	0.780878	f_mem
0.108949	high	0.537162	0.294675	0.779649	f_mem
0.11284	high	0.536143	0.293909	0.778376	f_mem
0.116732	high	0.535087	0.293116	0.777059	f_mem
0.120623	high	0.533997	0.292294	0.775699	f_mem
0.124514	high	0.53287	0.291445	0.774296	f_mem
0.128405	high	0.531708	0.290567	0.772849	f_mem
0.132296	high	0.53051	0.28966	0.771359	f_mem
0.136187	high	0.529276	0.288725	0.769827	f_mem
0.140078	high	0.528006	0.287761	0.768251	f_mem
0.143969	high	0.526701	0.286768	0.766633	f_mem
0.14786	high	0.52536	0.285746	0.764973	f_mem
0.151751	high	0.523983	0.284695	0.76327	f_mem
0.155642	high	0.52257	0.283615	0.761525	f_mem
0.159533	high	0.521122	0.282505	0.759738	f_mem
0.163424	high	0.519637	0.281365	0.75791	f_mem
0.167315	high	0.518117	0.280196	0.756039	f_mem
0.171206	high	0.516562	0.278996	0.754128	f_mem
0.175097	high	0.51497	0.277766	0.752175	f_mem
0.178988	high	0.513343	0.276505	0.75018	f_mem
0.182879	high	0.51168	0.275214	0.748146	f_mem
0.18677	high	0.509981	0.273892	0.74607	f_mem
0.190661	high	0.508247	0.272539	0.743954	f_mem
0.194553	high	0.506476	0.271155	0.741798	f_mem
0.198444	high	0.50467	0.269739	0.739602	f_mem
0.202335	high	0.502828	0.268291	0.737366	f_mem
0.206226	high	0.500951	0.266811	0.73509	f_mem
0.210117	high	0.499037	0.265299	0.732776	f_mem
0.214008	high	0.497088	0.263754	0.730422	f_mem
0.217899	high	0.495103	0.262177	0.728029	f_mem
0.22179	high	0.493083	0.260567	0.725598	f_mem
0.225681	high	0.491026	0.258923	0.723129	f_mem
0.229572	high	0.488934	0.257246	0.720622	f_mem
0.233463	high	0.486806	0.255534	0.718078	f_mem
0.237354	high	0.484642	0.253789	0.715496	f_mem
0.241245	high	0.482443	0.252009	0.712876	f_mem
0.245136	high	0.480208	0.250194	0.710221	f_mem
0.249027	high	0.477937	0.248345	0.707528	f_mem
0.252918	high	0.47563	0.246459	0.7048	f_mem
0.256809	high	0.473287	0.244538	0.702036	f_mem
0.2607	high	0.470909	0.242581	0.699236	f_mem
0.264591	high	0.468495	0.240588	0.696402	f_mem
0.268482	high	0.466045	0.238557	0.693533	f_mem
0.272374	high	0.463559	0.23649	0.690629	f_mem
0.276265	high	0.461038	0.234385	0.687691	f_mem
0.280156	high	0.458481	0.232242	0.68472	f_mem
0.284047	high	0.455888	0.230061	0.681715	f_mem
0.287938	high	0.453259	0.227841	0.678678	f_mem
0.291829	high	0.450595	0.225581	0.675608	f_mem
0.29572	high	0.447895	0.223283	0.672507	f_mem
0.299611	high	0.445159	0.220944	0.669373	f_mem
0.303502	high	0.442387	0.218566	0.666209	f_mem
0.307393	high	0.43958	0.216146	0.663013	f_mem
0.311284	high	0.436736	0.213685	0.659788	f_mem
0.315175	high	0.433857	0.211182	0.656532	f_mem
0.319066	high	0.430943	0.208638	0.653247	f_mem
0.322957	high	0.427992	0.20605	0.649934	f_mem
0.326848	high	0.425006	0.20342	0.646591	f_mem
0.330739	high	0.421984	0.200746	0.643221	f_mem
0.33463	high	0.418926	0.198028	0.639823	f_mem
0.338521	high	0.415832	0.195266	0.636399	f_mem
0.342412	high	0.412703	0.192458	0.632948	f_mem
0.346304	high	0.409538	0.189605	0.62947	f_mem
0.350195	high	0.406337	0.186706	0.625968	f_mem
0.354086	high	0.4031	0.18376	0.62244	f_mem
0.357977	high	0.399828	0.180767	0.618889	f_mem
0.361868	high	0.39652	0.177727	0.615313	f_mem
0.365759	high	0.393176	0.174638	0.611714	f_mem
0.36965	high	0.389796	0.1715	0.608092	f_mem
0.373541	high	0.386381	0.168313	0.604448	f_mem
0.377432	high	0.382929	0.165076	0.600782	f_mem
0.381323	high	0.379442	0.161789	0.597095	f_mem
0.385214	high	0.37592	0.158451	0.593388	f_mem
0.389105	high	0.372361	0.155061	0.589661	f_mem
0.392996	high	0.368767	0.151619	0.585914	f_mem
0.396887	high	0.365137	0.148125	0.582149	f_mem
0.400778	high	0.361471	0.144576	0.578365	f_mem
0.404669	high	0.357769	0.140974	0.574564	f_mem
0.40856	high	0.354032	0.137318	0.570746	f_mem
0.412451	high	0.350259	0.133606	0.566911	f_mem
0.416342	high	0.34645	0.129839	0.563061	f_mem
0.420233	high	0.342605	0.126015	0.559195	f_mem
0.424125	high	0.338725	0.122135	0.555315	f_mem
0.428016	high	0.334809	0.118197	0.55142	f_mem
0.431907	high	0.330857	0.114201	0.547513	f_mem
0.435798	high	0.326869	0.110146	0.543592	f_mem
0.439689	high	0.322846	0.106033	0.539659	f_mem
0.44358	high	0.318786	0.101859	0.535714	f_mem
0.447471	high	0.314691	0.0976247	0.531758	f_mem
0.451362	high	0.310561	0.0933296	0.527792	f_mem
0.455253	high	0.306394	0.088973	0.523815	f_mem
0.459144	high	0.302192	0.0845542	0.51983	f_mem
0.463035	high	0.297954	0.0800728	0.515835	f_mem
0.466926	high	0.29368	0.0755282	0.511832	f_mem
0.470817	high	0.289371	0.0709198	0.507821	f_mem
0.474708	high	0.285025	0.0662471	0.503803	f_mem
0.478599	high	0.280644	0.0615095	0.499779	f_mem
0.48249	high	0.276227	0.0567066	0.495748	f_mem
0.486381	high	0.271775	0.0518379	0.491711	f_mem
0.490272	high	0.267286	0.0469028	0.48767	f_mem
0.494163	high	0.262762	0.0419008	0.483623	f_mem
0.498054	high	0.258202	0.0368316	0.479573	f_mem
0.501946	high	0.253606	0.0316946	0.475518	f_mem
0.505837	high	0.248975	0.0264893	0.471461	f_mem
0.509728	high	0.244308	0.0212154	0.4674	f_mem
0.513619	high	0.239605	0.0158724	0.463337	f_mem
0.51751	high	0.234866	0.0104599	0.459272	f_mem
0.521401	high	0.230092	0.00497754	0.455206	f_mem
0.525292	high	0.225281	-0.000575087	0.451138	f_mem
0.529183	high	0.220435	-0.00619833	0.447069	f_mem
0.533074	high	0.215553	-0.0118926	0.443	f_mem
0.536965	high	0.210636	-0.0176581	0.43893	f_mem
0.540856	high	0.205683	-0.0234952	0.43486	f_mem
0.544747	high	0.200694	-0.0294042	0.430791	f_mem
0.548638	high	0.195669	-0.0353855	0.426723	f_mem
0.552529	high	0.190608	-0.0414392	0.422655	f_mem
0.55642	high	0.185512	-0.0475656	0.418589	f_mem
0.560311	high	0.18038	-0.0537649	0.414524	f_mem
0.564202	high	0.175212	-0.0600374	0.410461	f_mem
0.568093	high	0.170008	-0.0663833	0.406399	f_mem
0.571984	high	0.164769	-0.0728026	0.40234	f_mem
0.575875	high	0.159493	-0.0792957	0.398282	f_mem
0.579767	high	0.154182	-0.0858627	0.394227	f_mem
0.583658	high	0.148836	-0.0925036	0.390175	f_mem
0.587549	high	0.143453	-0.0992186	0.386125	f_mem
0.59144	high	0.138035	-0.106008	0.382078	f_mem
0.595331	high	0.132581	-0.112871	0.378033	f_mem
0.599222	high	0.127091	-0.119809	0.373991	f_mem
0.603113	high	0.121566	-0.126821	0.369952	f_mem
0.607004	high	0.116004	-0.133908	0.365916	f_mem
0.610895	high	0.110407	-0.141069	0.361884	f_mem
0.614786	high	0.104774	-0.148305	0.357853	f_mem
0.618677	high	0.0991057	-0.155615	0.353826	f_mem
0.622568	high	0.0934013	-0.163	0.349802	f_mem
0.626459	high	0.0876612	-0.170459	0.345781	f_mem
0.63035	high	0.0818853	-0.177992	0.341763	f_mem
0.634241	high	0.0760736	-0.1856	0.337747	f_mem
0.638132	high	0.0702262	-0.193282	0.333735	f_mem
0.642023	high	0.064343	-0.201039	0.329725	f_mem
0.645914	high	0.0584241	-0.208869	0.325717	f_mem
0.649805	high	0.0524694	-0.216774	0.321713	f_mem
0.653696	high	0.0464789	-0.224752	0.31771	f_mem
0.657588	high	0.0404526	-0.232805	0.31371	f_mem
0.661479	high	0.0343906	-0.240931	0.309712	f_mem
0.66537	high	0.0282928	-0.249131	0.305716	f_mem
0.669261	high	0.0221593	-0.257404	0.301723	f_mem
0.673152	high	0.01599	-0.26575	0.29773	f_mem
0.677043	high	0.00978495	-0.27417	0.29374	f_mem
0.680934	high	0.00354412	-0.282663	0.289751	f_mem
0.684825	high	-0.00273248	-0.291229	0.285764	f_mem
0.688716	high	-0.00904483	-0.299867	0.281777	f_mem
0.692607	high	-0.015393	-0.308578	0.277792	f_mem
0.696498	high	-0.0217768	-0.317361	0.273808	f_mem
0.700389	high	-0.0281965	-0.326217	0.269824	f_mem
0.70428	high	-0.0346519	-0.335144	0.26584	f_mem
0.708171	high	-0.0411431	-0.344144	0.261857	f_mem
0.712062	high	-0.04767	-0.353215	0.257874	f_mem
0.715953	high	-0.0542327	-0.362357	0.253892	f_mem
0.719844	high	-0.0608312	-0.371571	0.249908	f_mem
0.723735	high	-0.0674654	-0.380855	0.245925	f_mem
0.727626	high	-0.0741354	-0.390211	0.24194	f_mem
0.731518	high	-0.0808412	-0.399637	0.237955	f_mem
0.735409	high	-0.0875827	-0.409134	0.233969	f_mem
0.7393	high	-0.09436	-0.418701	0.229981	f_mem
0.743191	high	-0.101173	-0.428339	0.225992	f_mem
0.747082	high	-0.108022	-0.438046	0.222002	f_mem
0.750973	high	-0.114906	-0.447822	0.21801	f_mem
0.754864	high	-0.121827	-0.457669	0.214015	f_mem
0.758755	high	-0.128783	-0.467584	0.210019	f_mem
0.762646	high	-0.135775	-0.477569	0.206019	f_mem
0.766537	high	-0.142802	-0.487623	0.202018	f_mem
0.770428	high	-0.149866	-0.497745	0.198013	f_mem
0.774319	high	-0.156965	-0.507936	0.194006	f_mem
0.77821	high	-0.1641	-0.518195	0.189995	f_mem
0.782101	high	-0.171271	-0.528522	0.185981	f_mem
0.785992	high	-0.178477	-0.538917	0.181963	f_mem
0.789883	high	-0.185719	-0.54938	0.177941	f_mem
0.793774	high	-0.192997	-0.55991	0.173916	f_mem
0.797665	high	-0.200311	-0.570508	0.169886	f_mem
0.801556	high	-0.207661	-0.581173	0.165852	f_mem
0.805447	high	-0.215046	-0.591905	0.161813	f_mem
0.809339	high	-0.222467	-0.602703	0.15777	f_mem
0.81323	high	-0.229924	-0.613569	0.153721	f_mem
0.817121	high	-0.237416	-0.624501	0.149668	f_mem
0.821012	high	-0.244945	-0.635499	0.145609	f_mem
0.824903	high	-0.252509	-0.646563	0.141545	f_mem
0.828794	high	-0.260109	-0.657693	0.137476	f_mem
0.832685	high	-0.267744	-0.668888	0.1334	f_mem
0.836576	high	-0.275416	-0.68015	0.129319	f_mem
0.840467	high	-0.283123	-0.691477	0.125231	f_mem
0.844358	high	-0.290866	-0.702869	0.121137	f_mem
0.848249	high	-0.298644	-0.714326	0.117037	f_mem
0.85214	high	-0.306459	-0.725848	0.11293	f_mem
0.856031	high	-0.314309	-0.737435	0.108817	f_mem
0.859922	high	-0.322195	-0.749086	0.104696	f_mem
0.863813	high	-0.330117	-0.760802	0.100569	f_mem
0.867704	high	-0.338074	-0.772582	0.0964338	f_mem
0.871595	high	-0.346067	-0.784427	0.0922916	f_mem
0.875486	high	-0.354097	-0.796335	0.088142	f_mem
0.879377	high	-0.362161	-0.808307	0.0839847	f_mem
0.883268	high	-0.370262	-0.820343	0.0798197	f_mem
0.88716	high	-0.378398	-0.832443	0.0756467	f_mem
0.891051	high	-0.38657	-0.844606	0.0714657	f_mem
0.894942	high	-0.394778	-0.856833	0.0672764	f_mem
0.898833	high	-0.403022	-0.869122	0.0630789	f_mem
0.902724	high	-0.411301	-0.881475	0.0588729	f_mem
0.906615	high	-0.419616	-0.893891	0.0546583	f_mem
0.910506	high	-0.427967	-0.906369	0.050435	f_mem
0.914397	high	-0.436354	-0.918911	0.0462029	f_mem
0.918288	high	-0.444776	-0.931514	0.0419618	f_mem
0.922179	high	-0.453234	-0.944181	0.0377117	f_mem
0.92607	high	-0.461728	-0.956909	0.0334524	f_mem
0.929961	high	-0.470258	-0.9697	0.0291838	f_mem
0.933852	high	-0.478824	-0.982553	0.0249058	f_mem
0.937743	high	-0.487425	-0.995468	0.0206183	f_mem
0.941634	high	-0.496062	-1.00845	0.0163211	f_mem
0.945525	high	-0.504735	-1.02148	0.0120143	f_mem
0.949416	high	-0.513443	-1.03458	0.00769754	f_mem
0.953307	high	-0.522188	-1.04775	0.00337089	f_mem
0.957198	high	-0.530968	-1.06097	-0.0009658	f_mem
0.961089	high	-0.539784	-1.07425	-0.00531263	f_mem
0.964981	high	-0.548635	-1.0876	-0.00966969	f_mem
0.968872	high	-0.557522	-1.10101	-0.0140371	f_mem
0.972763	high	-0.566446	-1.11448	-0.0184149	f_mem
0.976654	high	-0.575405	-1.12801	-0.0228032	f_mem
0.980545	high	-0.584399	-1.1416	-0.0272022	f_mem
0.984436	high	-0.59343	-1.15525	-0.0316118	f_mem
0.988327	high	-0.602496	-1.16896	-0.0360322	f_mem
0.992218	high	-0.611598	-1.18273	-0.0404635	f_mem
0.996109	high	-0.620735	-1.19657	-0.0449057	f_mem
1	high	-0.629909	-1.21046	-0.049359	f_mem
0	low	0.348978	0.121306	0.576651	f_glob
0.00389105	low	0.348966	0.121297	0.576635	f_glob
0.0077821	low	0.348928	0.121271	0.576585	f_glob
0.0116732	low	0.348866	0.121228	0.576504	f_glob
0.0155642	low	0.348778	0.121167	0.576389	f_glob
0.0194553	low	0.348665	0.121089	0.576242	f_glob
0.0233463	low	0.348527	0.120993	0.576062	f_glob
0.0272374	low	0.348365	0.120881	0.575849	f_glob
0.0311284	low	0.348177	0.12075	0.575603	f_glob
0.0350195	low	0.347964	0.120603	0.575325	f_glob
0.0389105	low	0.347726	0.120438	0.575014	f_glob
0.0428016	low	0.347463	0.120255	0.574671	f_glob
0.0466926	low	0.347175	0.120055	0.574295	f_glob
0.0505837	low	0.346862	0.119837	0.573886	f_glob
0.0544747	low	0.346524	0.119602	0.573445	f_glob
0.0583658	low	0.34616	0.119349	0.572972	f_glob
0.0622568	low	0.345772	0.119079	0.572465	f_glob
0.0661479	low	0.345359	0.118791	0.571927	f_glob
0.0700389	low	0.344921	0.118485	0.571356	f_glob
0.07393	low	0.344457	0.118162	0.570753	f_glob
0.077821	low	0.343969	0.117821	0.570117	f_glob
0.0817121	low	0.343455	0.117462	0.569449	f_glob
0.0856031	low	0.342917	0.117085	0.568749	f_glob
0.0894942	low	0.342353	0.11669	0.568017	f_glob
0.0933852	low	0.341765	0.116277	0.567252	f_glob
0.0972763	low	0.341151	0.115846	0.566456	f_glob
0.101167	low	0.340512	0.115397	0.565627	f_glob
0.105058	low	0.339849	0.11493	0.564767	f_glob
0.108949	low	0.33916	0.114445	0.563875	f_glob
0.11284	low	0.338446	0.113941	0.562951	f_glob
0.116732	low	0.337707	0.113419	0.561995	f_glob
0.120623	low	0.336943	0.112878	0.561008	f_glob
0.124514	low	0.336154	0.112319	0.559989	f_glob
0.128405	low	0.33534	0.111741	0.558939	f_glob
0.132296	low	0.334501	0.111145	0.557857	f_glob
0.136187	low	0.333637	0.110529	0.556744	f_glob
0.140078	low	0.332748	0.109895	0.5556	f_glob
0.143969	low	0.331833	0.109242	0.554425	f_glob
0.14786	low	0.330894	0.10857	0.553218	f_glob
0.151751	low	0.32993	0.107879	0.551981	f_glob
0.155642	low	0.32894	0.107168	0.550713	f_glob
0.159533	low	0.327926	0.106438	0.549414	f_glob
0.163424	low	0.326886	0.105688	0.548085	f_glob
0.167315	low	0.325822	0.104919	0.546725	f_glob
0.171206	low	0.324732	0.10413	0.545335	f_glob
0.175097	low	0.323618	0.103321	0.543914	f_glob
0.178988	low	0.322478	0.102493	0.542464	f_glob
0.182879	low	0.321313	0.101644	0.540983	f_glob
0.18677	low	0.320124	0.100775	0.539473	f_glob
0.190661	low	0.318909	0.0998852	0.537933	f_glob
0.194553	low	0.317669	0.0989752	0.536363	f_glob
0.198444	low	0.316404	0.0980446	0.534764	f_glob
0.202335	low	0.315114	0.0970931	0.533135	f_glob
0.206226	low	0.313799	0.0961207	0.531478	f_glob
0.210117	low	0.312459	0.0951272	0.529791	f_glob
0.214008	low	0.311094	0.0941125	0.528076	f_glob
0.217899	low	0.309704	0.0930763	0.526332	f_glob
0.22179	low	0.308289	0.0920185	0.524559	f_glob
0.225681	low	0.306849	0.0909389	0.522758	f_glob
0.229572	low	0.305383	0.0898373	0.520929	f_glob
0.233463	low	0.303893	0.0887137	0.519072	f_glob
0.237354	low	0.302378	0.0875677	0.517187	f_glob
0.241245	low	0.300837	0.0863992	0.515275	f_glob
0.245136	low	0.299272	0.085208	0.513335	f_glob
0.249027	low	0.297681	0.083994	0.511368	f_glob
0.252918	low	0.296066	0.0827568	0.509375	f_glob
0.256809	low	0.294425	0.0814963	0.507354	f_glob
0.2607	low	0.292759	0.0802123	0.505307	f_glob
0.264591	low	0.291069	0.0789045	0.503233	f_glob
0.268482	low	0.289353	0.0775728	0.501133	f_glob
0.272374	low	0.287612	0.0762168	0.499007	f_glob
0.276265	low	0.285846	0.0748365	0.496856	f_glob
0.280156	low	0.284055	0.0734315	0.494679	f_glob
0.284047	low	0.282239	0.0720015	0.492477	f_glob
0.287938	low	0.280398	0.0705465	0.490251	f_glob
0.291829	low	0.278532	0.0690659	0.487999	f_glob
0.29572	low	0.276641	0.0675598	0.485723	f_glob
0.299611	low	0.274725	0.0660277	0.483423	f_glob
0.303502	low	0.272784	0.0644693	0.481099	f_glob
0.307393	low	0.270818	0.0628845	0.478751	f_glob
0.311284	low	0.268827	0.0612729	0.47638	f_glob
0.315175	low	0.26681	0.0596343	0.473986	f_glob
0.319066	low	0.264769	0.0579683	0.471569	f_glob
0.322957	low	0.262702	0.0562747	0.46913	f_glob
0.326848	low	0.260611	0.0545531	0.466669	f_glob
0.330739	low	0.258495	0.0528033	0.464186	f_glob
0.33463	low	0.256353	0.0510249	0.461681	f_glob
0.338521	low	0.254186	0.0492176	0.459155	f_glob
0.342412	low	0.251995	0.0473811	0.456608	f_glob
0.346304	low	0.249778	0.0455151	0.454041	f_glob
0.350195	low	0.247536	0.0436191	0.451453	f_glob
0.354086	low	0.245269	0.041693	0.448846	f_glob
0.357977	low	0.242978	0.0397362	0.446219	f_glob
0.361868	low	0.240661	0.0377486	0.443573	f_glob
0.365759	low	0.238319	0.0357296	0.440908	f_glob
0.36965	low	0.235952	0.033679	0.438225	f_glob
0.373541	low	0.23356	0.0315964	0.435523	f_glob
0.377432	low	0.231143	0.0294813	0.432804	f_glob
0.381323	low	0.228701	0.0273335	0.430068	f_glob
0.385214	low	0.226233	0.0251526	0.427314	f_glob
0.389105	low	0.223741	0.0229381	0.424544	f_glob
0.392996	low	0.221224	0.0206896	0.421758	f_glob
0.396887	low	0.218682	0.0184068	0.418956	f_glob
0.400778	low	0.216114	0.0160893	0.416139	f_glob
0.404669	low	0.213522	0.0137366	0.413307	f_glob
0.40856	low	0.210904	0.0113483	0.410461	f_glob
0.412451	low	0.208262	0.00892407	0.4076	f_glob
0.416342	low	0.205594	0.00646343	0.404725	f_glob
0.420233	low	0.202902	0.00396598	0.401838	f_glob
0.424125	low	0.200184	0.00143128	0.398937	f_glob
0.428016	low	0.197441	-0.0011411	0.396024	f_glob
0.431907	low	0.194674	-0.00375158	0.393099	f_glob
0.435798	low	0.191881	-0.0064006	0.390162	f_glob
0.439689	low	0.189063	-0.0090886	0.387215	f_glob
0.44358	low	0.18622	-0.011816	0.384256	f_glob
0.447471	low	0.183352	-0.0145833	0.381288	f_glob
0.451362	low	0.180459	-0.0173908	0.378309	f_glob
0.455253	low	0.177541	-0.0202391	0.375322	f_glob
0.459144	low	0.174598	-0.0231286	0.372325	f_glob
0.463035	low	0.17163	-0.0260597	0.36932	f_glob
0.466926	low	0.168637	-0.0290329	0.366307	f_glob
0.470817	low	0.165619	-0.0320486	0.363286	f_glob
0.474708	low	0.162575	-0.0351072	0.360258	f_glob
0.478599	low	0.159507	-0.0382092	0.357223	f_glob
0.48249	low	0.156414	-0.041355	0.354183	f_glob
0.486381	low	0.153295	-0.0445451	0.351136	f_glob
0.490272	low	0.150152	-0.0477799	0.348084	f_glob
0.494163	low	0.146983	-0.0510598	0.345027	f_glob
0.498054	low	0.14379	-0.0543853	0.341965	f_glob
0.501946	low	0.140571	-0.0577568	0.338899	f_glob
0.505837	low	0.137328	-0.0611746	0.33583	f_glob
0.509728	low	0.134059	-0.0646393	0.332757	f_glob
0.513619	low	0.130765	-0.0681512	0.329682	f_glob
0.51751	low	0.127446	-0.0717107	0.326604	f_glob
0.521401	low	0.124103	-0.0753183	0.323523	f_glob
0.525292	low	0.120734	-0.0789743	0.320442	f_glob
0.529183	low	0.11734	-0.082679	0.317359	f_glob
0.533074	low	0.113921	-0.086433	0.314275	f_glob
0.536965	low	0.110477	-0.0902365	0.31119	f_glob
0.540856	low	0.107008	-0.09409	0.308105	f_glob
0.544747	low	0.103514	-0.0979937	0.305021	f_glob
0.548638	low	0.0999944	-0.101948	0.301937	f_glob
0.552529	low	0.0964502	-0.105953	0.298854	f_glob
0.55642	low	0.092881	-0.11001	0.295772	f_glob
0.560311	low	0.0892867	-0.114118	0.292691	f_glob
0.564202	low	0.0856673	-0.118278	0.289613	f_glob
0.568093	low	0.0820229	-0.12249	0.286536	f_glob
0.571984	low	0.0783535	-0.126755	0.283462	f_glob
0.575875	low	0.074659	-0.131073	0.280391	f_glob
0.579767	low	0.0709394	-0.135443	0.277322	f_glob
0.583658	low	0.0671948	-0.139867	0.274257	f_glob
0.587549	low	0.0634252	-0.144344	0.271195	f_glob
0.59144	low	0.0596305	-0.148876	0.268137	f_glob
0.595331	low	0.0558108	-0.153461	0.265082	f_glob
0.599222	low	0.051966	-0.1581	0.262032	f_glob
0.603113	low	0.0480962	-0.162794	0.258986	f_glob
0.607004	low	0.0442013	-0.167542	0.255945	f_glob
0.610895	low	0.0402814	-0.172345	0.252908	f_glob
0.614786	low	0.0363364	-0.177203	0.249876	f_glob
0.618677	low	0.0323664	-0.182116	0.246849	f_glob
0.622568	low	0.0283713	-0.187084	0.243827	f_glob
0.626459	low	0.0243512	-0.192108	0.24081	f_glob
0.63035	low	0.0203061	-0.197187	0.237799	f_glob
0.634241	low	0.0162359	-0.202321	0.234793	f_glob
0.638132	low	0.0121406	-0.207511	0.231793	f_glob
0.642023	low	0.00802032	-0.212757	0.228798	f_glob
0.645914	low	0.00387497	-0.218059	0.225809	f_glob
0.649805	low	-0.000295423	-0.223416	0.222826	f_glob
0.653696	low	-0.00449087	-0.22883	0.219848	f_glob
0.657588	low	-0.00871136	-0.234299	0.216876	f_glob
0.661479	low	-0.0129569	-0.239824	0.21391	f_glob
0.66537	low	-0.0172275	-0.245405	0.210951	f_glob
0.669261	low	-0.0215231	-0.251043	0.207996	f_glob
0.673152	low	-0.0258438	-0.256736	0.205048	f_glob
0.677043	low	-0.0301895	-0.262485	0.202106	f_glob
0.680934	low	-0.0345603	-0.26829	0.199169	f_glob
0.684825	low	-0.0389561	-0.274151	0.196239	f_glob
0.688716	low	-0.043377	-0.280068	0.193314	f_glob
0.692607	low	-0.0478229	-0.286041	0.190395	f_glob
0.696498	low	-0.0522939	-0.292069	0.187481	f_glob
0.700389	low	-0.0567899	-0.298153	0.184573	f_glob
0.70428	low	-0.0613109	-0.304293	0.181671	f_glob
0.708171	low	-0.065857	-0.310488	0.178774	f_glob
0.712062	low	-0.0704282	-0.316739	0.175883	f_glob
0.715953	low	-0.0750244	-0.323046	0.172997	f_glob
0.719844	low	-0.0796456	-0.329407	0.170116	f_glob
0.723735	low	-0.0842919	-0.335824	0.16724	f_glob
0.727626	low	-0.0889633	-0.342296	0.164369	f_glob
0.731518	low	-0.0936597	-0.348823	0.161504	f_glob
0.735409	low	-0.0983811	-0.355405	0.158643	f_glob
0.7393	low	-0.103128	-0.362042	0.155786	f_glob
0.743191	low	-0.107899	-0.368733	0.152935	f_glob
0.747082	low	-0.112696	-0.375479	0.150087	f_glob
0.750973	low	-0.117517	-0.382279	0.147244	f_glob
0.754864	low	-0.122364	-0.389133	0.144405	f_glob
0.758755	low	-0.127236	-0.396042	0.141571	f_glob
0.762646	low	-0.132133	-0.403005	0.13874	f_glob
0.766537	low	-0.137054	-0.410021	0.135913	f_glob
0.770428	low	-0.142001	-0.417091	0.133089	f_glob
0.774319	low	-0.146973	-0.424215	0.130269	f_glob
0.77821	low	-0.15197	-0.431392	0.127452	f_glob
0.782101	low	-0.156992	-0.438623	0.124639	f_glob
0.785992	low	-0.162039	-0.445907	0.121828	f_glob
0.789883	low	-0.167111	-0.453243	0.119021	f_glob
0.793774	low	-0.172208	-0.460633	0.116216	f_glob
0.797665	low	-0.177331	-0.468075	0.113414	f_glob
0.801556	low	-0.182478	-0.47557	0.110614	f_glob
0.805447	low	-0.18765	-0.483117	0.107816	f_glob
0.809339	low	-0.192847	-0.490716	0.105021	f_glob
0.81323	low	-0.19807	-0.498367	0.102228	f_glob
0.817121	low	-0.203317	-0.506071	0.099436	f_glob
0.821012	low	-0.20859	-0.513826	0.0966461	f_glob
0.824903	low	-0.213887	-0.521632	0.0938577	f_glob
0.828794	low	-0.21921	-0.52949	0.0910706	f_glob
0.832685	low	-0.224557	-0.5374	0.0882848	f_glob
0.836576	low	-0.22993	-0.54536	0.0855001	f_glob
0.840467	low	-0.235328	-0.553372	0.0827163	f_glob
0.844358	low	-0.240751	-0.561435	0.0799332	f_glob
0.848249	low	-0.246198	-0.569548	0.0771508	f_glob
0.85214	low	-0.251671	-0.577711	0.0743688	f_glob
0.856031	low	-0.257169	-0.585926	0.0715872	f_glob
0.859922	low	-0.262692	-0.59419	0.0688058	f_glob
0.863813	low	-0.26824	-0.602505	0.0660243	f_glob
0.867704	low	-0.273813	-0.610869	0.0632428	f_glob
0.871595	low	-0.279411	-0.619284	0.0604611	f_glob
0.875486	low	-0.285034	-0.627748	0.0576789	f_glob
0.879377	low	-0.290683	-0.636262	0.0548963	f_glob
0.883268	low	-0.296356	-0.644825	0.0521129	f_glob
0.88716	low	-0.302054	-0.653437	0.0493288	f_glob
0.891051	low	-0.307778	-0.662099	0.0465437	f_glob
0.894942	low	-0.313526	-0.670809	0.0437576	f_glob
0.898833	low	-0.319299	-0.679569	0.0409703	f_glob
0.902724	low	-0.325098	-0.688377	0.0381816	f_glob
0.906615	low	-0.330921	-0.697234	0.0353916	f_glob
0.910506	low	-0.33677	-0.70614	0.0325999	f_glob
0.914397	low	-0.342644	-0.715094	0.0298065	f_glob
0.918288	low	-0.348542	-0.724096	0.0270113	f_glob
0.922179	low	-0.354466	-0.733146	0.0242141	f_glob
0.92607	low	-0.360415	-0.742244	0.0214149	f_glob
0.929961	low	-0.366389	-0.751391	0.0186135	f_glob
0.933852	low	-0.372387	-0.760585	0.0158098	f_glob
0.937743	low	-0.378411	-0.769826	0.0130037	f_glob
0.941634	low	-0.38446	-0.779115	0.010195	f_glob
0.945525	low	-0.390534	-0.788452	0.00738375	f_glob
0.949416	low	-0.396633	-0.797836	0.00456971	f_glob
0.953307	low	-0.402757	-0.807268	0.00175281	f_glob
0.957198	low	-0.408907	-0.816746	-0.00106706	f_glob
0.961089	low	-0.415081	-0.826271	-0.00388999	f_glob
0.964981	low	-0.42128	-0.835844	-0.0067161	f_glob
0.968872	low	-0.427504	-0.845463	-0.00954548	f_glob
0.972763	low	-0.433754	-0.855129	-0.0123782	f_glob
0.976654	low	-0.440028	-0.864841	-0.0152145	f_glob
0.980545	low	-0.446327	-0.8746	-0.0180543	f_glob
0.984436	low	-0.452652	-0.884406	-0.0208977	f_glob
0.988327	low	-0.459001	-0.894258	-0.0237449	f_glob
0.992218	low	-0.465376	-0.904156	-0.026596	f_glob
0.996109	low	-0.471776	-0.9141	-0.029451	f_glob
1	low	-0.4782	-0.92409	-0.0323101	f_glob
0	high	0.348978	0.121306	0.576651	f_glob
0.00389105	high	0.348971	0.121303	0.576639	f_glob
0.0077821	high	0.34895	0.121295	0.576605	f_glob
0.0116732	high	0.348915	0.121281	0.576548	f_glob
0.0155642	high	0.348865	0.121262	0.576468	f_glob
0.0194553	high	0.348801	0.121238	0.576365	f_glob
0.0233463	high	0.348723	0.121208	0.576239	f_glob
0.0272374	high	0.348631	0.121172	0.576091	f_glob
0.0311284	high	0.348525	0.121131	0.575919	f_glob
0.0350195	high	0.348405	0.121084	0.575725	f_glob
0.0389105	high	0.34827	0.121032	0.575508	f_glob
0.0428016	high	0.348121	0.120974	0.575269	f_glob
0.0466926	high	0.347959	0.120911	0.575006	f_glob
0.0505837	high	0.347782	0.120841	0.574722	f_glob
0.0544747	high	0.34759	0.120766	0.574414	f_glob
0.0583658	high	0.347385	0.120686	0.574084	f_glob
0.0622568	high	0.347165	0.120599	0.573732	f_glob
0.0661479	high	0.346932	0.120507	0.573357	f_glob
0.0700389	high	0.346684	0.120408	0.572959	f_glob
0.07393	high	0.346422	0.120304	0.57254	f_glob
0.077821	high	0.346146	0.120193	0.572098	f_glob
0.0817121	high	0.345855	0.120077	0.571634	f_glob
0.0856031	high	0.345551	0.119954	0.571148	f_glob
0.0894942	high	0.345232	0.119825	0.57064	f_glob
0.0933852	high	0.344899	0.119689	0.570109	f_glob
0.0972763	high	0.344552	0.119547	0.569557	f_glob
0.101167	high	0.344191	0.119399	0.568984	f_glob
0.105058	high	0.343816	0.119243	0.568388	f_glob
0.108949	high	0.343426	0.119081	0.567771	f_glob
0.11284	high	0.343023	0.118913	0.567133	f_glob
0.116732	high	0.342605	0.118737	0.566473	f_glob
0.120623	high	0.342173	0.118554	0.565792	f_glob
0.124514	high	0.341727	0.118364	0.565089	f_glob
0.128405	high	0.341266	0.118167	0.564366	f_glob
0.132296	high	0.340792	0.117962	0.563622	f_glob
0.136187	high	0.340303	0.11775	0.562857	f_glob
0.140078	high	0.339801	0.11753	0.562071	f_glob
0.143969	high	0.339284	0.117302	0.561265	f_glob
0.14786	high	0.338752	0.117066	0.560439	f_glob
0.151751	high	0.338207	0.116823	0.559592	f_glob
0.155642	high	0.337648	0.11657	0.558725	f_glob
0.159533	high	0.337074	0.11631	0.557838	f_glob
0.163424	high	0.336486	0.116041	0.556932	f_glob
0.167315	high	0.335884	0.115763	0.556006	f_glob
0.171206	high	0.335268	0.115476	0.55506	f_glob
0.175097	high	0.334638	0.115181	0.554095	f_glob
0.178988	high	0.333994	0.114876	0.553112	f_glob
0.182879	high	0.333335	0.114561	0.552109	f_glob
0.18677	high	0.332662	0.114237	0.551088	f_glob
0.190661	high	0.331975	0.113903	0.550048	f_glob
0.194553	high	0.331274	0.113559	0.54899	f_glob
0.198444	high	0.330559	0.113204	0.547914	f_glob
0.202335	high	0.32983	0.11284	0.54682	f_glob
0.206226	high	0.329086	0.112464	0.545708	f_glob
0.210117	high	0.328328	0.112078	0.544579	f_glob
0.214008	high	0.327556	0.11168	0.543433	f_glob
0.217899	high	0.32677	0.111271	0.54227	f_glob
0.22179	high	0.32597	0.11085	0.54109	f_glob
0.225681	high	0.325156	0.110418	0.539894	f_glob
0.229572	high	0.324327	0.109973	0.538681	f_glob
0.233463	high	0.323484	0.109516	0.537453	f_glob
0.237354	high	0.322628	0.109046	0.536209	f_glob
0.241245	high	0.321757	0.108563	0.53495	f_glob
0.245136	high	0.320871	0.108067	0.533676	f_glob
0.249027	high	0.319972	0.107558	0.532386	f_glob
0.252918	high	0.319058	0.107034	0.531083	f_glob
0.256809	high	0.318131	0.106496	0.529765	f_glob
0.2607	high	0.317189	0.105944	0.528434	f_glob
0.264591	high	0.316233	0.105377	0.527089	f_glob
0.268482	high	0.315263	0.104795	0.52573	f_glob
0.272374	high	0.314278	0.104198	0.524359	f_glob
0.276265	high	0.31328	0.103584	0.522976	f_glob
0.280156	high	0.312267	0.102955	0.52158	f_glob
0.284047	high	0.31124	0.102309	0.520172	f_glob
0.287938	high	0.310199	0.101646	0.518753	f_glob
0.291829	high	0.309144	0.100966	0.517323	f_glob
0.29572	high	0.308075	0.100268	0.515882	f_glob
0.299611	high	0.306991	0.0995521	0.514431	f_glob
0.303502	high	0.305894	0.0988179	0.51297	f_glob
0.307393	high	0.304782	0.0980649	0.511499	f_glob
0.311284	high	0.303656	0.0972927	0.510019	f_glob
0.315175	high	0.302516	0.0965009	0.508531	f_glob
0.319066	high	0.301362	0.0956889	0.507034	f_glob
0.322957	high	0.300193	0.0948565	0.50553	f_glob
0.326848	high	0.29901	0.0940032	0.504018	f_glob
0.330739	high	0.297814	0.0931285	0.502499	f_glob
0.33463	high	0.296603	0.092232	0.500973	f_glob
0.338521	high	0.295378	0.0913132	0.499442	f_glob
0.342412	high	0.294138	0.0903716	0.497905	f_glob
0.346304	high	0.292885	0.0894068	0.496363	f_glob
0.350195	high	0.291617	0.0884183	0.494816	f_glob
0.354086	high	0.290335	0.0874056	0.493265	f_glob
0.357977	high	0.289039	0.0863683	0.491711	f_glob
0.361868	high	0.287729	0.0853057	0.490153	f_glob
0.365759	high	0.286405	0.0842175	0.488593	f_glob
0.36965	high	0.285067	0.0831031	0.48703	f_glob
0.373541	high	0.283714	0.081962	0.485466	f_glob
0.377432	high	0.282347	0.0807937	0.483901	f_glob
0.381323	high	0.280966	0.0795976	0.482335	f_glob
0.385214	high	0.279571	0.0783732	0.480769	f_glob
0.389105	high	0.278162	0.0771201	0.479204	f_glob
0.392996	high	0.276739	0.0758376	0.47764	f_glob
0.396887	high	0.275301	0.0745252	0.476077	f_glob
0.400778	high	0.273849	0.0731824	0.474516	f_glob
0.404669	high	0.272384	0.0718087	0.472958	f_glob
0.40856	high	0.270903	0.0704034	0.471404	f_glob
0.412451	high	0.269409	0.0689661	0.469852	f_glob
0.416342	high	0.267901	0.0674962	0.468306	f_glob
0.420233	high	0.266378	0.0659931	0.466764	f_glob
0.424125	high	0.264842	0.0644563	0.465227	f_glob
0.428016	high	0.263291	0.0628853	0.463696	f_glob
0.431907	high	0.261726	0.0612795	0.462172	f_glob
0.435798	high	0.260146	0.0596383	0.460655	f_glob
0.439689	high	0.258553	0.0579613	0.459145	f_glob
0.44358	high	0.256946	0.0562479	0.457643	f_glob
0.447471	high	0.255324	0.0544975	0.45615	f_glob
0.451362	high	0.253688	0.0527096	0.454667	f_glob
0.455253	high	0.252038	0.0508836	0.453192	f_glob
0.459144	high	0.250374	0.0490192	0.451728	f_glob
0.463035	high	0.248695	0.0471157	0.450275	f_glob
0.466926	high	0.247003	0.0451726	0.448833	f_glob
0.470817	high	0.245296	0.0431895	0.447403	f_glob
0.474708	high	0.243575	0.0411657	0.445985	f_glob
0.478599	high	0.24184	0.039101	0.44458	f_glob
0.48249	high	0.240091	0.0369947	0.443188	f_glob
0.486381	high	0.238328	0.0348463	0.44181	f_glob
0.490272	high	0.236551	0.0326556	0.440445	f_glob
0.494163	high	0.234759	0.0304219	0.439096	f_glob
0.498054	high	0.232953	0.0281448	0.437761	f_glob
0.501946	high	0.231133	0.025824	0.436442	f_glob
0.505837	high	0.229299	0.023459	0.435139	f_glob
0.509728	high	0.227451	0.0210494	0.433852	f_glob
0.513619	high	0.225588	0.0185948	0.432582	f_glob
0.51751	high	0.223712	0.0160948	0.431328	f_glob
0.521401	high	0.221821	0.0135491	0.430092	f_glob
0.525292	high	0.219916	0.0109573	0.428874	f_glob
0.529183	high	0.217997	0.00831915	0.427674	f_glob
0.533074	high	0.216063	0.00563423	0.426493	f_glob
0.536965	high	0.214116	0.00290227	0.42533	f_glob
0.540856	high	0.212154	0.000122973	0.424186	f_glob
0.544747	high	0.210179	-0.00270393	0.423061	f_glob
0.548638	high	0.208189	-0.00557869	0.421956	f_glob
0.552529	high	0.206185	-0.00850157	0.420871	f_glob
0.55642	high	0.204166	-0.0114728	0.419805	f_glob
0.560311	high	0.202134	-0.0144926	0.41876	f_glob
0.564202	high	0.200087	-0.0175611	0.417736	f_glob
0.568093	high	0.198026	-0.0206786	0.416732	f_glob
0.571984	high	0.195952	-0.0238452	0.415748	f_glob
0.575875	high	0.193862	-0.027061	0.414786	f_glob
0.579767	high	0.191759	-0.0303262	0.413845	f_glob
0.583658	high	0.189642	-0.033641	0.412925	f_glob
0.587549	high	0.18751	-0.0370054	0.412026	f_glob
0.59144	high	0.185365	-0.0404195	0.411149	f_glob
0.595331	high	0.183205	-0.0438834	0.410293	f_glob
0.599222	high	0.181031	-0.0473972	0.409458	f_glob
0.603113	high	0.178842	-0.0509609	0.408646	f_glob
0.607004	high	0.17664	-0.0545745	0.407855	f_glob
0.610895	high	0.174423	-0.0582382	0.407085	f_glob
0.614786	high	0.172193	-0.0619518	0.406337	f_glob
0.618677	high	0.169948	-0.0657154	0.405611	f_glob
0.622568	high	0.167689	-0.069529	0.404907	f_glob
0.626459	high	0.165416	-0.0733925	0.404224	f_glob
0.63035	high	0.163128	-0.077306	0.403563	f_glob
0.634241	high	0.160827	-0.0812693	0.402923	f_glob
0.638132	high	0.158511	-0.0852825	0.402305	f_glob
0.642023	high	0.156181	-0.0893454	0.401708	f_glob
0.645914	high	0.153837	-0.093458	0.401132	f_glob
0.649805	high	0.151479	-0.0976202	0.400578	f_glob
0.653696	high	0.149107	-0.101832	0.400045	f_glob
0.657588	high	0.14672	-0.106093	0.399533	f_glob
0.661479	high	0.144319	-0.110403	0.399042	f_glob
0.66537	high	0.141905	-0.114763	0.398572	f_glob
0.669261	high	0.139476	-0.119171	0.398123	f_glob
0.673152	high	0.137032	-0.123629	0.397694	f_glob
0.677043	high	0.134575	-0.128135	0.397286	f_glob
0.680934	high	0.132104	-0.13269	0.396898	f_glob
0.684825	high	0.129618	-0.137294	0.39653	f_glob
0.688716	high	0.127118	-0.141945	0.396182	f_glob
0.692607	high	0.124604	-0.146645	0.395854	f_glob
0.696498	high	0.122076	-0.151393	0.395546	f_glob
0.700389	high	0.119534	-0.156189	0.395257	f_glob
0.70428	high	0.116977	-0.161033	0.394988	f_glob
0.708171	high	0.114407	-0.165924	0.394738	f_glob
0.712062	high	0.111822	-0.170863	0.394506	f_glob
0.715953	high	0.109223	-0.175848	0.394294	f_glob
0.719844	high	0.10661	-0.180881	0.394101	f_glob
0.723735	high	0.103983	-0.18596	0.393926	f_glob
0.727626	high	0.101341	-0.191087	0.393769	f_glob
0.731518	high	0.0986855	-0.196259	0.39363	f_glob
0.735409	high	0.0960157	-0.201478	0.39351	f_glob
0.7393	high	0.0933318	-0.206743	0.393407	f_glob
0.743191	high	0.0906337	-0.212054	0.393322	f_glob
0.747082	high	0.0879214	-0.217411	0.393254	f_glob
0.750973	high	0.085195	-0.222813	0.393203	f_glob
0.754864	high	0.0824544	-0.228261	0.39317	f_glob
0.758755	high	0.0796997	-0.233754	0.393153	f_glob
0.762646	high	0.0769308	-0.239291	0.393153	f_glob
0.766537	high	0.0741477	-0.244874	0.393169	f_glob
0.770428	high	0.0713505	-0.250501	0.393202	f_glob
0.774319	high	0.0685391	-0.256173	0.393251	f_glob
0.77821	high	0.0657135	-0.261889	0.393316	f_glob
0.782101	high	0.0628738	-0.267649	0.393396	f_glob
0.785992	high	0.0600199	-0.273453	0.393493	f_glob
0.789883	high	0.0571518	-0.279301	0.393604	f_glob
0.793774	high	0.0542696	-0.285192	0.393731	f_glob
0.797665	high	0.0513732	-0.291127	0.393873	f_glob
0.801556	high	0.0484627	-0.297105	0.39403	f_glob
0.805447	high	0.0455379	-0.303125	0.394201	f_glob
0.809339	high	0.0425991	-0.309189	0.394387	f_glob
0.81323	high	0.039646	-0.315296	0.394588	f_glob
0.817121	high	0.0366788	-0.321445	0.394803	f_glob
0.821012	high	0.0336975	-0.327636	0.395031	f_glob
0.824903	high	0.030702	-0.33387	0.395274	f_glob
0.828794	high	0.0276923	-0.340146	0.39553	f_glob
0.832685	high	0.0246684	-0.346463	0.3958	f_glob
0.836576	high	0.0216304	-0.352823	0.396084	f_glob
0.840467	high	0.0185782	-0.359224	0.39638	f_glob
0.844358	high	0.0155119	-0.365666	0.39669	f_glob
0.848249	high	0.0124314	-0.37215	0.397013	f_glob
0.85214	high	0.0093367	-0.378675	0.397348	f_glob
0.856031	high	0.00622787	-0.385241	0.397696	f_glob
0.859922	high	0.00310488	-0.391847	0.398057	f_glob
0.863813	high	-3.22821e-05	-0.398495	0.39843	f_glob
0.867704	high	-0.0031836	-0.405183	0.398816	f_glob
0.871595	high	-0.00634909	-0.411911	0.399213	f_glob
0.875486	high	-0.00952874	-0.41868	0.399623	f_glob
0.879377	high	-0.0127225	-0.425489	0.400044	f_glob
0.883268	high	-0.0159305	-0.432338	0.400477	f_glob
0.88716	high	-0.0191527	-0.439227	0.400922	f_glob
0.891051	high	-0.022389	-0.446156	0.401378	f_glob
0.894942	high	-0.0256394	-0.453124	0.401845	f_glob
0.898833	high	-0.0289041	-0.460132	0.402324	f_glob
0.902724	high	-0.0321828	-0.46718	0.402814	f_glob
0.906615	high	-0.0354758	-0.474266	0.403315	f_glob
0.910506	high	-0.0387829	-0.481392	0.403827	f_glob
0.914397	high	-0.0421042	-0.488557	0.404349	f_glob
0.918288	high	-0.0454396	-0.495761	0.404882	f_glob
0.922179	high	-0.0487892	-0.503004	0.405426	f_glob
0.92607	high	-0.052153	-0.510286	0.40598	f_glob
0.929961	high	-0.0555309	-0.517606	0.406544	f_glob
0.933852	high	-0.058923	-0.524965	0.407119	f_glob
0.937743	high	-0.0623293	-0.532362	0.407704	f_glob
0.941634	high	-0.0657497	-0.539798	0.408298	f_glob
0.945525	high	-0.0691843	-0.547272	0.408903	f_glob
0.949416	high	-0.0726331	-0.554784	0.409517	f_glob
0.953307	high	-0.076096	-0.562334	0.410142	f_glob
0.957198	high	-0.079573	-0.569922	0.410776	f_glob
0.961089	high	-0.0830643	-0.577548	0.411419	f_glob
0.964981	high	-0.0865697	-0.585211	0.412072	f_glob
0.968872	high	-0.0900893	-0.592913	0.412734	f_glob
0.972763	high	-0.093623	-0.600652	0.413406	f_glob
0.976654	high	-0.0971709	-0.608428	0.414086	f_glob
0.980545	high	-0.100733	-0.616242	0.414776	f_glob
0.984436	high	-0.104309	-0.624093	0.415475	f_glob
0.988327	high	-0.1079	-0.631982	0.416183	f_glob
0.992218	high	-0.111504	-0.639908	0.4169	f_glob
0.996109	high	-0.115123	-0.647871	0.417625	f_glob
1	high	-0.118756	-0.655871	0.418359	f_glob

## Sheet: fig6c
timediff_to_bl	CR_group	PLHV_group	y	y_upr	y_lwr
0	low	low	-0.114167	0.516983	-0.745318
0	low	high	-0.593765	0.0337399	-1.22127
0	high	low	0.011108	0.640525	-0.618309
0	high	high	-0.176998	0.452057	-0.806053
5	low	low	0.00152534	0.646863	-0.643813
5	low	high	-0.963158	-0.322671	-1.60365
5	high	low	0.195807	0.836551	-0.444936
5	high	high	-0.202602	0.443305	-0.848508

## Sheet: fig6d
group	pred_pacc5_at_tp0	pred_pacc5_at_tp5
low pathology, low CR	0.365036	0.447291
low pathology, low CR	0.513948	1.01572
low pathology, high CR	-0.155771	-0.166621
low pathology, high CR	-0.362069	-0.269037
high pathology, low CR	-0.76587	-1.31851
low pathology, high CR	1.18468	1.61705
low pathology, low CR	0.40504	0.395913
high pathology, low CR	0.115946	0.277072
low pathology, low CR	-0.591016	-0.794158
low pathology, high CR	0.0363443	0.0994497
low pathology, high CR	0.193341	0.594386
low pathology, high CR	-1.51863	-2.12572
high pathology, low CR	0.0878557	0.182417
low pathology, high CR	0.239274	0.355348
low pathology, high CR	-0.30332	-0.385709
high pathology, high CR	-1.79823	-3.11128
low pathology, low CR	0.336959	0.701093
low pathology, high CR	0.334222	0.506054
low pathology, high CR	0.118582	0.420934
low pathology, low CR	0.0274018	0.142372
high pathology, high CR	-0.361135	-0.463054
low pathology, high CR	-0.0899705	-0.00237585
low pathology, low CR	-0.922042	-1.15787
low pathology, low CR	0.526595	0.870577
low pathology, high CR	0.18443	0.180551
high pathology, low CR	0.185853	0.413938
low pathology, low CR	-1.42467	-2.15235
low pathology, high CR	0.130689	0.0601146
high pathology, low CR	-0.140235	-0.41945
low pathology, high CR	0.555213	1.05667
high pathology, high CR	0.36229	0.611882
high pathology, high CR	-0.191686	0.20794
low pathology, low CR	0.158454	0.0734363
low pathology, low CR	-0.709319	-1.00372
low pathology, low CR	0.00376315	-0.158016
high pathology, low CR	-0.516707	-0.82205
high pathology, low CR	0.789739	0.894589
low pathology, low CR	0.406966	0.536927
high pathology, low CR	-0.188948	-0.414115
high pathology, low CR	-0.170289	-0.315147
low pathology, low CR	-1.21093	-1.57323
low pathology, low CR	-0.439599	-0.614021
high pathology, low CR	0.20385	0.409365
high pathology, high CR	0.469259	0.668604
high pathology, low CR	0.64561	0.984261
low pathology, high CR	-0.396837	-0.540731
low pathology, low CR	-0.475125	-0.373195
high pathology, high CR	0.359383	0.723688
high pathology, low CR	-0.489337	-0.663814
high pathology, low CR	-0.522206	-0.749204
low pathology, low CR	1.09527	1.3877
low pathology, high CR	0.373299	0.529391
high pathology, low CR	-2.57885	-3.90484
low pathology, high CR	-0.0326497	0.213313
high pathology, high CR	-0.213446	-0.137448
high pathology, low CR	-0.46817	-0.745296
low pathology, low CR	0.135238	0.000328719
low pathology, high CR	0.641528	0.992983
high pathology, low CR	-1.46598	-2.41201
low pathology, low CR	0.390155	0.714349
low pathology, high CR	-0.239842	-0.273839
low pathology, low CR	0.769364	1.193
low pathology, high CR	0.353978	0.598856
high pathology, low CR	-0.196086	-0.114049
low pathology, low CR	0.331137	0.604326
low pathology, high CR	0.0362461	0.16708
high pathology, low CR	0.384269	0.206071
high pathology, high CR	0.0646551	0.489437
high pathology, low CR	-2.59164	-4.56259
high pathology, low CR	-2.22919	-3.4184
high pathology, high CR	0.0528903	0.286981
high pathology, high CR	0.121249	0.0377889
low pathology, high CR	1.08135	1.33115
high pathology, high CR	0.2694	0.716603
low pathology, low CR	0.467478	0.870007
high pathology, low CR	-1.53579	-2.65427
low pathology, high CR	-0.423505	-0.607776
low pathology, high CR	0.813374	1.23455
low pathology, high CR	-0.930396	-1.3939
high pathology, low CR	0.676318	0.782687
high pathology, low CR	-2.30144	-3.88505
high pathology, low CR	-0.052756	-0.192648
high pathology, low CR	-1.70346	-2.57713
high pathology, low CR	0.0756317	0.311774
low pathology, low CR	0.346276	0.645386
high pathology, low CR	-0.778568	-1.38196
high pathology, low CR	-0.404942	-0.766353
high pathology, high CR	-0.568497	-0.776062
high pathology, high CR	0.278199	0.742081
low pathology, high CR	0.702234	0.971357
high pathology, high CR	0.110576	0.327099
high pathology, low CR	-1.52851	-2.41396
high pathology, high CR	0.00221582	-0.0952424
low pathology, high CR	-0.872353	-1.07513
high pathology, low CR	-3.05562	-5.4147
low pathology, high CR	0.0913869	0.442919
low pathology, low CR	0.41565	0.750992
high pathology, low CR	-1.81299	-2.81646
low pathology, high CR	0.800469	1.14013
low pathology, low CR	0.127762	0.43216
high pathology, high CR	-0.142474	-0.106446
high pathology, high CR	0.431552	0.510626
low pathology, low CR	0.0345837	0.260808
low pathology, low CR	-0.344236	-0.29351
low pathology, high CR	-0.253546	-0.402672
low pathology, high CR	0.968067	1.42275
low pathology, low CR	1.21647	1.6415
low pathology, low CR	0.224907	0.32449
low pathology, low CR	0.0906075	0.48653
low pathology, low CR	-0.0821448	0.101401
low pathology, low CR	0.717906	0.886962
low pathology, high CR	1.03147	1.41844
low pathology, low CR	-0.335551	-0.626516
low pathology, high CR	0.41505	0.523052
low pathology, low CR	0.126953	0.208881
high pathology, low CR	-2.51727	-3.84711
high pathology, high CR	-0.0953468	0.0263848
low pathology, low CR	0.168031	0.581158
high pathology, high CR	-0.560204	-0.657839
low pathology, high CR	0.692711	1.18891
high pathology, high CR	-1.82176	-2.8595
high pathology, low CR	-2.41733	-4.16729
high pathology, low CR	0.257443	0.218756
high pathology, high CR	-0.00336167	-0.218011
low pathology, low CR	1.02866	1.45454
high pathology, high CR	0.990023	1.43384
low pathology, low CR	0.486991	0.833516
low pathology, low CR	0.613681	1.17323
high pathology, low CR	-1.07147	-1.38404
high pathology, high CR	0.0644225	0.237692
low pathology, high CR	0.792266	1.45904
high pathology, low CR	-1.71969	-2.9762
low pathology, low CR	-0.280501	-0.464833
low pathology, low CR	0.311	0.381497
high pathology, low CR	-0.604841	-0.863584
high pathology, high CR	0.381195	0.552155
low pathology, low CR	0.384406	0.845982
low pathology, low CR	0.373947	0.76927
low pathology, low CR	0.834207	1.48614
low pathology, low CR	-0.90874	-1.27503
high pathology, low CR	-2.01073	-3.52756
high pathology, low CR	-0.139802	-0.241574
low pathology, low CR	0.634856	1.02453
high pathology, high CR	-0.279056	-0.414434
low pathology, low CR	0.363145	0.583435
low pathology, low CR	0.30693	0.4218
high pathology, high CR	-0.375389	-0.847531
low pathology, high CR	0.852567	1.32204
high pathology, low CR	-1.08395	-1.85362
low pathology, low CR	0.41679	0.453132
low pathology, high CR	1.08724	1.34616
high pathology, low CR	-3.2547	-5.70737
low pathology, high CR	-0.128375	0.029897
low pathology, high CR	0.514238	0.923023
high pathology, high CR	-0.072431	-0.29305
high pathology, high CR	0.0724862	0.36503
high pathology, low CR	0.187818	0.351449
low pathology, high CR	-0.363673	-0.549748
low pathology, high CR	-0.306486	-0.449188
high pathology, low CR	-0.407482	-0.763405
high pathology, high CR	0.33212	0.683938
low pathology, high CR	0.0723165	0.322716
high pathology, low CR	0.635723	0.60686
low pathology, high CR	-0.210522	0.0846358
low pathology, high CR	0.290152	0.340957
low pathology, high CR	-0.639284	-0.958119
high pathology, low CR	-3.4858	-6.00968
high pathology, high CR	-0.0272059	-0.0915049
low pathology, low CR	0.592693	1.05508
low pathology, high CR	-0.533984	-0.62965
low pathology, high CR	-0.281983	-0.662523
low pathology, low CR	-0.775662	-1.10671
high pathology, high CR	-1.59054	-2.7093
high pathology, low CR	-0.629843	-0.949548
low pathology, high CR	0.601982	0.604815
low pathology, low CR	0.0361603	0.0296049
high pathology, low CR	-2.17235	-3.30024
low pathology, low CR	-0.243947	-0.473601
high pathology, high CR	-0.720628	-0.702693
low pathology, low CR	-0.267984	-0.409276
high pathology, high CR	-1.40524	-2.30795
high pathology, low CR	-0.493686	-0.818851
high pathology, low CR	-0.425624	-0.578651
low pathology, high CR	0.768097	1.26914
low pathology, low CR	0.600646	1.10767
low pathology, high CR	0.594684	1.08049
high pathology, low CR	0.144073	0.208916
low pathology, high CR	0.212958	0.432761
high pathology, low CR	-2.86366	-5.64776
low pathology, low CR	-0.46836	-0.538463
high pathology, high CR	0.117471	0.147197
low pathology, low CR	0.747957	1.00361
low pathology, high CR	-0.286981	-0.0468723
low pathology, low CR	-0.961916	-1.37141
low pathology, high CR	0.251113	0.453972
low pathology, low CR	-0.274725	-0.155559
low pathology, high CR	-0.165536	-0.343832
high pathology, low CR	-0.966669	-1.30198
low pathology, low CR	-0.484033	-0.353793
low pathology, low CR	0.879746	1.33684
low pathology, high CR	0.491217	0.740498
high pathology, low CR	-0.412781	-0.381419
low pathology, high CR	-1.67673	-2.33214
low pathology, high CR	0.663124	1.05634
high pathology, high CR	-0.247226	-0.169326
low pathology, high CR	0.671605	1.06415
high pathology, low CR	-0.480673	-0.854508
high pathology, low CR	0.787433	1.03807
high pathology, low CR	-0.540424	-1.01145
high pathology, high CR	0.166852	0.340162
high pathology, low CR	0.306454	0.286375
low pathology, low CR	-0.534766	-0.981418
low pathology, high CR	1.1729	1.85009
low pathology, low CR	-0.164508	-0.557287
high pathology, low CR	-0.496904	-0.475781
high pathology, low CR	0.80657	0.918936
low pathology, low CR	0.652328	0.982336
low pathology, high CR	0.860115	1.37177
high pathology, high CR	-0.439728	-0.819573
low pathology, low CR	-0.305684	-0.153168
high pathology, low CR	-1.35874	-2.23469
low pathology, high CR	1.17869	1.91402
high pathology, high CR	0.214768	0.345351
high pathology, low CR	0.430845	0.428893
high pathology, low CR	-1.01441	-1.50141
high pathology, low CR	-0.481752	-0.632328
high pathology, low CR	-3.07534	-4.68537
low pathology, high CR	0.317566	0.585713
low pathology, low CR	0.267354	0.583448
high pathology, low CR	-2.52657	-4.54623
high pathology, low CR	-0.604753	-0.662608
high pathology, high CR	0.514598	0.815848
high pathology, low CR	-1.16019	-1.81037
low pathology, low CR	0.895959	1.11869
high pathology, high CR	-0.574987	-1.07928
low pathology, low CR	-0.631041	-0.911183
high pathology, high CR	-1.14096	-1.81802
low pathology, low CR	-0.521479	-0.48878
low pathology, low CR	0.191478	0.445113
low pathology, low CR	0.455004	0.793766
low pathology, high CR	0.777673	1.00891
low pathology, low CR	-0.097402	-0.216607
low pathology, high CR	0.565082	1.01812
high pathology, high CR	-0.29981	-0.148311
high pathology, high CR	0.47084	0.777164
high pathology, low CR	-0.247145	-0.452084
low pathology, high CR	-0.746595	-1.19842
low pathology, high CR	0.5773	1.08142
low pathology, high CR	0.438454	0.405643
low pathology, high CR	-0.305072	-0.175014
low pathology, low CR	0.396297	0.667995
low pathology, low CR	-0.25517	-0.348733
high pathology, low CR	-0.219367	-0.368304
high pathology, low CR	-2.47527	-4.05197
low pathology, low CR	0.421904	0.729849
high pathology, high CR	0.193539	0.353991
low pathology, high CR	-0.046923	-0.122333
low pathology, high CR	-0.232505	-0.245796
high pathology, low CR	0.419691	0.704011
low pathology, high CR	-0.527957	-0.597029
low pathology, high CR	0.328352	0.949107
high pathology, high CR	0.0864761	0.360471
high pathology, low CR	-0.93878	-1.4472
high pathology, low CR	0.892666	1.18743
low pathology, low CR	0.00598565	0.246517
high pathology, high CR	0.871424	1.35749
low pathology, low CR	-1.20605	-1.50401
low pathology, high CR	-0.0654982	0.0103823
low pathology, high CR	0.615114	0.806416
low pathology, high CR	-1.55737	-1.9455
high pathology, high CR	-0.0186235	0.0812295
high pathology, low CR	1.204	1.42067
low pathology, low CR	-0.105348	0.056201
low pathology, low CR	0.994118	1.57509
low pathology, low CR	-1.18358	-1.92021
low pathology, low CR	0.463766	0.588267
high pathology, low CR	-5.24281	-10.0615
high pathology, low CR	1.69505	2.22323
low pathology, low CR	0.0886009	0.197972
high pathology, low CR	-0.8103	-0.868432
high pathology, low CR	-1.12197	-1.24457
high pathology, high CR	0.406858	0.693915
high pathology, low CR	0.570273	0.41084
low pathology, high CR	-0.145479	-0.0981807
high pathology, high CR	-1.49942	-2.73498
low pathology, high CR	0.460923	0.571473
low pathology, high CR	0.433943	0.657311
low pathology, high CR	-3.53805	-5.18372
low pathology, high CR	0.0463812	0.487127
high pathology, low CR	-0.701149	-1.21158
high pathology, low CR	-1.00382	-1.64228
high pathology, high CR	0.528919	1.14601
high pathology, high CR	0.755671	1.08322
high pathology, low CR	0.249558	0.212925
high pathology, high CR	-0.0860808	0.0599074
low pathology, low CR	-0.312645	-0.454935
high pathology, low CR	-0.217938	-0.356336
high pathology, high CR	0.442386	0.641836
low pathology, low CR	0.407542	0.35537
low pathology, high CR	-0.0298874	0.257775
low pathology, high CR	1.27328	1.85261
low pathology, low CR	0.336455	0.437197
low pathology, low CR	0.313222	0.18979
low pathology, low CR	0.480181	0.915565
low pathology, low CR	0.188741	0.387243
high pathology, high CR	0.0727308	0.175489
high pathology, low CR	-0.513854	-1.15895
low pathology, high CR	1.02402	1.50394
high pathology, low CR	0.88422	1.19792
low pathology, low CR	0.961808	1.2231
low pathology, low CR	0.242602	0.456366
low pathology, high CR	-0.571534	-0.723145
low pathology, low CR	0.653568	1.0177
low pathology, high CR	0.251982	0.493263
low pathology, low CR	-0.514108	-0.594382
low pathology, low CR	-0.965278	-0.943961
low pathology, high CR	-0.384172	-0.464765
high pathology, low CR	-1.16899	-2.07453
high pathology, low CR	-0.92168	-1.52884
low pathology, low CR	-0.172867	-0.147969
low pathology, low CR	-0.613501	-0.618943
high pathology, low CR	-1.56744	-3.051
low pathology, high CR	-0.0346486	0.13164
low pathology, high CR	0.476399	0.787391
high pathology, high CR	-0.538154	-0.128774
low pathology, low CR	0.170727	0.413644
low pathology, low CR	0.575798	0.843818
low pathology, high CR	0.858389	1.43852
low pathology, high CR	0.559444	0.965483
high pathology, low CR	-0.66216	-1.33012
high pathology, high CR	0.63525	0.832926
low pathology, high CR	0.500555	0.721361
low pathology, low CR	-0.735248	-0.94131
high pathology, low CR	-0.330416	-0.467634
high pathology, high CR	0.247382	0.456691
high pathology, high CR	0.411758	0.895139
low pathology, high CR	0.187732	0.296592
high pathology, high CR	0.290163	0.631568
high pathology, high CR	-0.5041	-0.655261
high pathology, low CR	-4.16711	-7.60084
low pathology, high CR	0.795166	1.17975
high pathology, high CR	-0.00838531	0.475939
low pathology, high CR	0.656967	0.699419
high pathology, low CR	0.0877323	0.0836567
high pathology, low CR	-2.93579	-4.93896
low pathology, high CR	-1.0337	-1.2494
high pathology, high CR	0.467752	0.590818
high pathology, low CR	-3.8288	-6.08799
high pathology, high CR	0.195973	0.586136
high pathology, low CR	-0.57938	-1.09398
high pathology, low CR	-1.13564	-1.59455
low pathology, low CR	-0.589041	-0.886313
high pathology, low CR	-1.01653	-2.0724
low pathology, low CR	0.1796	-0.0190093
low pathology, high CR	-0.054714	-0.0964045
low pathology, high CR	1.44345	2.16204
high pathology, low CR	-2.10564	-3.57075
low pathology, high CR	0.540296	0.714002
high pathology, high CR	0.306472	0.481553
high pathology, high CR	0.472945	0.458265
low pathology, low CR	-0.707562	-0.970115
low pathology, high CR	0.346452	0.495532
low pathology, low CR	0.776462	1.25857
high pathology, low CR	-0.179056	-0.328217
high pathology, low CR	-0.580481	-1.06148
low pathology, low CR	0.0296136	0.109026
low pathology, high CR	0.217528	0.936021
high pathology, low CR	0.141864	-0.235572
high pathology, low CR	-0.12045	-0.227743
high pathology, low CR	-0.342409	-0.402704
high pathology, low CR	0.0663815	0.110826
low pathology, low CR	0.18258	0.374463
high pathology, high CR	-1.65546	-1.98024
low pathology, high CR	0.857514	1.16382
low pathology, high CR	0.66145	0.983646
low pathology, low CR	-0.346104	-0.401688
high pathology, low CR	-0.201665	-0.468777
high pathology, high CR	-0.280595	-0.396635
low pathology, high CR	-0.215024	-0.198168
high pathology, low CR	-0.673372	-0.937136
low pathology, high CR	0.211422	0.423267
low pathology, high CR	0.036914	0.284247
low pathology, high CR	0.573793	0.901938
high pathology, low CR	-2.00502	-3.01908
high pathology, high CR	0.65659	1.0363
high pathology, low CR	-0.348822	-0.675805
low pathology, low CR	0.385697	0.609325
high pathology, high CR	-0.153787	-0.078566
low pathology, high CR	0.19507	0.300907
low pathology, high CR	-0.244088	-0.294817
low pathology, high CR	-0.0814561	0.02412
high pathology, high CR	-0.786664	-1.11286
low pathology, high CR	0.427226	0.68039
high pathology, low CR	-2.13009	-4.25979
high pathology, low CR	-2.1205	-3.2885
low pathology, low CR	-0.257632	-0.126446
low pathology, high CR	0.466565	0.874839
high pathology, high CR	0.130323	0.487695
low pathology, low CR	0.218475	0.671866
low pathology, low CR	0.276775	0.441981
high pathology, high CR	-1.96954	-3.02898
low pathology, high CR	0.685903	1.21501
low pathology, high CR	0.662251	0.809633
low pathology, high CR	0.188417	0.346622
low pathology, high CR	0.80471	0.914803
high pathology, high CR	-0.130604	-0.000288947
low pathology, high CR	-0.0505462	-0.0132355
low pathology, low CR	0.278229	0.480034
high pathology, low CR	-0.0938385	-0.0240952
high pathology, high CR	-0.0304112	0.178943
high pathology, high CR	-0.229608	-0.223607
low pathology, low CR	-0.951797	-1.13027
low pathology, high CR	-0.260349	-0.150144
high pathology, high CR	-0.35406	-0.429847
low pathology, high CR	0.262782	0.605664
low pathology, low CR	0.813259	1.30439
low pathology, high CR	-0.16718	-0.0664482
high pathology, low CR	-0.37391	-0.538271
low pathology, high CR	-0.423923	-0.351338
high pathology, low CR	-2.14521	-3.44565
high pathology, low CR	-1.03359	-1.21081
low pathology, low CR	0.0663688	0.0881489
low pathology, low CR	-0.0670893	-0.158632
low pathology, high CR	-0.202956	-0.36933
low pathology, high CR	0.235199	0.30508
high pathology, low CR	-1.42912	-2.57804
high pathology, low CR	0.698532	0.892151
high pathology, low CR	-2.32027	-4.47566
high pathology, low CR	-1.45745	-2.29327
low pathology, low CR	0.923272	1.36722
low pathology, low CR	0.37507	0.736789
high pathology, high CR	-0.460634	-0.391348
high pathology, low CR	0.815234	1.03963
high pathology, high CR	-0.0193535	-0.0248858
low pathology, high CR	0.883112	1.26135
high pathology, low CR	-0.311862	-0.492151
low pathology, high CR	0.684934	0.869098
low pathology, low CR	0.376371	0.405985
low pathology, high CR	-0.169797	-0.184778
low pathology, high CR	0.384065	0.608668
high pathology, low CR	-2.65621	-4.78089
high pathology, high CR	-0.270912	-0.363556
high pathology, high CR	-1.78216	-3.06391
low pathology, low CR	-0.839933	-1.27415
high pathology, low CR	-1.94235	-3.35364
high pathology, low CR	0.066255	0.313048
low pathology, low CR	0.454987	0.773147
high pathology, high CR	-0.520892	-0.550027
low pathology, high CR	-0.75957	-0.756506
high pathology, high CR	-1.86792	-3.35579
high pathology, high CR	-0.500711	-0.654929
low pathology, low CR	0.816033	1.33684
high pathology, low CR	-0.260612	-1.07397
low pathology, low CR	-2.18728	-3.04001
high pathology, high CR	-0.5244	-0.674589
low pathology, low CR	0.0133985	0.439162
low pathology, high CR	-0.314591	-0.406502
high pathology, low CR	-0.339502	-0.681551
low pathology, low CR	-0.179409	-0.327192
low pathology, high CR	-0.00630523	0.0237109
low pathology, high CR	0.306863	0.525999
high pathology, low CR	-1.05947	-1.35424
low pathology, high CR	0.728031	0.971528
high pathology, high CR	0.110539	0.40311
low pathology, high CR	0.715297	1.13434
low pathology, high CR	-0.0351308	0.0331822
low pathology, low CR	1.07943	1.44001
high pathology, low CR	-1.31031	-1.92366
high pathology, low CR	0.578981	0.718074
low pathology, high CR	0.230724	0.390762
low pathology, low CR	0.258389	0.733758
high pathology, high CR	-1.33159	-2.02208
high pathology, high CR	0.401269	0.373951
low pathology, high CR	0.0243826	-0.0900406
low pathology, low CR	0.570652	1.00478
low pathology, high CR	-0.165153	0.0937107
low pathology, high CR	0.513356	0.68796
high pathology, low CR	0.39789	0.618412
low pathology, high CR	0.258159	0.445019
low pathology, low CR	0.0981944	0.252204
low pathology, high CR	0.0237186	0.0262957

## Sheet: tab1_S2
diagnosis	age_bl	sex_f	edyrs	pacc5	PL	HV_bi_TIVcorr	CSF	MRI_only
CN	74.0082	f	11	-0.46		4.0525	FALSE	TRUE
MCI	72.9018	f	13	-1		4.5688	FALSE	TRUE
ADR	61.3881	m	13	0.2	0.0427352	4.4142	TRUE	FALSE
SCD	66.4934	m	17	-0.23	0.281324	4.2899	TRUE	FALSE
ADR	68.3689	f	15	-0.66	0.204849	4.7446	TRUE	FALSE
SCD	72.3416	m	15	0.21	0.618415	4.0515	TRUE	FALSE
AD	70.9879	m	11	-2.73		3.3395	FALSE	TRUE
CN	73.2297	m	13	-0.36	0.319615	4.5604	TRUE	FALSE
ADR	64.6217	m	13	0.24		4.3705	FALSE	TRUE
MCI	70.608	m	17	-2.09		2.682	FALSE	TRUE
CN	67.5575	f	16	0.7		4.8289	FALSE	TRUE
CN	67.5329	f	17	1	0.199843	4.7366	TRUE	FALSE
CN	79.6968	f	11	-0.66	0.231704	4.4407	TRUE	FALSE
CN	66.5274	f	16	1.05		5.0788	FALSE	TRUE
SCD	68.1217	f	15	0.19	0.0625376	4.5892	TRUE	FALSE
SCD	64.9852	f	17	0.88		4.5778	FALSE	TRUE
MCI	74.8772	f	13	-1.68	0.298182	4.2543	TRUE	FALSE
SCD	69.6941	m	19	0.74		4.4443	FALSE	TRUE
CN	66.847	f	11	0.37		4.2461	FALSE	TRUE
MCI	67.1941	f	13	-0.52		4.3025	FALSE	TRUE
CN	70.3295	m	18	0.34		4.8843	FALSE	TRUE
AD	78.5384	m	16	-5.37	0.836413	2.4567	TRUE	FALSE
SCD	62.1804	f	16	1.25		4.4531	FALSE	TRUE
SCD	62.3212	m	18	-0.38		4.6617	FALSE	TRUE
ADR	60.8103	f	18	0.2	0.190904	4.8799	TRUE	FALSE
SCD	78.9358	m	12	-1.44		4.0483	FALSE	TRUE
SCD	73.8662	m	13	-0.73		4.3118	FALSE	TRUE
SCD	66.3021	m	14	0.04		4.2947	FALSE	TRUE
CN	67.5137	f	14	0.12		4.1372	FALSE	TRUE
ADR	64.3416	m	20	0.77		4.3303	FALSE	TRUE
SCD	63.8185	f	17	1.11	0.16259	5.1771	TRUE	FALSE
SCD	62.9358	f	16	1.65	0.0306358	4.3292	TRUE	FALSE
AD	63.9495	f	14		1	4.2123	TRUE	FALSE
SCD	78.6858	m	13	-0.41	0.818837	3.1662	TRUE	FALSE
CN	71.216	m	13	-0.33		4.2518	FALSE	TRUE
SCD	77.216	m	17	-0.45		4.2683	FALSE	TRUE
SCD	71.0137	m	13	-1.05	0.123102	4.5753	TRUE	FALSE
CN	63.6858	f	18	0.8		4.145	FALSE	TRUE
SCD	72.3799	m	13	-1.4		3.6108	FALSE	TRUE
ADR	68.3963	m	14	0.7	0.638177	4.3571	TRUE	FALSE
CN	64.7637	f	18	0.72		4.5199	FALSE	TRUE
MCI	75.4441	f	13	-1.61	0.76127	3.8876	TRUE	FALSE
ADR	72.4276	f	13	-0.22	0.0629819	4.5344	TRUE	FALSE
SCD	83.0438	m	20	-0.38		3.4918	FALSE	TRUE
MCI	66.0301	m	13	-2.15	0.502614	3.4439	TRUE	FALSE
SCD	61.8936	m	20	0.6		4.696	FALSE	TRUE
SCD	63.2434	f	12	0.45		4.7188	FALSE	TRUE
AD	70.0329	f	13	-0.99	0.27004	4.3829	TRUE	FALSE
CN	66.8267	m	17	0.08		3.6271	FALSE	TRUE
ADR	78.0137	f	12	0.32		3.9502	FALSE	TRUE
CN	65.9194	f	17	-0.14		4.5352	FALSE	TRUE
CN	64.1436	f	12	0.95		4.5618	FALSE	TRUE
MCI	81.3021	m	17	-1.59	0.480588	3.0831	TRUE	FALSE
SCD	74.6299	m	12	-0.81		3.6974	FALSE	TRUE
MCI	77.8744	m	18	-0.83		4.0949	FALSE	TRUE
CN	61	f	12	0.37		4.3337	FALSE	TRUE
CN	79.0329	f	18	0.46		4.0395	FALSE	TRUE
SCD	62.3333	m	16	-1.26	0.107332	4.7841	TRUE	FALSE
CN	66.2297	m	15	0.4		3.8986	FALSE	TRUE
SCD	78.0888	m	13	-1.08	0.416148	3.9087	TRUE	FALSE
SCD	67.91	f	13	0.49		4.7056	FALSE	TRUE
CN	72.0767	m	19	0.02	0.32195	4.4293	TRUE	FALSE
AD	75.7829	f	10	-3.85	0.8585	3.06	TRUE	FALSE
CN	66.9073	f	18	0.61	0.127678	4.9077	TRUE	FALSE
CN	69.847	m	15	-0.08		4.0318	FALSE	TRUE
SCD	77.3662	f	13	0.51	0.350345	4.2897	TRUE	FALSE
CN	72.074	f	13	-0.33		4.114	FALSE	TRUE
SCD	67.9797	m	13	0.58		4.1445	FALSE	TRUE
MCI	75.75	f	16	-1.64	0.867855	2.943	TRUE	FALSE
MCI	69.2078	m	12	-1.44		4.3693	FALSE	TRUE
CN	73.1299	f	11	0.39		4.7296	FALSE	TRUE
SCD	75.7637	m	14	-0.9	0.581694	4.0095	TRUE	FALSE
CN	63.9605	f	13	0.49		4.6265	FALSE	TRUE
MCI	74.5943	m	10	-0.53		4.5462	FALSE	TRUE
SCD	72.6995	f	13	0.6	0.727943	4.2152	TRUE	FALSE
CN	67.9386	f	12	0.82	0.0124378	4.3931	TRUE	FALSE
SCD	76.7664	m	18	-1.87	0.762482	3.8983	TRUE	FALSE
CN	80.2132	f	17	-0.71	0.551033	3.8445	TRUE	FALSE
CN	65.4221	m	14	-0.08		4.1851	FALSE	TRUE
SCD	76.7023	m	16	-0.34		4.2463	FALSE	TRUE
CN	62.5027	f	12	0.35	0.166975	5.324	TRUE	FALSE
SCD	75.7324	f	11	0.03		4.1063	FALSE	TRUE
MCI	79.0438	f	19	-1.28		3.8232	FALSE	TRUE
CN	66.9523	f	14	0.11	0.0574334	4.5285	TRUE	FALSE
MCI	69.6776	m	11	0.02		4.3495	FALSE	TRUE
SCD	67.6941	f	19	0.6		4.1736	FALSE	TRUE
ADR	69.574	f	18	-0.26	0.100791	4.6403	TRUE	FALSE
MCI	69.7801	f	14	-1.49	0.460477	3.622	TRUE	FALSE
CN	61.1053	f	12	0.03	0.321362	4.6448	TRUE	FALSE
SCD	81.2242	m	18	0.13		3.5134	FALSE	TRUE
SCD	73.4605	f	13	-0.77	0.10781	4.6184	TRUE	FALSE
SCD	78.9632	m	11	0.26		4.0555	FALSE	TRUE
SCD	67.4073	m	18	0.48		4.3565	FALSE	TRUE
SCD	82.8048	m	10	-1.67		3.7689	FALSE	TRUE
MCI	74.2132	m	10	-2.75	0.765995	3.8457	TRUE	FALSE
SCD	61.8991	f	13	-0.5		4.3738	FALSE	TRUE
MCI	75.0998	f	15	-1.15	0.760961	3.9292	TRUE	FALSE
CN	62.8443	m	11	-0.6	0.812795	3.466	TRUE	FALSE
SCD	71.7527	m	20	0.95	0.263171	4.4102	TRUE	FALSE
SCD	77.7242	m	19	-1.53	0.387644	4.0339	TRUE	FALSE
CN	66.0767	m	12	-0.29	0.242479	4.4292	TRUE	FALSE
SCD	61.6244	m	17	0.47	0.53394	3.7345	TRUE	FALSE
SCD	73.3689	m	18	0.1	0.440146	4.0982	TRUE	FALSE
SCD	66.9194	f	18	1.13		4.5149	FALSE	TRUE
CN	73.0137	m	13	0.21	0.294312	4.3015	TRUE	FALSE
CN	68.3772	f	14	-0.47	0.181935	5.1405	TRUE	FALSE
CN	75.9167	m	11	-1.81		4.8328	FALSE	TRUE
SCD	67.7966	f	20	0.26		4.1426	FALSE	TRUE
CN	77.2747	f	15	0.72		4.3404	FALSE	TRUE
SCD	63.1299	f	12	-0.42	0.0637226	4.6068	TRUE	FALSE
SCD	72.5274	m	18	0.32	0.772157	3.8368	TRUE	FALSE
MCI	72.7023	f	13	-0.84		4.2592	FALSE	TRUE
MCI	64.511	m	12	0.1	0.285728	4.2921	TRUE	FALSE
SCD	68.6354	m	18	-1.25	0.0399792	4.3455	TRUE	FALSE
CN	64.1776	m	17	0.08	0	4.1326	TRUE	FALSE
SCD	69.4331	m	13	-0.18		3.5839	FALSE	TRUE
CN	71.6886	f	12	0.06	0.33421	4.3383	TRUE	FALSE
MCI	73.8826	f	10	-1.9		4.8494	FALSE	TRUE
AD	66.8021	m	14	-3.53	0.762666	3.823	TRUE	FALSE
CN	65.063	m	13	-0.69	0.257929	4.5147	TRUE	FALSE
SCD	62.1299	f	18	1.11		4.3747	FALSE	TRUE
AD	70.1941	f	12			3.5041	FALSE	TRUE
AD	82.2527	m	17		0.96788	2.5565	TRUE	FALSE
ADR	64.9441	f	11	0.93	0.213189	4.7561	TRUE	FALSE
SCD	64.8185	m	16	0.89	0.348612	4.2853	TRUE	FALSE
CN	73.3717	f	19	-0.74		4.1534	FALSE	TRUE
CN	74.824	m	19	0.3		3.6896	FALSE	TRUE
SCD	71.2747	f	18	0.61	0.408164	3.8283	TRUE	FALSE
ADR	60.955	f	17	-0.04	0.202587	4.6534	TRUE	FALSE
SCD	74.5493	m	14	-0.99	0.824248	3.3134	TRUE	FALSE
AD	65.4769	f	13	-4.45	0.997101	3.8683	TRUE	FALSE
CN	60.6189	m	15	0.21		4.1976	FALSE	TRUE
CN	68.6025	f	17	0.62	0.333908	4.2525	TRUE	FALSE
SCD	64.66	m	14	0.27		4.3297	FALSE	TRUE
MCI	63.3388	m	12	-1.29		3.7264	FALSE	TRUE
CN	75.0493	f	11	0.48	0.530978	3.8586	TRUE	FALSE
SCD	65.0575	m	13	0.42	0.0658557	4.5611	TRUE	FALSE
CN	71.1886	m	16	-0.18		4.4194	FALSE	TRUE
SCD	67.6749	m	20	0.4	0.266568	4.3945	TRUE	FALSE
ADR	71.8525	m	19	0.91		4.6929	FALSE	TRUE
ADR	67.7527	f	12	0.36		4.3263	FALSE	TRUE
CN	71.8498	f	13	0.07		3.8795	FALSE	TRUE
AD	77.0575	f	11	-2.49	0.80441	3.491	TRUE	FALSE
CN	67.2023	f	10	-0.46		4.2969	FALSE	TRUE
MCI	78.4852	f	13	-1.3		3.5145	FALSE	TRUE
MCI	72.716	m	11	-1.42	0.549105	3.8778	TRUE	FALSE
CN	69.8772	f	16	0.65		4.4635	FALSE	TRUE
SCD	73.7774	m	12	-1		4.2963	FALSE	TRUE
SCD	60.1162	m	12	0.59		4.7944	FALSE	TRUE
SCD	65.2461	f	13	-0.51		4.1605	FALSE	TRUE
SCD	72.597	f	14	0.2	0.279738	4.4117	TRUE	FALSE
CN	72.0548	m	12	-0.46	0.345913	4.3262	TRUE	FALSE
SCD	69.9852	f	16	-0.51	0.781781	3.6688	TRUE	FALSE
SCD	70.6546	m	17	0.3		3.6783	FALSE	TRUE
SCD	63.6272	f	10	-0.54		4.4723	FALSE	TRUE
SCD	78.2187	f	11	-0.51	0.168429	5.5912	TRUE	FALSE
SCD	63.6244	f	15	0.18		4.1291	FALSE	TRUE
SCD	76.3799	m	14	-1.33		3.7815	FALSE	TRUE
CN	69.4194	f	14	0.32	0.321079	4.5477	TRUE	FALSE
AD	77.6135	f	13	-2.51	0.910796	3.9918	TRUE	FALSE
CN	80.1107	f	10	0.06		3.9926	FALSE	TRUE
CN	66.4687	m	13	0.41		3.7677	FALSE	TRUE
SCD	71.8799	f	17	-0.35	0.916555	3.6889	TRUE	FALSE
ADR	70.8322	f	14	0.04	0.324208	4.4791	TRUE	FALSE
CN	65.7719	m	18	0.53		4.442	FALSE	TRUE
SCD	76.1518	m	17			3.6347	FALSE	TRUE
SCD	70.1189	m	13	-0.78	0.0730684	4.6304	TRUE	FALSE
CN	62.7461	f	12	0.79		5.011	FALSE	TRUE
ADR	60.0861	f	13	0.36	0.11185	4.5452	TRUE	FALSE
SCD	64.4221	f	13	0.48		4.3889	FALSE	TRUE
AD	76.1518	f	18	-1.31	0.947149	3.2964	TRUE	FALSE
ADR	67.5411	m	20	0.94	0.0363781	4.3955	TRUE	FALSE
CN	76.9605	m	15	-0.69		4.1924	FALSE	TRUE
SCD	70.9906	m	17	-0.06	0.588451	4.1426	TRUE	FALSE
AD	75.1776	f	12	-3.88	0.678384	4.6767	TRUE	FALSE
MCI	75.5274	f	11	-2.27	0.992108	3.9237	TRUE	FALSE
SCD	62.4523	m	12	-0.33	0.437668	3.9551	TRUE	FALSE
SCD	72.4358	f	13	-0.11		4.2428	FALSE	TRUE
CN	64.9687	f	13	0.6		4.8031	FALSE	TRUE
CN	78.966	f	15	0.28		4.2923	FALSE	TRUE
SCD	77.0493	m	18	-0.5	0.412895	3.9968	TRUE	FALSE
SCD	66.847	m	17	0.13		3.762	FALSE	TRUE
CN	72.0466	f	14	1.12		3.8225	FALSE	TRUE
MCI	63.5247	m	17	-1.31	0.549363	3.9093	TRUE	FALSE
MCI	79.6941	f	11	-1.87		3.7024	FALSE	TRUE
SCD	67.9879	f	19	0.18		4.7618	FALSE	TRUE
MCI	80.3553	f	11	-1.57	0.517227	3.4734	TRUE	FALSE
CN	70.9304	f	13	0.36		4.2699	FALSE	TRUE
MCI	74.7719	f	13	-1.35	0.824308	2.9456	TRUE	FALSE
MCI	67.261	f	11	-0.82		3.8955	FALSE	TRUE
CN	65.5822	f	17	0.63		4.4787	FALSE	TRUE
CN	66.0329	m	12	-0.45	0.326523	4.4201	TRUE	FALSE
MCI	78.716	f	13	0.12		4.3034	FALSE	TRUE
CN	67.7242	f	18	0.59		4.5656	FALSE	TRUE
SCD	65.6628	f	19	0.34		3.6884	FALSE	TRUE
SCD	63.3689	f	16	0.38		4.5656	FALSE	TRUE
AD	64.3267	f	17		0.991386	4.3815	TRUE	FALSE
CN	72.8909	m	20	-0.14	0.59847	4.2731	TRUE	FALSE
SCD	70.6189	m	19	0.28	0.0539144	4.4464	TRUE	FALSE
SCD	83.466	m	11	-1.25		4.4755	FALSE	TRUE
CN	70.455	m	15	0.32	0.142939	5.0589	TRUE	FALSE
CN	75.3909	m	14	0.44	0.0331568	4.4779	TRUE	FALSE
CN	62.824	f	17	1.23		4.2267	FALSE	TRUE
SCD	67.9358	m	19	0.26		4.5504	FALSE	TRUE
SCD	72.1573	m	14	-0.36		4.7523	FALSE	TRUE
SCD	80.8881	f	10	-0.15		4.8803	FALSE	TRUE
CN	67.41	f	13	1.02	0.356035	4.1337	TRUE	FALSE
SCD	68.4632	m	17	-0.37	0.432119	3.8779	TRUE	FALSE
SCD	73.216	m	15	-0.64		3.8641	FALSE	TRUE
ADR	62.0943	m	18	0.64		4.4	FALSE	TRUE
ADR	66.7582	f	12	0.86	0.0899697	4.7354	TRUE	FALSE
SCD	69.2324	m	8	-0.8		4.349	FALSE	TRUE
CN	62.3799	f	15	-0.08		4.926	FALSE	TRUE
CN	71.3388	m	14	-0.58		4.3818	FALSE	TRUE
CN	64.358	m	18	0.24		4.5979	FALSE	TRUE
CN	67.7966	f	12	0.3		4.5295	FALSE	TRUE
CN	66.0247	m	16	0.23	0.248525	4.3707	TRUE	FALSE
CN	65.6025	f	12	-0.27	0.646568	4.4932	TRUE	FALSE
SCD	68.8772	f	13	0		4.3887	FALSE	TRUE
SCD	72.8048	m	18	-1.06		4.92	FALSE	TRUE
SCD	74.9413	m	18	0.32	0.377849	4.1072	TRUE	FALSE
SCD	74.8991	m	12	-0.11	0.810298	3.5582	TRUE	FALSE
ADR	63.7461	m	12	-1.15	0.185194	5.0947	TRUE	FALSE
CN	64.7774	f	16	0.43		5.0055	FALSE	TRUE
SCD	68.4167	f	17	1.02	0.148125	4.8531	TRUE	FALSE
SCD	64.9249	f	13	0.48	0.150811	5.1531	TRUE	FALSE
SCD	78.0137	m	20	-0.85		3.9957	FALSE	TRUE
CN	67.8717	m	13	0.09	0.223501	4.5888	TRUE	FALSE
SCD	61.0685	m	17	0	0.387965	4.0167	TRUE	FALSE
MCI	74.3075	f	13	-1.98	0.924857	3.7584	TRUE	FALSE
MCI	70.1546	f	11	-2.89	0.524534	3.4309	TRUE	FALSE
SCD	68.4961	m	15	-0.65	0.79986	3.56	TRUE	FALSE
CN	63.9578	f	13	0.21	0.210692	4.8216	TRUE	FALSE
ADR	62.9304	m	13	-0.46		4.3088	FALSE	TRUE
SCD	74.8799	m	12	-1.29	0.910342	4.0845	TRUE	FALSE
CN	74.5055	f	11	0.63		4.1178	FALSE	TRUE
SCD	78.2489	f	12	0.34		3.8465	FALSE	TRUE
MCI	81.6326	m	20	-2.11		3.0088	FALSE	TRUE
CN	61.0998	m	18	0.46	0.583177	4.0812	TRUE	FALSE
CN	65.205	f	15	0.4		5.0501	FALSE	TRUE
ADR	65.9632	f	13	0.15	0.266637	4.3982	TRUE	FALSE
CN	81.466	f	8	0.6		4.0926	FALSE	TRUE
SCD	75.7023	f	10	-0.52	0.353813	4.2166	TRUE	FALSE
SCD	72.9852	m	13	-0.3	0.394066	3.9611	TRUE	FALSE
SCD	76.324	f	12	-0.4		3.8581	FALSE	TRUE
CN	63.608	f	13	-0.59		4.6491	FALSE	TRUE
CN	69.9961	m	20	0.4		3.9484	FALSE	TRUE
CN	63.3854	f	16	1.28		4.6973	FALSE	TRUE
ADR	64.5411	m	13	0.1		4.0236	FALSE	TRUE
MCI	74.5833	m	18	-0.54	0.629452	4.2536	TRUE	FALSE
CN	72.3443	f	10	0.35	0.158216	5.2608	TRUE	FALSE
CN	83.6941	f	10	-0.42		3.5764	FALSE	TRUE
CN	64.6858	m	18	-0.06	0.580083	4.1711	TRUE	FALSE
SCD	67.8443	m	11	-0.97	0.989747	3.6162	TRUE	FALSE
ADR	64.4331	f	17	0.33	0.161085	5.5154	TRUE	FALSE
ADR	74.5493	f	16	-0.29		4.1448	FALSE	TRUE
SCD	69.8717	m	13	-1.08	0.0165693	4.2501	TRUE	FALSE
MCI	75.5548	f	12	-1.42	0.468684	3.4973	TRUE	FALSE
CN	71.7664	m	17	-0.24	0.695694	4.7974	TRUE	FALSE
ADR	65.9523	m	11	-1	0.507955	3.2811	TRUE	FALSE
CN	71.1299	f	13	0.82		4.431	FALSE	TRUE
ADR	62.7352	m	15	-0.23	0.410477	3.9042	TRUE	FALSE
CN	66.4128	m	19	-0.34		4.3415	FALSE	TRUE
SCD	70.4304	m	13	-0.18		3.9402	FALSE	TRUE
CN	69.9906	f	13	0.17	0.235857	4.4796	TRUE	FALSE
CN	78.1135	m	12	-0.28		3.5908	FALSE	TRUE
CN	72.6135	f	12	0.61		4.6881	FALSE	TRUE
MCI	68.0795	m	13	-0.65	0.611987	4.0594	TRUE	FALSE
SCD	77.0466	m	12	-0.46		3.8842	FALSE	TRUE
CN	78.0521	f	12	0.31	0.290646	4.3381	TRUE	FALSE
MCI	71.1491	m	9	-2.14		4.084	FALSE	TRUE
CN	74.8361	f	17	0.88		4.2918	FALSE	TRUE
SCD	59.8333	f	19	1.29		4.8171	FALSE	TRUE
SCD	69.2884	f	17	0.53		5.0624	FALSE	TRUE
SCD	65.2023	f	17	-0.11		4.6228	FALSE	TRUE
CN	62.6573	f	17	0.11		3.9524	FALSE	TRUE
CN	71.2774	m	16	-0.47	0.472772	3.746	TRUE	FALSE
SCD	73.2078	m	17	-0.57		4.3779	FALSE	TRUE
CN	67.2489	f	12	-0.54		4.3122	FALSE	TRUE
ADR	67.2297	m	11	-0.1		4.5695	FALSE	TRUE
ADR	64.8103	f	12	-0.02	0.0758383	4.7011	TRUE	FALSE
SCD	60.7829	f	15	0.39		5.4463	FALSE	TRUE
AD	80.9824	m	20	-2.63		2.4593	FALSE	TRUE
ADR	68.7461	f	12	-0.58		4.4451	FALSE	TRUE
SCD	64.3185	m	13	0.46		4.9879	FALSE	TRUE
SCD	61.9386	m	18	1.38	0.672768	4.5358	TRUE	FALSE
SCD	69.9578	f	14	0.84	0.687337	5.3259	TRUE	FALSE
SCD	61.4769	f	17	0.7	0.0244031	4.3169	TRUE	FALSE
CN	65.716	f	16	0.46		4.1832	FALSE	TRUE
SCD	65.8799	m	15		0.457369	3.7326	TRUE	FALSE
MCI	77.7215	m	14	-1.25	0.92653	3.6276	TRUE	FALSE
CN	69.0274	f	10	-0.37	0.114308	4.6917	TRUE	FALSE
SCD	70.2132	f	18	1.34	0.447532	4.0056	TRUE	FALSE
ADR	63.8498	f	13	0.79		5.0106	FALSE	TRUE
SCD	72.6491	m	20	0.28		3.5758	FALSE	TRUE
MCI	72.2352	f	20	-0.15		4.2024	FALSE	TRUE
SCD	74.1463	m	19	-0.5	0.383409	4.0686	TRUE	FALSE
CN	66.5861	m	14	0.2		4.3742	FALSE	TRUE
AD	74.347	f	13	-2.78	0.919287	3.5801	TRUE	FALSE
SCD	75.074	m	13	-0.84		4.0986	FALSE	TRUE
SCD	67.1354	f	18	0.4	0.180505	5.0706	TRUE	FALSE
SCD	67.5192	f	11	-0.06	0.547858	3.9039	TRUE	FALSE
SCD	77.3075	f	11	-0.1	0.900058	4.1941	TRUE	FALSE
ADR	61.1941	f	12	0.18		4.6325	FALSE	TRUE
CN	69.2884	m	12	0.48		3.9883	FALSE	TRUE
MCI	72.9742	m	13	-1.29	0.13745	5.1776	TRUE	FALSE
MCI	65.2774	m	13	-0.3		3.9015	FALSE	TRUE
SCD	72.9797	f	17	-0.09		4.4198	FALSE	TRUE
ADR	76.3635	m	18	-0.45	0.465944	3.4073	TRUE	FALSE
CN	65.0466	m	20	0.18	0.568106	3.9134	TRUE	FALSE
ADR	61.1326	f	16	0.05		3.9562	FALSE	TRUE
MCI	71.1299	f	14	-2.8	0.874332	3.667	TRUE	FALSE
SCD	61.3936	m	18	-0.42		4.4559	FALSE	TRUE
MCI	70.8936	f	19	-0.54	0.919156	3.7196	TRUE	FALSE
CN	65.8295	f	17	0.13		4.4122	FALSE	TRUE
SCD	73.1025	f	20	-0.28	0.457999	3.7019	TRUE	FALSE
CN	65.0164	f	14	0.21	0.112894	4.6658	TRUE	FALSE
SCD	70.1667	f	16	-0.2		5.1416	FALSE	TRUE
CN	77.5438	m	13	-0.81	0.600372	3.9162	TRUE	FALSE
CN	69.0548	f	13	0.67		4.3486	FALSE	TRUE
SCD	61.7297	m	18	0.05	0.408257	4.0561	TRUE	FALSE
SCD	75.5411	f	10	-0.13		4.0921	FALSE	TRUE
CN	75.8525	f	12	0.55		3.7759	FALSE	TRUE
CN	72.074	m	13	-0.06		4.1924	FALSE	TRUE
SCD	60.511	f	13	0.4		4.6857	FALSE	TRUE
CN	60.7664	f	16	0.31		4.617	FALSE	TRUE
CN	65.9934	f	18	0.74	0.70354	4.5121	TRUE	FALSE
SCD	78.9018	f	13	0.32	0.111471	4.8119	TRUE	FALSE
SCD	67.0493	m	15	-0.45	0.349861	4.2327	TRUE	FALSE
SCD	62.2637	f	15	0.77		4.4167	FALSE	TRUE
MCI	74.5411	m	11			3.5146	FALSE	TRUE
ADR	61.0274	f	13	0.24		4.4532	FALSE	TRUE
CN	62.7938	f	13	0.62	0.275204	4.1748	TRUE	FALSE
CN	70.6804	m	12	-0.04		4.4098	FALSE	TRUE
SCD	66.1546	f	15	0.32	0.497704	3.5325	TRUE	FALSE
SCD	68.3021	m	17	-0.24	0.289732	4.1239	TRUE	FALSE
SCD	64.0164	m	12	0.43		4.7133	FALSE	TRUE
MCI	78.3498	f	10	-2.38		4.001	FALSE	TRUE
SCD	70.7582	m	13	-0.98		4.6074	FALSE	TRUE
ADR	60.6831	m	13	-0.73	0.697169	4.6931	TRUE	FALSE
CN	67.5548	f	15	0.41	0.303212	4.1704	TRUE	FALSE
SCD	75.3607	m	18	-0.65		4.0917	FALSE	TRUE
MCI	75.0384	f	11	-0.86	0.905018	3.6184	TRUE	FALSE
MCI	82.358	f	11	-1.82		3.8993	FALSE	TRUE
MCI	73.7582	m	13	-1.95		3.2528	FALSE	TRUE
CN	74.1436	m	18	-0.07	0.450456	3.7713	TRUE	FALSE
MCI	72.6162	m	13			2.9714	FALSE	TRUE
SCD	68.8416	f	13	-0.21	0.0550131	4.4673	TRUE	FALSE
SCD	63.3048	f	17	0.92		5.1682	FALSE	TRUE
ADR	69.6518	f	14	0.71		4.596	FALSE	TRUE
CN	64.2379	f	16	0.76		3.8959	FALSE	TRUE
CN	62.1053	f	13	0.96		4.3643	FALSE	TRUE
SCD	61.7747	m	13	-0.74		4.5087	FALSE	TRUE
MCI	69.0575	m	11	0.02		4.6079	FALSE	TRUE
SCD	64.216	f	13	-0.16		4.5162	FALSE	TRUE
SCD	75.0943	f	11	-0.64	0.775534	3.7777	TRUE	FALSE
SCD	61.3498	m	18	0.36	0.604669	3.967	TRUE	FALSE
SCD	77.7406	f	8	-1.09	0.4099	3.8811	TRUE	FALSE
CN	63.4852	f	17	1.33		4.4095	FALSE	TRUE
AD	72.0603	f	15	-2.25		3.1634	FALSE	TRUE
CN	66.0493	m	13	-0.4	0.668344	4.7354	TRUE	FALSE
CN	64.0575	f	18	0.51		4.1736	FALSE	TRUE
SCD	62.3048	m	13	-0.54	0.0588739	4.5658	TRUE	FALSE
SCD	70.2966	m	14	1.1		4.3421	FALSE	TRUE
SCD	66.8553	m	15	0.3	0.360738	4.1881	TRUE	FALSE
CN	75.2719	m	16	-0.1		4.1348	FALSE	TRUE
SCD	66.2105	f	13	0.12	0.126065	4.7825	TRUE	FALSE
MCI	69.1546	m	13	-0.53	0.303415	4.0909	TRUE	FALSE
ADR	62.2406	f	18	1.9	0.363047	4.1822	TRUE	FALSE
MCI	71.5795	f	19	-1.65		3.7602	FALSE	TRUE
SCD	71.7324	m	12	-1.07		4.0698	FALSE	TRUE
CN	68.7664	f	13	0.57		4.3783	FALSE	TRUE
AD	74.6107	f	10	-2.6		4.5621	FALSE	TRUE
ADR	77.4632	m	18	0.67	0.885738	4.0312	TRUE	FALSE
CN	64.5137	f	12	0.1		4.4926	FALSE	TRUE
SCD	60.3158	f	16	1.53		4.3172	FALSE	TRUE
SCD	69.2555	f	12	-0.43	0.668845	4.8767	TRUE	FALSE
SCD	73.8689	m	18	0.36		4.2615	FALSE	TRUE
SCD	68.3416	f	13	0.06		4.7365	FALSE	TRUE
ADR	66.1491	m	13	-0.57	0.668225	4.7695	TRUE	FALSE
SCD	74.5658	m	19	-0.51	0.786567	3.7199	TRUE	FALSE
CN	72.91	f	10	0.23	0.161076	5.0074	TRUE	FALSE
SCD	61.1721	f	16	0.48		4.8628	FALSE	TRUE
SCD	60.9221	m	17	0.81		4.3707	FALSE	TRUE
SCD	64.3717	f	16	-0.05	0.164011	5.2076	TRUE	FALSE
CN	72.0685	m	15	-0.65		4.2332	FALSE	TRUE
AD	70.5712	m	16	-4.29		2.8842	FALSE	TRUE
ADR	60.0274	m	12	-0.13	0.0179737	4.2761	TRUE	FALSE
SCD	74.1272	m	19	-1.13		4.1176	FALSE	TRUE
CN	79.5548	f	13	0.26	0.342698	4.3001	TRUE	FALSE
MCI	77.4128	f	17	-0.57		4.1948	FALSE	TRUE
CN	65.5137	f	16	0.52	0.122068	4.7786	TRUE	FALSE
AD	80.5411	f	10			3.3731	FALSE	TRUE
CN	67.0219	m	13	-0.6		4.181	FALSE	TRUE
SCD	78.0082	m	15	-0.97	0.795784	3.6024	TRUE	FALSE
CN	72.6025	f	18	1.22	0.222501	4.584	TRUE	FALSE
CN	77.597	m	16	-0.3	0.573785	3.5726	TRUE	FALSE
SCD	85.4852	m	11	-1.89		3.3445	FALSE	TRUE
SCD	69.9249	f	12	0.09	0.36867	4.1134	TRUE	FALSE
MCI	70.7406	m	13	-0.29	0.0376001	4.3132	TRUE	FALSE
ADR	63.0247	f	13	1.26		4.8323	FALSE	TRUE
CN	75.3361	m	16	-0.15		3.7776	FALSE	TRUE
CN	70.0767	f	17	0.22		4.3339	FALSE	TRUE
CN	63.6053	m	16	1.26	0.156303	5.1438	TRUE	FALSE
SCD	79.9715	m	20	0.01		3.5846	FALSE	TRUE
ADR	63.5521	m	12	-0.31	0.405668	4.0129	TRUE	FALSE
MCI	75.6135	f	11	-2.71	0.833001	3.2577	TRUE	FALSE
SCD	69.8881	f	18	0.6	0.221819	4.6085	TRUE	FALSE
CN	62.2269	m	18	0.6	0.439671	3.9622	TRUE	FALSE
MCI	74.0411	m	11	-1.88	0.502133	3.5188	TRUE	FALSE
CN	63.7966	f	12	1.04	0.257508	4.3637	TRUE	FALSE
CN	63.6655	m	17	-0.29	0.179723	4.6374	TRUE	FALSE
CN	68.7078	m	18	-0.17	0.0879146	4.4478	TRUE	FALSE
SCD	60.6694	f	18	0.16	0.0790755	4.6134	TRUE	FALSE
MCI	68.0767	f	13	-1.32		4.0534	FALSE	TRUE
SCD	69.3799	f	18	0		5.2114	FALSE	TRUE
SCD	61.7555	m	13	0.56		4.7496	FALSE	TRUE
CN	69.4386	f	18	0.09	0.647049	4.2188	TRUE	FALSE
CN	68.8021	f	18	0		4.7357	FALSE	TRUE
SCD	68.1667	f	16	0.56	0.132612	5.1138	TRUE	FALSE
CN	61.2379	f	18	0.86		4.853	FALSE	TRUE
SCD	66.108	m	20	0.96		4.6701	FALSE	TRUE
ADR	63.8799	m	13	0.09		4.5724	FALSE	TRUE
SCD	63.3267	f	17	0.6		4.303	FALSE	TRUE
MCI	69.2461	f	18	-0.69	0.399353	3.9388	TRUE	FALSE
SCD	81.9632	m	17	-1.07	0.809794	3.3753	TRUE	FALSE
SCD	79.1272	m	14	-1.04		4.3952	FALSE	TRUE
MCI	63.8388	m	11	-0.37	0.308112	4.2326	TRUE	FALSE
SCD	72.1886	f	18	-0.24		4.8437	FALSE	TRUE
MCI	70.2187	f	13	-0.16	0.0816366	4.7318	TRUE	FALSE
CN	67.063	f	9	1.15		4.276	FALSE	TRUE
SCD	67.9413	m	20	-0.27	0.34217	4.3198	TRUE	FALSE
SCD	62.7379	f	18	0.62		5.1296	FALSE	TRUE
SCD	61.4073	f	13	-0.11	0.101178	4.4756	TRUE	FALSE
CN	63.8388	f	17	0.36		5.1784	FALSE	TRUE
SCD	69.1436	f	17	0.92		4.1745	FALSE	TRUE
SCD	63.75	f	14	0.95		4.3685	FALSE	TRUE
CN	66.8799	f	14	-0.03		4.7608	FALSE	TRUE
CN	71.1409	m	15	-0.71		4.2346	FALSE	TRUE
SCD	65.8826	m	18	-0.2	0.0743744	4.7373	TRUE	FALSE
CN	67.4441	f	16	-0.28	0.196472	4.6187	TRUE	FALSE
CN	72.0521	f	13	-0.31	0.279298	4.2435	TRUE	FALSE
SCD	67.6995	f	15	0.44		4.755	FALSE	TRUE
ADR	64.3267	f	20	1.56		4.2075	FALSE	TRUE
SCD	79.0466	f	18	0.98		4.2542	FALSE	TRUE
SCD	63.7856	f	12	0.35	0.674862	4.7835	TRUE	FALSE
CN	65.5192	f	13	0.41	0.111114	4.6003	TRUE	FALSE
SCD	64.6463	m	15	-0.05		4.2886	FALSE	TRUE
CN	61.9687	f	13	0.41	0.250379	4.3784	TRUE	FALSE
ADR	65.3443	f	17	0.25	0.0885981	4.6205	TRUE	FALSE
SCD	69.5943	f	18	0.52		5.059	FALSE	TRUE
SCD	71.8075	f	12	0.42		4.9768	FALSE	TRUE
SCD	74.6107	m	13	-0.19	0.418199	3.8432	TRUE	FALSE
SCD	70.9495	m	20	-0.11	0.715359	4.254	TRUE	FALSE
SCD	71.1244	m	18	0.26		3.5662	FALSE	TRUE
CN	64.6831	f	12	0.85		4.4482	FALSE	TRUE
ADR	65.7215	f	10	-2.92	0.803743	3.3037	TRUE	FALSE
SCD	66.966	m	16	-0.07	0.0459374	4.4325	TRUE	FALSE
SCD	74.8963	m	11	-0.8	0.492218	3.6702	TRUE	FALSE
SCD	71.8799	m	13	-0.27	0.424217	4.0346	TRUE	FALSE
CN	63.5356	f	16	1.17		4.0625	FALSE	TRUE
MCI	62.3991	m	13	-0.08	0.543088	3.6641	TRUE	FALSE
MCI	67.2637	f	11	-0.13		4.38	FALSE	TRUE
SCD	70.4018	m	13	-0.05	0.493175	3.3089	TRUE	FALSE
CN	73.0685	m	18	0.61	0.535922	3.7826	TRUE	FALSE
SCD	76.6217	f	14	0.76		3.661	FALSE	TRUE
SCD	71.0219	m	15	-0.57	0.0251275	4.3918	TRUE	FALSE
CN	68.5137	f	11	0.1	0.605165	4.099	TRUE	FALSE
ADR	61.2132	f	14	0.74		4.2653	FALSE	TRUE
SCD	67.9989	f	13	-0.23	0.124887	4.2938	TRUE	FALSE
SCD	78.4797	f	18	0.3		4.1192	FALSE	TRUE
MCI	78.0603	f	12	-0.4		3.6817	FALSE	TRUE
ADR	61.6326	m	13	0.01	0.10273	4.5944	TRUE	FALSE
ADR	64.5164	f	17	0.3		4.6595	FALSE	TRUE
SCD	70.4824	f	18	0.29		4.7087	FALSE	TRUE
SCD	73.6381	f	16	0.42		4.2868	FALSE	TRUE
SCD	73.0861	m	11	-0.57		4.3836	FALSE	TRUE
SCD	66.6409	f	20	0.53	0.0755963	4.7882	TRUE	FALSE
MCI	71.0833	m	15	-1.49	0.645564	4.2571	TRUE	FALSE
ADR	71.5521	f	13	0.43	0.487515	3.5874	TRUE	FALSE
SCD	82.6546	m	12	-1.64	0.636315	3.9592	TRUE	FALSE
AD	73.1858	m	13	-1.82	0.849912	3.1383	TRUE	FALSE
MCI	68.7269	m	19	-1.03		3.7354	FALSE	TRUE
CN	78.2527	m	20	-0.16		3.6887	FALSE	TRUE
ADR	75.1053	m	20	-0.06		3.6302	FALSE	TRUE
SCD	71.1326	m	19	1.24		4.2254	FALSE	TRUE
SCD	61.1721	m	18	1.08	0.4354	4.0968	TRUE	FALSE
SCD	73.5685	m	15	-0.34		3.832	FALSE	TRUE
SCD	78.2078	f	13	-0.53		3.5257	FALSE	TRUE
SCD	75.8158	f	14	-0.45		3.0028	FALSE	TRUE
