# Supplementary material for: Cognitive reserve against Alzheimer’s pathology is linked to brain activity during memory formation
Source: Nat Commun. 2024 Nov 13;15:9815. doi: 10.1038/s41467-024-53360-9 (PMC11561234; doi:10.1038/s41467-024-53360-9)
Supplement: Supplementary file 4 — Source Data [file 41467_2024_53360_MOESM4_ESM.zip › upload/1_src_data_supp.xlsx]

## Sheet: figs_supp_PL
PL_tSNE	PL_PCA	PL_DPT	PL_SE	PL_tSNE_AT	PL_PCA_AT	AB42to40	ptau	HV_bi_TIVcorr	sex_f
0.204849	0.191983	0.127649	0.1482	0.53483	0.210252	0.0882089	42.3	4.74461	f
0.202587	0.147363	0.0834231	0.0730645	0.502682	0.143735	0.100022	36.536	4.6534	f
0.139528	0.192199	0.106403	0.0548908	0.353109	0.227646	0.102405	60.701	4.83044	f
0.308112	0.168107	0.0571001	0.0782865	0.245801	0.0967245	0.113115	37.1	4.2326	m
0.836413	0.642015	0.756395	0.773804	0.693441	0.334181	0.0506512	37.842	2.45671	m
0.257929	0.108971	0.0192318	0.0516749	0.440792	0.0757167	0.108335	26.961	4.51469	m
0.250379	0.203353	0.101141	0.147816	0.493912	0.159934	0.0894303	30.4	4.37842	f
0.360738	0.235302	0.109526	0.12344	0.301123	0.166579	0.104469	46.827	4.18811	m
0.0629819	0.126224	0.0473072	0.00863411	0.174076	0.100969	0.118386	43.356	4.53445	f
0.674862	0.347904	0.372374	0.468699	0.754857	0.394568	0.0513949	54.283	4.78351	f
0.497704	0.292532	0.351252	0.253784	0.262393	0.119931	0.107453	37.605	3.5325	f
0.791366	0.524599	0.671959	0.750463	0.698067	0.369399	0.0414358	38	3.45768	m
0.131288	0.0980354	0.129766	0.0128945	0.054396	0.147542	0.121686	58.7	4.9885	f
0.691675	0.448251	0.501419	0.676787	0.843307	0.450133	0.05966	76.82	4.41892	f
0.833001	0.629144	0.764768	0.84631	0.778074	0.457935	0.0453864	64.9	3.25766	f
0.89471	0.601164	0.77475	0.911953	0.880029	0.539711	0.0503511	91.032	3.9107	f
0.0306358	0.141686	0.00813323	0.0371563	0.157036	0.0838911	0.122048	42.491	4.32915	f
0.107332	0.116069	0.110011	0.0132515	0.181503	0.131827	0.113442	46.554	4.78414	m
0.319615	0.242417	0.0776027	0.0815982	0.351584	0.239202	0.100146	61.5	4.56041	m
0.736086	0.55746	0.667533	0.772237	0.798075	0.532609	0.0321549	71.4	4.18034	m
0.0165693	0.133897	0.031137	0.0484317	0.137667	0.0621638	0.129995	44.604	4.25006	m
0.0477324	0.159838	0.0147612	0.0450762	0.265169	0.114064	0.111403	39.939	4.38924	f
0.63166	0.367967	0.346307	0.455214	0.641488	0.319708	0.0738384	56.738	4.19941	f
0.991386	0.677768	0.858191	0.926011	0.967109	0.71026	0.0402394	125.53	4.38152	f
0.289732	0.175821	0.122876	0.116665	0.462533	0.0850305	0.101393	22.6	4.12388	m
0.0331568	0.115035	0.0174821	0.0118951	0.136617	0.0793894	0.127758	46.9	4.47786	m
0.958015	0.918538	0.941302	0.995176	0.969716	0.758665	0.0286509	126.8	3.04738	m
0.973204	0.784397	0.918579	0.988362	0.97536	0.718864	0.0448448	132.27	3.70854	f
0.474423	0.283008	0.334053	0.237398	0.129355	0.0893553	0.128652	50.367	3.40272	m
0.980808	0.879277	0.942849	0.998914	0.986369	0.780956	0.0450213	148.6	3.4253	m
0.516779	0.290463	0.328724	0.257273	0.497483	0.136877	0.0999894	34.72	3.65015	f
0.0562027	0.0773666	0.0614063	0.0153413	0.21634	0.0402822	0.120776	29.9	4.51348	f
0.410477	0.259445	0.218015	0.187875	0.295697	0.145897	0.107481	44.389	3.90425	m
0.800695	0.482419	0.609796	0.674411	0.648662	0.344123	0.0729306	62.204	3.56924	m
0.0479409	0.115716	0.00062998	0.0272626	0.228638	0.0675452	0.117141	33.441	4.41467	f
0.56619	0.326707	0.336697	0.344091	0.566782	0.200669	0.0793006	31.1	3.78996	m
0.759251	0.534218	0.656384	0.775784	0.767341	0.449102	0.0383014	55.677	3.85267	m
0.583177	0.301893	0.279009	0.325188	0.555125	0.222575	0.0810396	38.5	4.0812	m
0.885738	0.52837	0.763703	0.82707	0.856414	0.476953	0.0617624	85.854	4.03118	m
0.906607	0.632286	0.812685	0.943776	0.9222	0.555942	0.0537391	98.567	3.79116	m
0.387965	0.25269	0.17902	0.158567	0.295007	0.157426	0.10658	46.509	4.01665	m
0.0658557	0.116702	0.0590133	0.0086525	0.18514	0.0943401	0.117789	41.047	4.5611	m
0.92653	0.740575	0.876703	0.973595	0.926518	0.651585	0.0337918	103.96	3.62764	m
0.185194	0.0779463	0.151204	0.0908249	0.482603	0.137782	0.0910882	26.256	5.09471	m
0.492218	0.293542	0.31684	0.248873	0.305837	0.144901	0.105922	42.606	3.67022	m
0.456334	0.362435	0.272125	0.18624	0.014189	0.251175	0.119775	83.8	3.80338	f
0.514496	0.421946	0.461028	0.406221	0.347335	0.266937	0.0927449	61.484	3.51661	m
0.148924	0.0777336	0.151363	0.0233217	0.0861422	0.144851	0.113033	49.543	5.11742	f
0.208064	0.155781	0.0813428	0.0894576	0.504313	0.147966	0.0989197	36.56	4.62192	f
0.562425	0.368186	0.363439	0.452694	0.572741	0.186905	0.0752916	23.6	3.43514	m
0.552939	0.319918	0.310994	0.320309	0.538626	0.197333	0.0871629	37.916	3.80966	m
0.799922	0.576579	0.710579	0.826333	0.777806	0.451049	0.0496755	67.3	3.5685	m
0.196472	0.199621	0.0803276	0.0997259	0.385484	0.198623	0.0970348	47.9	4.61874	f
0.39005	0.138122	0.115369	0.101289	0.217182	0.0343173	0.120113	27.7	4.0706	m
0.0637226	0.0744937	0.0693379	0.0326965	0.224406	0.0521839	0.114248	26.617	4.6068	f
0.551033	0.362374	0.286783	0.346737	0.369787	0.253715	0.0900403	55.4	3.84445	f
0.322097	0.311916	0.0708681	0.121344	0.329983	0.324527	0.0985922	82.185	4.58289	f
0.501118	0.376735	0.414841	0.312317	0.359753	0.205077	0.102163	54.591	3.45818	m
0.401	0.179728	0.198123	0.177436	0.460667	0.043563	0.106552	16.852	3.85524	f
0.221819	0.258147	0.212477	0.279471	0.59605	0.261873	0.0727875	40.661	4.60846	f
0.0427352	0.140464	0.00694686	0.0226915	0.176252	0.0967578	0.118553	42.423	4.41424	m
0.281083	0.21965	0.126518	0.156146	0.489302	0.144177	0.0928071	29.6	4.17533	f
0.266637	0.158708	0.0575813	0.0799508	0.451063	0.112876	0.102159	30.595	4.39815	f
0.605165	0.371509	0.200084	0.310148	0.339651	0.308611	0.0885483	68.227	4.09901	f
0.762666	0.46674	0.609435	0.697622	0.695561	0.366029	0.0472444	42.8	3.823	m
0.549533	0.344825	0.28302	0.323218	0.374475	0.236221	0.0906863	51.479	3.86179	f
0.465944	0.605523	0.470299	0.761548	0	0.466295	0.110762	130.97	3.40735	m
0.367996	0.237199	0.13719	0.149466	0.411796	0.157971	0.100224	40.438	4.1297	m
0.263171	0.142257	0.0490149	0.0890781	0.46215	0.0954202	0.100603	24.532	4.41024	m
0.694468	0.413291	0.502519	0.615309	0.853594	0.483462	0.057938	83.81	4.84705	m
0.405799	0.19271	0.203109	0.171294	0.435079	0.0503184	0.111071	23.026	3.80257	m
0.524534	0.463561	0.55336	0.579621	0.633733	0.299179	0.0817047	59.084	3.43085	f
0.769098	0.45754	0.590409	0.693644	0.692383	0.339098	0.051817	40.261	3.72654	m
0.27004	0.150301	0.0512337	0.0756745	0.448573	0.100634	0.104084	29.291	4.38289	f
0.477029	0.322916	0.339137	0.258072	0.0622256	0.136298	0.120791	54.9	3.40998	m
0.0179737	0.132488	0.0218338	0.042839	0.137247	0.065012	0.129721	45.077	4.27612	m
0.79986	0.535403	0.655453	0.783061	0.735595	0.402472	0.058054	62.848	3.55996	m
0.437273	0.274009	0.235896	0.185725	0.0753188	0.151047	0.115518	53.584	3.82862	m
0.0588739	0.0588337	0.0769589	0.0174983	0.216707	0.0275866	0.120418	26.246	4.56583	m
0.396662	0.194095	0.185239	0.166233	0.45989	0.0735797	0.10393	22.1	3.93289	f
0.349861	0.223009	0.10132	0.113258	0.407341	0.15943	0.10132	41.889	4.23269	m
0.0790755	0.122126	0.07301	0.0174699	0.260501	0.108913	0.11173	38.918	4.61345	f
0.600372	0.375828	0.418621	0.506856	0.597008	0.278499	0.066911	39.244	3.91624	m
0.668344	0.299173	0.298352	0.370333	0.645477	0.3323	0.0734141	59.6	4.7354	m
0.333908	0.326077	0.107654	0.175707	0.337337	0.283355	0.0973938	70.3	4.25246	f
0.480588	0.384647	0.359167	0.288442	0.0366639	0.152731	0.12675	65	3.08314	m
0.464672	0.270774	0.302135	0.202103	0.119079	0.101459	0.12976	54.6	3.55357	m
0.98325	0.830272	0.944283	0.993851	0.984948	0.766058	0.0456829	145.37	3.6694	m
0.0956515	0.100402	0.107769	0.00595861	0.167149	0.111754	0.119008	46.77	4.76969	f
0.126065	0.174401	0.105971	0.0290084	0.100144	0.199639	0.110652	61.473	4.78251	f
0.258235	0.118561	0.0394526	0.079681	0.462236	0.0805925	0.10196	22	4.48364	f
0.337878	0.200568	0.093658	0.0958147	0.312359	0.135818	0.104753	39.1	4.24545	f
0.910796	0.651138	0.817502	0.939152	0.931297	0.611803	0.045448	105	3.99176	f
0.568106	0.283193	0.299856	0.283455	0.570246	0.171068	0.0792392	23.337	3.91339	m
0.0427536	0.150242	0.0154009	0.0244233	0.165358	0.110808	0.1197	47.2	4.42793	m
0.239246	0.220407	0.0874364	0.138017	0.523393	0.192636	0.0934097	42.799	4.44757	f
0.884089	0.573632	0.779001	0.89126	0.857253	0.483488	0.0606834	86.5	3.76471	f
0.457999	0.308552	0.270096	0.219037	0.0520082	0.170009	0.11868	61.609	3.70189	f
0.210692	0.15344	0.149915	0.151544	0.570792	0.176886	0.0782661	23.9	4.82165	f
0.645743	0.364074	0.345088	0.499975	0.678729	0.339135	0.0609267	49.174	4.34836	f
0.8585	0.735603	0.84556	0.917565	0.820809	0.547386	0.0379408	80.9	3.05999	f
0.941451	0.791358	0.902421	0.984381	0.950097	0.660478	0.0386376	111.01	3.3323	m
0.324208	0.291895	0.0727306	0.0960725	0.331541	0.283581	0.102956	75.795	4.47913	f
0.958658	0.982065	0.973563	0.987127	0.968253	0.748208	0.0287237	124.15	2.55943	m
0.502133	0.284132	0.341636	0.254131	0.443055	0.107323	0.105202	32.124	3.51876	m
0.399649	0.157927	0.165391	0.130463	0.218662	0.0363162	0.118736	26.874	3.94985	m
0.437668	0.21269	0.161177	0.125327	0.11749	0.103317	0.130228	55.541	3.95507	m
0.0539144	0.153278	0.0101171	0.0408993	0.265656	0.116216	0.110688	39.8	4.44639	m
0.554164	0.317277	0.29593	0.308649	0.534889	0.20685	0.0881936	41.4	3.88112	m
0.237127	0.155487	0.0690159	0.106319	0.487298	0.134798	0.0948951	29.2	4.55192	f
0.0625376	0.0818698	0.0723544	0.00377524	0.150566	0.0596059	0.12617	40.2	4.58921	f
0.238807	0.135147	0.0522091	0.0787788	0.454475	0.113643	0.100902	29.566	4.56236	f
0.904848	0.647838	0.767851	0.912633	0.91514	0.620478	0.036897	98.9	4.07124	f
0.303415	0.186996	0.133702	0.122763	0.449226	0.0929029	0.104618	27.801	4.09091	m
0.142939	0.0616377	0.143642	0.0125428	0.167121	0.116565	0.118474	47.5	5.05887	m
0.917339	0.689259	0.858584	0.959988	0.908612	0.560271	0.0497205	95.766	3.43572	m
0.615588	0.363448	0.331709	0.457114	0.62521	0.291624	0.0761429	51.682	4.06679	m
0.744955	0.538944	0.677	0.769535	0.788227	0.488996	0.039265	67	4.04875	f
0.775534	0.575302	0.704755	0.843874	0.801862	0.485585	0.0467327	73.411	3.77772	f
0.874332	0.582294	0.771081	0.874811	0.852057	0.476319	0.0586847	82.681	3.66699	f
0.353813	0.258147	0.0906767	0.113203	0.100121	0.199163	0.109579	60.3	4.21659	f
0.754336	0.434773	0.531156	0.641845	0.685456	0.340398	0.0569335	45.6	3.88287	m
0.875558	0.59219	0.784616	0.892912	0.857316	0.47073	0.0642708	86.686	3.56339	m
0.363828	0.251669	0.122696	0.150867	0.392537	0.180178	0.101332	47.3	4.1586	m
0.672828	0.400906	0.424567	0.570157	0.73981	0.407723	0.0564021	62.6	4.49752	f
0.603873	0.39656	0.434363	0.527838	0.607312	0.292113	0.0696872	45.5	3.85221	m
0.204409	0.160703	0.165914	0.176269	0.575104	0.210991	0.072874	27.505	4.97302	f
0.13745	0.0910506	0.127622	0.0149664	0.0344543	0.172601	0.123601	67.093	5.17756	m
0.512372	0.487669	0.507531	0.514812	0.339764	0.292542	0.0930242	68.42	3.22047	m
0.237564	0.142251	0.0618479	0.124238	0.477669	0.124729	0.0887222	20.547	4.58877	f
0.220671	0.185453	0.117735	0.144857	0.535426	0.182748	0.0876533	34.6	4.63138	f
0.0459374	0.131821	0.00911262	0.0199264	0.189599	0.0896803	0.117877	39.921	4.43247	m
0.92117	0.669359	0.840824	0.961613	0.937405	0.588244	0.053982	107.21	3.72644	f
0.668225	0.30467	0.302421	0.402995	0.687716	0.341946	0.0553796	44.484	4.7695	m
0.502908	0.416267	0.450172	0.404773	0.392799	0.17308	0.103119	47.2	3.00757	m
0.235594	0.23337	0.151938	0.200758	0.556257	0.202651	0.083008	35.239	4.4268	m
0.697169	0.477616	0.48826	0.650257	0.797633	0.528336	0.0327809	70.9	4.69314	m
0.890286	0.554201	0.770985	0.865108	0.862708	0.507044	0.0583611	90.36	4.0327	m
0.604669	0.383085	0.268851	0.391901	0.631951	0.298594	0.0846764	61.836	3.96699	m
0.701948	0.466602	0.56399	0.713379	0.861909	0.503669	0.058789	89.9	4.60306	f
0.678384	0.3853	0.42466	0.55692	0.749361	0.420046	0.0525585	62.05	4.67668	f
0.951266	0.83795	0.933131	0.986549	0.956245	0.65815	0.0446801	116.31	2.9998	m
0.345913	0.201472	0.060377	0.0746783	0.289178	0.151568	0.108676	47.033	4.32623	m
0.216911	0.143145	0.0805993	0.0948469	0.491458	0.13826	0.0964288	31.6	4.65357	f
0.642271	0.417037	0.441636	0.614372	0.679435	0.353148	0.0588625	50.803	4.07376	m
0.376758	0.229318	0.151694	0.14938	0.418828	0.139564	0.102662	38.031	4.0751	m
0.257508	0.16248	0.0533844	0.135433	0.476292	0.109133	0.0880177	15.8	4.36369	f
0.855273	0.740049	0.836356	0.90728	0.81496	0.536434	0.0373778	77.5	2.96774	f
0.161076	0.0490608	0.143052	0.0299727	0.248979	0.0915491	0.110196	32.9	5.00741	f
0.639693	0.426598	0.455512	0.6155	0.668068	0.354087	0.0633304	55.414	4.01081	m
0.491935	0.412351	0.409834	0.362363	0.0666554	0.126578	0.120125	51.719	2.75237	m
0.353722	0.273725	0.107951	0.164391	0.363095	0.214525	0.0991324	54.088	4.2089	f
0.776117	0.437549	0.503771	0.620586	0.618971	0.322711	0.0673182	51.147	3.75364	m
0.168429	0.132379	0.185601	0.1455	0.632304	0.286919	0.082009	56.191	5.59118	f
0.809794	0.498168	0.629277	0.691049	0.645221	0.328574	0.0714716	56.732	3.37527	m
0.611987	0.358708	0.355094	0.459904	0.605841	0.284047	0.0714409	45.115	4.05939	m
0.889461	0.565501	0.772665	0.883616	0.860771	0.498238	0.0595547	89.235	3.90504	f
0.573785	0.408746	0.415827	0.544924	0.594094	0.258122	0.0726671	39.567	3.57259	m
0.765995	0.515086	0.642426	0.777606	0.751529	0.427465	0.0516575	63.1	3.84575	m
0.412895	0.213942	0.183052	0.135754	0.174394	0.110082	0.117278	44.644	3.99679	m
0.0753081	0.0791969	0.097565	0.0059311	0.201757	0.076231	0.118367	36.9	4.7094	m
0.138275	0.165612	0.116707	0.0423066	0.357634	0.201221	0.104529	55.9	4.85614	f
0.199843	0.156262	0.104435	0.0919024	0.513123	0.168016	0.0955661	38.5	4.73659	f
0.342698	0.266259	0.090881	0.125659	0.356132	0.221954	0.101055	57.9	4.30011	f
0.376659	0.2543	0.16136	0.168218	0.403996	0.16691	0.100706	43.236	4.06534	m
1	0.950715	0.986729	0.983787	1	1	0.0311061	192	4.21233	f
0.775926	0.520588	0.641878	0.767341	0.75881	0.407857	0.0470556	53.5	3.70029	m
0.126526	0.166136	0.111187	0.0312209	0.0970671	0.189131	0.108799	56.928	4.77955	f
0.350345	0.217959	0.0768347	0.0945372	0.292309	0.164285	0.106899	48.605	4.28966	f
0.598022	0.402731	0.437655	0.535587	0.609428	0.288046	0.0722331	46.93	3.78509	m
0.0730684	0.0929181	0.0830031	0.00270996	0.146925	0.0795523	0.124773	44.025	4.63039	m
0.997101	0.943178	1	0.994685	0.999075	0.933101	0.0438022	187	3.86835	f
0.517227	0.37452	0.418291	0.386192	0.526902	0.20354	0.0917352	44	3.47343	f
0.931481	0.712874	0.865056	0.973259	0.950561	0.631377	0.0484217	113	3.68553	m
0.179723	0.146479	0.0789327	0.0434249	0.308403	0.140776	0.105684	41.3	4.63741	m
0.629452	0.347416	0.318028	0.411113	0.636434	0.305394	0.0762807	55.4	4.25362	m
0.702507	0.483056	0.563998	0.727665	0.870987	0.505469	0.0518546	83.591	4.50863	f
0.190904	0.131061	0.125605	0.0824919	0.509454	0.163295	0.0948679	36.589	4.87989	f
0.231238	0.258446	0.198956	0.28092	0.575238	0.227367	0.0747175	33.568	4.40689	m
0.940603	0.7722	0.895546	0.965387	0.928029	0.582387	0.0507119	102.49	3.00297	m
0.418199	0.267807	0.246521	0.209808	0.308856	0.144724	0.105187	41.842	3.8432	m
0.0284056	0.104555	0.0230301	0.00885047	0.128705	0.0738486	0.131612	49.225	4.5133	f
0.460477	0.37015	0.287805	0.218237	0.0174733	0.228519	0.119214	77.356	3.62199	f
0.734335	0.476093	0.592933	0.695885	0.759957	0.433037	0.0493409	62.286	4.1424	f
0.98079	0.819982	0.930879	0.995217	0.979552	0.77177	0.037225	138.59	3.77889	f
0.158216	0	0.15479	0.0264696	0.234681	0.0789122	0.115505	34.8	5.26077	f
0.321079	0.278789	0.0864116	0.204941	0.345024	0.27829	0.090863	62.599	4.54769	f
0.647153	0.352406	0.34696	0.448205	0.64694	0.334926	0.072101	59	4.39302	f
0.33421	0.206015	0.0701361	0.0998011	0.406067	0.157995	0.10202	42.2	4.33832	f
0.769324	0.504204	0.619286	0.755546	0.747492	0.409973	0.0535521	60.4	3.81709	f
0.164283	0.0996666	0.160386	0.0574555	0.403594	0.17044	0.100037	43.5	5.12781	f
0.16259	0.147358	0.164673	0.0810378	0.367641	0.234257	0.0947238	54.914	5.17715	f
0.10781	0.163614	0.0780156	0.012605	0.061025	0.159471	0.117996	58.198	4.61839	f
0.101178	0.181452	0.0513952	0.0309591	0.0680699	0.155355	0.116939	56.094	4.47556	f
0.53394	0.239376	0.246515	0.213323	0.46918	0.0911726	0.0973929	20.289	3.73449	m
0.949315	0.781922	0.887382	0.988715	0.960639	0.667514	0.0467811	120.8	3.42906	f
0.638177	0.342144	0.320318	0.465486	0.690565	0.314192	0.0562975	38.159	4.35712	m
0.408164	0.171161	0.187206	0.162075	0.215025	0.0311446	0.121879	28.6	3.8283	f
0.290646	0.121011	0.0211042	0.0406373	0.225258	0.0605291	0.117943	32.4	4.33807	f
0.356035	0.290624	0.107963	0.157596	0.352796	0.222073	0.104457	61.256	4.13368	f
0.855578	0.603789	0.761393	0.882931	0.847982	0.476951	0.0559309	80.154	3.52825	m
0.867855	0.775921	0.875674	0.946392	0.901185	0.575028	0.0423577	92.41	2.94304	f
0.231704	0.275633	0.215223	0.304709	0.590228	0.253987	0.0782012	43.9	4.4407	f
0.10273	0.157047	0.0758236	0.0109092	0.0685031	0.147523	0.117646	54.747	4.59442	m
0.843673	0.694177	0.799559	0.842382	0.747467	0.427752	0.0533459	64.825	2.63952	f
0.824308	0.526355	0.669611	0.676514	0.613417	0.287165	0.074159	48.583	2.94559	f
0.924857	0.703319	0.859211	0.967472	0.945558	0.632195	0.0441114	109	3.75836	f
0	0.0957125	0.0573742	0.0712747	0.121506	0	0.150737	48.7	4.13262	m
0.148125	0.205345	0.105792	0.0912762	0.352325	0.246189	0.0968531	60.1	4.85309	f
0.678453	0.333183	0.382624	0.451764	0.723898	0.392604	0.0624892	64.615	4.86168	m
0.807324	0.51976	0.647613	0.759181	0.666224	0.363518	0.0635635	58.096	3.43713	m
0.826003	0.607587	0.732582	0.846272	0.784776	0.457699	0.0508721	70.2	3.3967	f
0.405315	0.218307	0.195881	0.165513	0.250032	0.0990329	0.111375	36	3.90921	m
0.0574334	0.0761382	0.0704122	0.0167751	0.217627	0.0413576	0.120081	29.5	4.52853	f
0.956942	0.925441	0.92383	0.930772	0.921418	0.602689	0.0439354	101.15	2.09307	m
0.0244031	0.129337	0.00969048	0.0356264	0.147405	0.0678715	0.126128	42.31	4.3169	f
0.755934	0.532235	0.670694	0.796067	0.792062	0.466111	0.050781	72.3	3.9526	m
0.947149	0.793429	0.901072	0.988196	0.956942	0.657716	0.0455937	117.09	3.29641	f
0.416148	0.235944	0.203155	0.161272	0.180961	0.120141	0.114462	44.51	3.90874	m
0.740949	0.511972	0.653701	0.751164	0.785109	0.467025	0.0469782	68.821	4.09767	m
0.746398	0.471242	0.557026	0.683742	0.740099	0.400792	0.0564763	60.869	3.98391	f
0.439671	0.213714	0.156166	0.127469	0.0429789	0.106046	0.13212	58.1	3.96216	m
0.291894	0.145234	0.0176057	0.0465254	0.241568	0.0907662	0.114151	36.562	4.35161	m
0.383409	0.198087	0.147772	0.126001	0.253569	0.102699	0.108957	34.591	4.06857	m
0.177293	0.134561	0.0867368	0.0394465	0.309356	0.139675	0.105465	40.8	4.71158	f
0.849912	0.677914	0.811336	0.882212	0.80745	0.494659	0.0469475	75.982	3.13835	m
0.933509	0.680005	0.809585	0.960787	0.934651	0.532703	0.0664677	104.96	3.32529	f
0.727943	0.575026	0.68997	0.821401	0.890475	0.560362	0.038906	85.22	4.21523	f
0.440146	0.189338	0.11606	0.0994333	0.0354273	0.102146	0.138684	63.5	4.09824	m
0.81894	0.544765	0.647446	0.745561	0.709535	0.382962	0.0756884	75.006	3.36955	f
0.640851	0.37829	0.359953	0.533358	0.680855	0.336675	0.0600716	47.698	4.23924	m
0.632176	0.33478	0.315961	0.427905	0.609802	0.297048	0.0696216	46.72	4.29672	f
0.636315	0.439272	0.448124	0.633154	0.654571	0.360862	0.0691707	62.885	3.95916	m
0.919287	0.725854	0.881377	0.967351	0.909149	0.625813	0.0325091	96	3.58015	f
0.394066	0.2716	0.210525	0.191191	0.395732	0.169341	0.102618	45.737	3.96106	m
0.905018	0.667729	0.850916	0.939424	0.8957	0.565761	0.0426499	90.284	3.61844	f
0.114308	0.151005	0.0947986	0.0275437	0.288977	0.155994	0.108542	48.054	4.69169	f
0.18608	0.180017	0.0745394	0.0622116	0.394717	0.173724	0.102027	46.3	4.60363	f
0.122444	0.129577	0.120778	0.0142759	0.0563886	0.16072	0.118926	59.432	4.85401	f
0.0879146	0.184845	0.0222762	0.0500962	0.288267	0.153285	0.109015	47.811	4.44779	m
0.826799	0.603426	0.741999	0.832554	0.758246	0.424588	0.0486171	59.38	3.23685	f
0.580083	0.267046	0.230623	0.252904	0.565669	0.19719	0.0802363	31.109	4.17107	m
0.772157	0.505584	0.609842	0.768155	0.727159	0.415969	0.0597002	67.969	3.83678	m
0.432119	0.268398	0.217202	0.169694	0.077058	0.15296	0.114901	53.479	3.87793	m
0.248525	0.227858	0.0959874	0.144471	0.522542	0.187952	0.0932253	41.4	4.37069	m
0.334882	0.328051	0.109779	0.156992	0.335337	0.282161	0.0992467	71.8	4.23069	f
0.457369	0.376504	0.289925	0.206727	0.0101724	0.256383	0.126498	91.726	3.73257	m
0.180505	0.14906	0.158994	0.120183	0.539128	0.216474	0.0868592	42.6	5.07062	f
0.34217	0.2092	0.072488	0.0927041	0.312318	0.158771	0.103726	44.069	4.31982	m
0.648288	0.427139	0.41543	0.621681	0.71328	0.376727	0.065985	63.9	4.13467	m
0.89201	0.625337	0.772875	0.907833	0.886673	0.544933	0.0443112	86.488	3.78312	f
0.164011	0.0173839	0.157061	0.0377282	0.441433	0.0888882	0.107875	29.939	5.20757	f
0.11185	0.188664	0.0576948	0.0295407	0.0453138	0.176425	0.119923	64.493	4.54518	f
0.36867	0.261771	0.134123	0.156072	0.390169	0.18425	0.101895	48.91	4.1134	f
0.242479	0.256505	0.107228	0.205045	0.377146	0.231224	0.0894362	48.957	4.42917	m
0.426864	0.238112	0.22773	0.189604	0.175206	0.0996844	0.118347	42.983	3.77342	m
0.777218	0.58714	0.715355	0.853236	0.805025	0.496141	0.0445269	74.002	3.76044	f
0.416653	0.213468	0.225689	0.190376	0.227733	0.0633234	0.116526	31.742	3.73252	f
0.243988	0.199053	0.0981431	0.131408	0.502192	0.165399	0.0916127	33.955	4.43681	m
0.549363	0.325603	0.27889	0.283108	0.377846	0.222076	0.0917112	48.8	3.90925	m
0.4099	0.230478	0.208183	0.179799	0.259138	0.108415	0.111325	38.392	3.88108	f
0.507955	0.364646	0.413395	0.369355	0.509481	0.159318	0.0977204	38.342	3.28112	m
0.181935	0.164431	0.170899	0.156711	0.552432	0.245762	0.0805958	44.1	5.14052	f
0.298182	0.115199	0.0429179	0.0441944	0.212298	0.0398113	0.122641	31.6	4.25429	f
0.618415	0.376161	0.332115	0.461564	0.636128	0.304025	0.0769737	55.721	4.05153	m
0.0743744	0.0712154	0.0959115	0.0147274	0.23177	0.0712416	0.115194	32.5	4.73734	m
0.487515	0.333366	0.340627	0.26316	0.0958097	0.177461	0.107332	52.457	3.58742	f
0.760961	0.572737	0.716855	0.855262	0.817096	0.509016	0.0469288	79.7	3.92919	f
0.463269	0.343088	0.299563	0.226194	0.027025	0.179203	0.126864	72	3.51478	m
0.112769	0.161466	0.0930973	0.023003	0.0765654	0.168349	0.113588	56.2	4.68763	f
0.303212	0.105257	0.0813359	0.0807125	0.216475	0.0131102	0.120132	22.2	4.17035	f
0.150811	0.0910939	0.15347	0.0297206	0.0903322	0.166328	0.110135	52.3	5.15311	f
0.32195	0.270343	0.0898346	0.199713	0.368545	0.247885	0.0918994	55.7	4.42933	m
0.0399792	0.152331	0.0129458	0.0406471	0.190159	0.0983298	0.116064	40.4	4.34549	m
0.0899697	0.101095	0.100538	0.00524367	0.171136	0.106493	0.118414	44.821	4.73538	f
0.892297	0.564062	0.779138	0.882604	0.864386	0.513921	0.0586684	92.45	4.00544	m
0.0124378	0.102614	0.0115401	0.0308754	0.121838	0.0518754	0.139893	51.6	4.39311	f
0.989795	0.789195	0.950859	0.984764	0.985275	0.780336	0.0434265	146.88	4.02995	m
0.0617244	0.0614394	0.0854626	0.00827627	0.214779	0.0376435	0.121684	30.1	4.60484	f
0.0758383	0.0749351	0.0975855	0.000864396	0.152866	0.0706299	0.123945	40.894	4.70109	f
0.76127	0.546929	0.675494	0.807152	0.788115	0.47144	0.0469085	69.902	3.88758	f
0.803743	0.574831	0.708226	0.798696	0.700397	0.400907	0.0372418	42.1	3.30366	f
0.795784	0.502109	0.626111	0.752981	0.666912	0.371536	0.0630975	59.727	3.60242	m
0.810298	0.551342	0.703292	0.814375	0.720635	0.421594	0.0626339	72.3	3.55822	m
0.266568	0.134575	0.0399126	0.0753423	0.457622	0.0840866	0.103461	24.376	4.39448	m
0.65973	0.425982	0.423837	0.627044	0.727521	0.397441	0.0610838	64.5	4.26554	m
0.80512	0.532462	0.659685	0.775406	0.732446	0.38587	0.0599992	60.429	3.48287	f
0.0670035	0.0618813	0.0961606	0.00494072	0.21179	0.0487851	0.121602	32.92	4.66582	f
0.285728	0.162734	0.0707549	0.0785571	0.442905	0.0997377	0.106254	31.178	4.2921	m
0.294312	0.147663	0.0364997	0.0625385	0.240092	0.0847268	0.113157	34.019	4.30149	m
0.0714884	0.0827112	0.0798332	0.00176182	0.142963	0.0695472	0.127239	43.832	4.63961	m
0.646568	0.311545	0.290475	0.381027	0.620627	0.304463	0.0725319	51.494	4.49321	f
0.672768	0.387083	0.419884	0.545221	0.725732	0.39896	0.0615707	65.371	4.53585	m
0.377849	0.214546	0.147856	0.115361	0.276118	0.128896	0.109768	42.2	4.1072	m
0.399353	0.23043	0.196495	0.169493	0.260239	0.117759	0.106979	36.576	3.93879	f
0.222501	0.273069	0.234225	0.320917	0.597833	0.274548	0.0689412	40.2	4.584	f
0.132648	0.291065	0.0840865	0.120201	0.0129202	0.258193	0.120669	86.5	4.3236	m
0.161085	0.100241	0.171701	0.0723053	0.352398	0.238613	0.099434	60.651	5.51538	f
0.380073	0.235445	0.157534	0.137242	0.294596	0.14723	0.107533	44.787	4.07351	m
0.35013	0.22098	0.0590297	0.0686508	0.0713171	0.171977	0.114359	57.898	4.30686	m
0.535922	0.311357	0.29861	0.260741	0.519475	0.183859	0.0956965	42.75	3.78258	m
0.668845	0.259792	0.264805	0.298921	0.614231	0.309902	0.0683458	48.818	4.87669	f
0.543962	0.304968	0.299792	0.272846	0.520763	0.181294	0.0923378	38.8	3.81386	f
0.836626	0.631951	0.749657	0.88215	0.808733	0.506714	0.0431422	75.4	3.52043	m
0.588451	0.301154	0.262622	0.311846	0.549334	0.232652	0.0826233	42.67	4.14257	m
0.695694	0.414216	0.513665	0.614046	0.856744	0.476531	0.0621673	86.14	4.79736	m
0.282318	0.171556	0.0915348	0.0991401	0.453709	0.100864	0.102355	27.661	4.24255	f
0.957649	0.893412	0.976424	0.978789	0.956173	0.638947	0.0517064	118.18	2.50991	f
0.663536	0.42979	0.441169	0.629128	0.722923	0.405238	0.0622821	67.7	4.28354	f
0.519114	0.450915	0.518494	0.535991	0.628701	0.264154	0.0846733	52.871	3.31259	m
0.549105	0.24584	0.246361	0.212605	0.477692	0.122773	0.0909396	22.205	3.87781	m
0.472772	0.320736	0.287965	0.241807	0.0984628	0.190156	0.106573	55.019	3.74596	m
0.279738	0.123417	0.00375969	0.0328781	0.233744	0.0757444	0.115018	33.5	4.41167	f
0.51251	0.395467	0.450288	0.382904	0.37451	0.224546	0.0940208	51.7	3.45078	m
0.223501	0.220864	0.156943	0.191436	0.551468	0.216191	0.0828419	38.6	4.58883	m
0.111114	0.153448	0.0604564	0.0183333	0.0356543	0.146011	0.128744	65.2	4.60025	f
0.100791	0.146585	0.0884005	0.0123957	0.084388	0.14267	0.113978	49.899	4.64029	f
0.235857	0.223108	0.0779813	0.125951	0.384131	0.201815	0.0961818	47.897	4.47958	f
0.832519	0.601656	0.756267	0.78321	0.672438	0.362496	0.0607763	55.106	2.88206	f
0.506865	0.406392	0.45629	0.394918	0.385899	0.197702	0.0987698	49.356	3.21909	f
0.927846	0.753829	0.882995	0.969266	0.913872	0.603771	0.0402196	97.8	3.25854	m
0.408257	0.239694	0.153701	0.135468	0.0796672	0.150246	0.11452	52.4	4.05605	m
0.543088	0.315752	0.324935	0.300992	0.498545	0.167371	0.0892918	32.2	3.66405	m
0.0363781	0.125515	0	0.0224257	0.156167	0.076512	0.122378	40.893	4.39549	m
0.156303	0.0778754	0.157939	0.0306848	0.292373	0.148818	0.10784	45.5	5.14376	m
0.989747	0.807961	0.914248	0.990406	0.992846	0.734004	0.0681633	159	3.61616	m
0.762482	0.563887	0.700302	0.834726	0.807007	0.493265	0.0471591	75.826	3.89827	m
0.356853	0.207971	0.0911207	0.0889821	0.2856	0.141833	0.110125	45.916	4.22536	m
0.940623	0.759426	0.885914	0.983979	0.95893	0.681199	0.0395666	117.31	3.6654	m
0.279298	0.215122	0.109921	0.137054	0.498894	0.151103	0.095158	33.7	4.24348	f
0.645564	0.391394	0.375544	0.512461	0.65252	0.356812	0.0706736	63.3	4.25714	m
0.70767	0.535554	0.61229	0.78063	0.914488	0.586145	0.0448585	97.747	4.62374	f
0.0550131	0.151488	0.0232	0.0215475	0.17645	0.118559	0.115882	45.486	4.46733	f
0.992108	0.846343	0.975223	0.991699	0.991333	0.829134	0.044748	160.87	3.92365	f
0.0885981	0.135752	0.0765985	0.0172248	0.275207	0.126046	0.111062	42.723	4.62049	f
0.275204	0.163289	0.0924502	0.122501	0.472168	0.0782586	0.0953358	14.918	4.17478	f
0.0755963	0.0437019	0.0965918	0	0.154882	0.0493566	0.125456	36.835	4.78818	f
0.910342	0.636319	0.836673	0.929951	0.942233	0.611267	0.0500621	109.37	4.08446	m
0.112231	0.193496	0.0485466	0.0421446	0.0393946	0.168502	0.122842	65.284	4.46463	f
0.786567	0.474778	0.583854	0.705701	0.661248	0.360359	0.0660241	59.679	3.71987	m
0.838764	0.637015	0.767504	0.841808	0.74154	0.433754	0.0554059	68.4	3.05718	m
0.24209	0.146917	0.0523517	0.114853	0.47797	0.123452	0.0915107	22.94	4.54757	f
0.0376001	0.157825	0.018997	0.0516452	0.18997	0.0991324	0.115953	40.5	4.31319	m
0.363047	0.231225	0.0998281	0.104819	0.0814204	0.162059	0.112965	53.955	4.18221	f
0.213189	0.19269	0.164137	0.184375	0.567339	0.211517	0.0779471	32.6	4.75611	f
0.982251	0.871442	0.946533	0.999046	0.986926	0.781133	0.0459052	149.51	3.47832	f
0.981047	0.899695	0.940054	1	0.985872	0.805599	0.0394115	149.53	3.43399	f
0.84357	0.667137	0.79087	0.861289	0.785035	0.46897	0.0461849	68.552	3.06431	f
0.744834	0.572411	0.699161	0.837312	0.816002	0.527765	0.0411931	78.973	4.04392	m
0.819259	0.53663	0.691426	0.745318	0.672992	0.341014	0.0631204	51.807	3.19484	m
0.755974	0.494978	0.639125	0.723358	0.762717	0.414056	0.0409032	49.1	3.91375	f
0.715231	0.555262	0.66271	0.81032	0.899214	0.563698	0.0448197	91.868	4.3623	f
0.166975	0.0704885	0.165568	0.0726736	0.514205	0.169878	0.0968097	40.2	5.32397	f
0.293427	0.142005	0.043474	0.0645803	0.234688	0.0742239	0.113172	31.3	4.27936	f
0.891033	0.581335	0.753199	0.873757	0.879472	0.533581	0.0498161	88.914	4.00959	f
0.450456	0.265591	0.234208	0.168151	0.0390905	0.13323	0.12901	62.134	3.77132	m
0.824248	0.580985	0.694034	0.823175	0.71952	0.413946	0.0640561	71.7	3.31345	m
0.512325	0.468199	0.501473	0.507698	0.368812	0.249704	0.0914153	55.7	3.10739	m
0.460972	0.45638	0.313225	0.399933	0.327649	0.350807	0.10041	90.8	3.75886	m
0.99427	0.964324	0.986394	0.997186	0.998553	0.891765	0.0527617	185	3.48102	m
0.922619	0.665663	0.838919	0.964649	0.940785	0.595153	0.0562147	111.19	3.78899	m
0.900058	0.558784	0.789442	0.885609	0.935608	0.542099	0.0682735	109.17	4.19415	f
0.644122	0.37224	0.362628	0.482817	0.651207	0.341864	0.0697923	58.549	4.30122	f
0.864813	0.709269	0.859311	0.930933	0.883086	0.537011	0.0472514	87.3	3.16972	m
0.715359	0.505852	0.746669	0.810451	0.864762	0.490183	0.0670915	94.505	4.25404	m
0.905912	0.704222	0.863538	0.944173	0.895544	0.593631	0.0326755	87.788	3.54118	f
0.647049	0.402983	0.39678	0.575243	0.665816	0.362695	0.0638071	58.12	4.21883	f
0.530978	0.289585	0.267803	0.219441	0.405811	0.172064	0.0990926	43	3.85862	f
0.132612	0.189865	0.0818367	0.0281786	0.00595319	0.279002	0.133034	104	5.11378	f
0.353966	0.210457	0.0847822	0.0875209	0.28809	0.148918	0.109223	46.878	4.25003	m
0.940262	0.79017	0.903921	0.980926	0.945065	0.647665	0.0389691	108	3.26654	m
0.781973	0.614989	0.73953	0.875585	0.813718	0.52489	0.0403491	77.4	3.74136	f
0.74804	0.544964	0.662017	0.772681	0.772013	0.484088	0.0315637	58.196	3.98681	m
0.270578	0.107495	0.0263763	0.0548351	0.435599	0.0545357	0.110631	23.694	4.40116	f
0.326523	0.28708	0.0859365	0.1613	0.345722	0.266418	0.095048	63.6	4.4201	m
0.30519	0.177584	0.090708	0.095063	0.253004	0.100118	0.108631	33.6	4.19216	m
0.770738	0.517125	0.640424	0.765527	0.759031	0.414457	0.04714	55.3	3.76139	f
0.321362	0.306772	0.0986781	0.262321	0.337746	0.327545	0.0872654	71.9	4.64478	f
0.420593	0.192323	0.14094	0.108692	0.146256	0.0950841	0.123117	46.448	4.0513	m
0.468684	0.347635	0.312253	0.249547	0.831517	0.180372	0.11956	65.166	3.49727	f
0.995642	0.706584	0.934793	0.965962	0.987724	0.745801	0.0537673	148	4.37934	m
0.127678	0.108407	0.128742	0.0124929	0.0762109	0.144757	0.115981	52.4	4.90767	f
0.854207	0.689198	0.829645	0.896106	0.851247	0.482502	0.0566485	82.3	2.98412	m
0.862181	0.736343	0.856829	0.931939	0.889415	0.555304	0.0396048	84.587	3.09896	f
0.923572	0.722682	0.880301	0.969354	0.918758	0.623402	0.038267	101	3.58264	m
0.424217	0.19607	0.148414	0.114939	0.139189	0.0967465	0.124307	48.044	4.03455	m
0.547858	0.300873	0.285919	0.257525	0.524971	0.192136	0.0920491	41.339	3.90386	f
0.919156	0.685264	0.850385	0.956981	0.926107	0.604397	0.0452712	102.9	3.71957	f
0.90024	0.603941	0.781935	0.896164	0.921357	0.577979	0.0489196	99.591	4.11268	m
0.123102	0.22014	0.0529706	0.0517116	0.0180612	0.219097	0.122833	78.441	4.57528	m
0.711896	0.55079	0.654233	0.807398	0.908523	0.574317	0.0458108	95.6	4.45245	m
0.843869	0.683764	0.776436	0.872928	0.793281	0.50874	0.0330453	66.059	3.19188	f
0.814934	0.52069	0.662181	0.713018	0.659252	0.338219	0.0670548	54.925	3.28274	m
0.0251275	0.125106	0.00399141	0.0234893	0.136286	0.076294	0.128345	46.668	4.39176	m
0.124887	0.229093	0.074636	0.084501	0.0271465	0.181035	0.126172	71.8	4.29379	f
0.59847	0.291239	0.179607	0.274108	0.543102	0.244327	0.0862986	49.3	4.27308	m
0.0858188	0.108149	0.0926194	0.00399573	0.167615	0.10481	0.119456	45.401	4.67729	m
0.916555	0.691733	0.862217	0.957904	0.914478	0.605846	0.0400365	98.161	3.6889	f
0.348612	0.198576	0.0691849	0.0822498	0.285656	0.141227	0.109936	45.573	4.28534	m
0.94154	0.781701	0.89318	0.986085	0.954132	0.669991	0.0391845	114.02	3.45141	f
0.684103	0.431078	0.468224	0.620119	0.773367	0.444704	0.0529078	68.808	4.50939	m
0.0816366	0.0785137	0.0984574	0.000679433	0.148113	0.080261	0.124386	43.831	4.73183	f
0.105229	0.160231	0.0844359	0.0191507	0.0778375	0.155468	0.11445	53.691	4.62134	m
0.781781	0.484122	0.597871	0.730073	0.681639	0.361011	0.0567627	50.797	3.66879	f
0.687337	0.299552	0.372526	0.375858	0.72195	0.433755	0.0605213	73.4	5.32592	f
0.70354	0.477209	0.587527	0.729447	0.860775	0.500209	0.05838	88.6	4.51213	f
0.300346	0.205579	0.113302	0.129107	0.491126	0.128519	0.100864	33.4	4.17326	f
0.112894	0.165951	0.093962	0.0272054	0.0898077	0.169317	0.110363	53.3	4.6658	f
0.209287	0.180155	0.171086	0.199556	0.576582	0.214393	0.0709891	26.548	4.86315	m
0.493175	0.300409	0.372047	0.272772	0.239303	0.0914065	0.115437	37.985	3.30887	m
0.591236	0.34139	0.37806	0.460374	0.58216	0.2481	0.064373	28.853	3.97613	f
0.447532	0.256742	0.173906	0.136625	0.0233146	0.164932	0.137102	78.292	4.00561	f
0.581694	0.319536	0.310088	0.356033	0.553764	0.23076	0.0808045	40.4	4.00949	m
0.210458	0.1038	0.0584232	0.0540059	0.44669	0.0943957	0.105343	28.898	4.65925	m
0.371379	0.23601	0.141995	0.145766	0.406077	0.154195	0.102827	42	4.11377	m
0.8756	0.723353	0.86119	0.944155	0.893838	0.577253	0.0367702	87.528	3.3148	f
0.4354	0.236786	0.139453	0.106195	0.0439613	0.155315	0.123479	62.475	4.09685	m
0.818837	0.517877	0.672038	0.692606	0.615597	0.314684	0.0676589	49.391	3.1662	m
0.80441	0.543708	0.668549	0.790159	0.739764	0.399985	0.0566145	60.794	3.49102	f
0.859366	0.744618	0.862711	0.921029	0.883396	0.533568	0.0452008	84.4	2.91367	f
0.100743	0.180424	0.0528471	0.0284422	0.0733421	0.15682	0.115437	55.007	4.4922	m
0.094125	0.0989654	0.102489	0.00240363	0.133236	0.105316	0.124147	50.117	4.73794	f
0.122068	0.145196	0.111946	0.0263403	0.0911134	0.164523	0.109802	51.504	4.77861	f
0.281324	0.167924	0.0783841	0.0885184	0.448377	0.105071	0.103747	30.116	4.28992	m
0.280937	0.194047	0.0970517	0.111488	0.487631	0.127965	0.0986584	31.1	4.2497	m
0.405668	0.212962	0.179498	0.131845	0.182557	0.111429	0.115245	43.008	4.01291	m
0.502614	0.307247	0.374833	0.284283	0.428433	0.121319	0.104495	35.075	3.44393	m
0.836265	0.636725	0.766525	0.833907	0.75743	0.415847	0.0488162	57.3	2.96225	m
0.824262	0.57346	0.692755	0.793803	0.715817	0.384171	0.0658868	65.741	3.19179	m
0.693035	0.404076	0.470613	0.532324	0.883375	0.534291	0.045746	85.121	5.21128	f
0.740185	0.514597	0.667983	0.734016	0.781224	0.473795	0.0405496	64.3	4.12446	f
0.812795	0.608619	0.73224	0.841563	0.780676	0.469649	0.042063	64.7	3.46601	m
0.96788	1	0.959748	0.994156	0.989419	0.77238	0.0523795	153.56	2.55646	m
0.111471	0.108436	0.115469	0.00575391	0.0588627	0.129197	0.123188	55.394	4.81192	f
0.453008	0.34243	0.228037	0.178318	0.0156376	0.249498	0.114389	78.1	3.93325	m
0.266077	0.159882	0.061991	0.103196	0.467391	0.105408	0.0980136	24.6	4.35106	m
0.943187	0.837293	0.894446	0.985383	0.9459	0.699032	0.0263159	109	3.25476	m
0.779726	0.556795	0.666117	0.801154	0.773827	0.449988	0.0463644	63.788	3.69859	m
0.387644	0.206841	0.164284	0.138139	0.255134	0.106836	0.108294	35.019	4.0339	m
0.208817	0.207938	0.188351	0.235288	0.583425	0.24907	0.0682556	32.9	4.87724	f

## Sheet: figS2_S20_S21
CRscore	PL_sq	AB42to40	ptau	mean_cth	mean_signal_CRpat	FC_DMN	FC_DAN	FC_FPN	FC_Lim	FC_SMN	FC_SN	FC_VN	edyrs	HV_bi_TIVcorr	vol_GM_CRpat	WMH_log
-52.4924	0.155288	0.102618	45.737	2.45653	631.008	0.185704	0.259813	0.167446	0.128378	0.412495	0.202707	0.37079	13	3.9611	1635.67	1.72415
-0.46605				2.4463	403.344	0.219063	0.520844	0.143793	0.235858	0.392247	0.625148	0.208297	17	4.1745	1596.28	0.0384222
-50.6542	0.338368	0.0808045	40.4	2.35767	643.597	0.146423	0.350256	0.241584	0.220355	0.250832	0.301455	0.37791	14	4.0095	1612.58	-0.271329
-6.25986				2.4941	365.967	0.161348	0.122706	0.255212	0.269749	0.261238	0.35562	0.306827	13	4.4532	1729.45	-1.22947
-55.354	0.416753	0.0706736	63.3	2.49839	465.794	0.17741	0.196442	0.229847	0.162829	0.512692	0.308099	0.500923	15	4.2571	1612.71	-2.0176
-26.866	0.404897	0.0691707	62.885	2.33953	540.756								12	3.9592	1622.46	0.712638
-29.3974				2.34316	383.045	0.225254	0.270051	0.252349	0.165571	0.359823	0.282521	0.337829	20	3.5846	1561	0.000302395
5.40923				2.44189	499.44	0.137804	0.229434	0.157155	0.136682	0.28303	0.302385	0.0880673	14	4.7523	1459.59	-0.754407
36.8769	0.0587962	0.0894362	48.957	2.44484	720.406	0.164636	0.245302	0.13947	0.165764	0.158752	0.19787	0.135156	12	4.4292	1649.2	0.0542189
-13.9277	0.00132337	0.122378	40.893	2.43488	552.629	0.0720534	0.177506	0.153135	0.151327	0.22172	0.206027	0.176748	20	4.3955	1730.16	-0.157624
4.3811	0.32923	0.0726671	39.567	2.41026	501.92	0.194153	0.556797	0.181635	0.187983	0.262432	0.318639	0.463805	16	3.5726	1487.42	0.00361695
13.5086				2.41884	608.381	0.151627	0.320336	0.184239	0.149514	0.283455	0.319007	0.279773	12	4.3693	1391.75	0.458826
32.0839				2.43904	580.623	0.140358	0.215002	0.31538	0.159903	0.458558	0.364027	0.268798	13	4.3738	1982.8
-25.65				2.35488	578.203	0.139974	0.211563	0.303009	0.19899	0.303869	0.327037	0.157437	14	4.7608	1630.47	-0.343919
40.3335	0.000938554	0.122048	42.491	2.44779	585.133	0.169704	0.185163	0.224845	0.169855	0.233774	0.231958	0.210432	16	4.3292	1600.65	-2.07499
29.4864				2.28558	506.519	0.312385	0.438859	0.167188	0.102579	0.26435	0.305353	0.196757	12	4.6325	1317.85	-1.08852
-11.4516	0.0283684	0.082009	56.191	2.45863	495.956	0.132467	0.179895	0.151733	0.116136	0.309521	0.386085	0.230243	11	5.5912	1086.47	0.0107954
-9.92417				2.37886	579.405	0.112715	0.237159	0.221359	0.184756	0.210352	0.242074	0.191236	13	5.0106	1491.92	-1.20714
6.44322	0.0323002	0.105684	41.3	2.51444	656.322	0.155755	0.192424	0.176829	0.225093	0.370559	0.279384	0.340824	17	4.6374	1625.52	-1.73424
-2.52973				2.43643	434.991	0.205853	0.297257	0.153911	0.263239	0.37975	0.281093	0.16382	10	4.2969	1433.11	-0.0871827
-15.5268				2.5611	625.657	0.147237	0.196771	0.195179	0.154321	0.178144	0.410378	0.350448	13	4.8031	1558.55	-0.974051
-28.2561	0.173179	0.114462	44.51	2.42513	567.457	0.147271	0.283261	0.229767	0.115426	0.337803	0.204315	0.243567	13	3.9087	1480.67
6.0728	0.00575145	0.123945	40.894	2.26464	539.45	0.273625	0.394673	0.173761	0.120748	0.491925	0.473985	0.185423	12	4.7011	1352.93	-1.55287
-15.9108	0.103652	0.0918994	55.7	2.37908	515.74	0.135037	0.377257	0.140653	0.0962658	0.205103	0.348535	0.136249	19	4.4293	1531.97	-1.28212
-5.53812				2.37937	563.107	0.166368	0.145575	0.24945	0.14549	0.31669	0.349804	0.441621	17	4.6595	1379.27	-0.308858
-3.53584				2.35399	525.753	0.186151	0.214357	0.132877	0.0802652	0.229499	0.334748	0.139203	20	4.2075	1634	-0.517978
-3.99999	0.0204315	0.118474	47.5	2.40072	417.465	0.272581	0.35578	0.276538	0.0964365	0.655021	0.427931	0.568307	15	5.0589	1837.94	0.465756
-11.8607				2.28419	528.609	0.219329	0.200993	0.135269	0.14825	0.274884	0.374439	0.199784	15	4.3404	1626.81	0.078485
-41.1994	0.472432	0.0605213	73.4	2.34868	675.65	0.196725	0.227376	0.283093	0.0844975	0.219463	0.364396	0.404616	14	5.3259	1505.02	0.640529
-22.5203				2.4194	388.026	0.21945	0.216598	0.186272	0.130349	0.197513	0.343678	0.495445	17	4.4095	1647.23	-1.31119
-8.20803	0.819057	0.0426499	90.284	2.38075	552.669	0.21809	0.229369	0.23631	0.171852	0.391545	0.253912	0.276567	11	3.6184	1276.49	-1.42495
17.3561	0.0536868	0.0782012	43.9	2.416	497.188	0.207257	0.350095	0.24241	0.0935012	0.370474	0.451398	0.203509	11	4.4407	1342.34	1.24649
-43.189				2.58793	563.381	0.193641	0.282628	0.18508	0.0854586	0.443358	0.36904	0.263915	14	4.1372	1434.42	-1.61544
-29.6271				2.48128	569.428	0.166607	0.194791	0.219798	0.145711	0.276882	0.263671	0.24973	18	4.1736	1338.87	-2.22227
0.264779				2.359	389.771	0.182663	0.374303	0.17551	0.104733	0.223809	0.348634	0.117854	11	4.2461	1801.34	-0.179055
4.5305				2.51235	457.327	0.119448	0.110512	0.150723	0.146909	0.157126	0.32254	0.270202	17	4.6228	1541.12	-1.0369
-35.7859	0.212039	0.119214	77.356	2.23624	412.599	0.215572	0.392876	0.207898	0.155067	0.403928	0.341668	0.373073	14	3.622	1361.28	-0.347452
10.4554				2.42031	654.753	0.146798	0.177572	0.228393	0.155585	0.196888	0.339044	0.448951	19	3.6896	1632.92	0.612753
-5.94086	0.301799	0.0917112	48.8	2.32011	652.405	0.117919	0.196071	0.258759	0.100772	0.18919	0.254121	0.0963343	17	3.9093	1701.24	-0.515383
-5.28285	0.012745	0.110363	53.3	2.39154	610.282	0.103633	0.241728	0.200973	0.167138	0.146876	0.284567	0.0711314	14	4.6658	1529.69	-0.546626
27.3802	0.784531	0.0617624	85.854	2.37054	697.686	0.134038	0.289798	0.14894	0.330728	0.204129	0.181366	0.217851	18	4.0312	1603.96	-0.111633
9.18898				2.34286	585.877	0.198699	0.148209	0.225759	0.13413	0.551889	0.234177	0.334449	12	4.4482	1641.1
-10.5636	0.984277	0.044748	160.87	2.37938	477.893	0.179073	0.226594	0.193632	0.263625	0.22909	0.305981	0.378322	11	3.9237	1388.66	1.46647
-29.7542				2.2688	484.918	0.0915041	0.265814	0.136983	0.0671861	0.16066	0.159989	0.0992861	19	3.8232	1316.53	0.0478185
61.2686	0.191554	0.130228	55.541	2.44574	481.261	0.172138	0.253128	0.218548	0.216188	0.556402	0.408632	0.162757	12	3.9551	1686.54	-0.350715
5.23438	0.407269	0.0562975	38.159	2.47483	516.423	0.160054	0.144251	0.138872	0.12072	0.334142	0.311388	0.21014	14	4.3571	1688.84	0.65803
-33.0638	0.897091	0.0455937	117.09	2.17666	628.688	0.10327	0.253742	0.13115	0.247284	0.161637	0.308236	0.174885	18	3.2964	1200.58	0.400243
-7.67132	0.301517	0.0909396	22.205	2.5221	484.614								11	3.8778	1427.16
-2.74894	0.294944	0.0892918	32.2	2.38919	577.885	0.245454	0.220762	0.277685	0.121023	0.305431	0.29068	0.226114	13	3.6641	1817.05	-1.50792
36.2185	0.287212	0.0956965	42.75	2.31731	613.332	0.119711	0.406586	0.325919	0.177777	0.312506	0.119622	0.273936	18	3.7826	1608.69	-1.14151
22.9538				2.39108	378.734	0.256368	0.392922	0.245267	0.0618843	0.460524	0.312453	0.331994	15	4.0318	1824.05	-1.89441
-21.8885				2.48297	343.491	0.162971	0.275661	0.192385	0.149035	0.326689	0.414229	0.325396	19	3.6884	1665.56	-0.198668
3.31037	0.00302644	0.115882	45.486	2.53139	489.055	0.182275	0.243941	0.270893	0.153095	0.505715	0.28477	0.321264	13	4.4673	1315.9	-0.290006
-13.0407				2.4344	374.3	0.112007	0.150923	0.243415	0.121008	0.221113	0.260226	0.312762	16	4.4194	1929.56	-0.412818
6.2985				2.52508	502.036	0.166181	0.14418	0.176914	0.126171	0.344084	0.304545	0.280229	13	4.0236	1941.45	-0.415106
-42.9602	0.0123463	0.128744	65.2	2.42428	518.242	0.223171	0.198404	0.16737	0.174678	0.447016	0.379055	0.348348	13	4.6003	1769.89	-1.41939
-5.86271				2.38505	506.257	0.144105	0.244549	0.192551	0.163745	0.251203	0.257545	0.209501	13	4.5688	1477.89	1.22118
-2.48252				2.42021	378.386	0.0994037	0.258904	0.245757	0.161908	0.271943	0.284482	0.151239	16	3.9562	1844.27	-1.99929
23.5314				2.40071	503.615	0.182365	0.343157	0.200208	0.108456	0.301818	0.298059	0.366485	13	3.5839	1402.01	-0.528974
15.14	0.0780071	0.095158	33.7	2.3875	575.498	0.187771	0.290124	0.283339	0.143257	0.483954	0.380036	0.287262	13	4.2435	1487.82	-0.0970575
14.8843	0.840073	0.0400365	98.161	2.38022	676.286	0.202644	0.210101	0.249044	0.19488	0.399254	0.225964	0.294531	17	3.6889	1601.04	-0.428959
-4.24606				2.53267	504.556	0.197803	0.344184	0.148651	0.0956909	0.194511	0.216	0.142321	13	4.7496	1832.32	-1.12411
36.3578				2.41159	591.991	0.126572	0.173658	0.100968	0.128309	0.170648	0.179423	0.147408	11	4.1178	1134.05	-1.3408
42.5552				2.33108	420.467	0.118934	0.243398	0.231209	0.151465	0.236132	0.209747	0.140614	18	3.5662	1707.52	-0.76783
-2.72854	0.00391095	0.12617	40.2	2.42706	618.227	0.228761	0.282988	0.134909	0.179601	0.269086	0.273052	0.169408	15	4.5892	1604.54	-0.286012
8.4045	0.0188924	0.123601	67.093	2.40965	596.979	0.143005	0.236798	0.226091	0.278173	0.203367	0.259384	0.260114	13	5.1776	1650.2	-0.114091
-114.994				2.18547	676.28								10	3.7689	1539.01
39.0239	0.000595511	0.126128	42.31	2.55803	546.409	0.150463	0.185933	0.212615	0.129595	0.377941	0.345438	0.218079	17	4.3169	1786.56	-1.9237
33.445	0.017586	0.133034	104	2.52378	616.568	0.216506	0.256799	0.184105	0.137031	0.343726	0.449017	0.254432	16	5.1138	1734.02	-0.312005
-19.1323	0.679384	0.0640561	71.7	2.21859	687.401	0.11619	0.206812	0.121344	0.170472	0.285935	0.315865	0.337285	14	3.3134	1519.61	0.996177
-24.0007				2.47467	389.759	0.227671	0.300268	0.270732	0.141747	0.390674	0.504971	0.29264	13	4.8323	1483.48	-0.351403
-23.8687	0.829549	0.045448	105	2.37382	457.886	0.172537	0.161738	0.11256	0.102677	0.0845657	0.287876	0.13173	13	3.9918	1389.9	0.4877
-9.05325	0.135918	0.101895	48.91	2.46145	443.958	0.129971	0.232342	0.19017	0.14854	0.116147	0.152274	0.209097	12	4.1134	1832.83	0.340724
7.29349	0.150517	0.10658	46.509	2.47325	579.476	0.138561	0.194753	0.176743	0.168567	0.269887	0.260067	0.42539	17	4.0167	1550.72	-1.13657
45.2448				2.27263	608.793	0.159259	0.199976	0.186157	0.0794624	0.271649	0.318926	0.512287	16	4.617	1573.2	-1.38706
-28.8084	0.764457	0.0586847	82.681	2.31276	421.185								14	3.667	1405.09
-23.5998				2.39699	530.652	0.17634	0.205996	0.15433	0.215039	0.178319	0.359952	0.176661	20	3.6887	1535.53	-0.78715
35.3105	0.0663105	0.0880177	15.8	2.48118	545.033	0.14412	0.145763	0.160224	0.098509	0.117239	0.285263	0.500914	12	4.3637	1560	-0.132702
18.8147	0.0259482	0.099434	60.651	2.55023	592.057	0.225447	0.362132	0.148444	0.106484	0.407576	0.416068	0.252346	17	5.5154	1584.38	-1.17054
-22.093				2.43273	475.027	0.26613	0.328694	0.216183	0.244049	0.417166	0.222479	0.328448	14	4.596	1279.05	-1.75058
-69.277	0.0920608	0.104618	27.801	2.12114	633.117	0.241722	0.183802	0.193733	0.191392	0.233725	0.332682	0.350361	13	4.0909	1618.83	-0.449465
-52.7045	0.00329859	0.120081	29.5	2.4259	403.198	0.226097	0.248611	0.211968	0.19633	0.31577	0.385367	0.424721	14	4.5285	1484.08	0.493877
10.2784	0.460205	0.0525585	62.05	2.19177	408.177	0.162377	0.196846	0.106464	0.129359	0.248425	0.355371	0.137772	12	4.6767	1117.93	0.0439975
-17.1932				2.27305	534.42	0.0966914	0.213254	0.140429	0.0792627	0.178912	0.181593	0.147758	13	4.1605	1458.16	-0.636631
-0.129534	0.69389	0.0453864	64.9	2.32282	677.813	0.0852492	0.130519	0.163849	0.139218	0.259404	0.15072	0.224687	11	3.2577	1264.61
11.6323	0.00625294	0.11173	38.918	2.63519	435.217	0.188252	0.230768	0.210899	0.144922	0.22853	0.327899	0.348619	18	4.6134	1989.35	-3.72172
51.8808	0.000154698	0.139893	51.6	2.41395	644.814	0.244041	0.393597	0.319793	0.213432	0.391062	0.215188	0.193807	12	4.3931	1493.98
-33.1647	0.217104	0.110762	130.97	2.43205	535.157	0.275892	0.340501	0.216535	0.117409	0.2674	0.267482	0.326949	18	3.4073	1624.88	1.1665
23.5176	0.126761	0.104457	61.256	2.49187	439.751	0.233661	0.203944	0.283655	0.129137	0.494329	0.299873	0.246925	13	4.1337	1718.07	-1.57129
5.39032	0.0125104	0.119923	64.493	2.43445	495.355	0.113036	0.156428	0.255723	0.111055	0.179613	0.170359	0.306083	13	4.5452	1666.91	-1.92594
-3.3138				2.46103	521.733	0.235516	0.313136	0.193948	0.163205	0.283254	0.333242	0.428516	20	4.6701	1335.71	-2.9395
-7.63046				2.29278	499.418	0.169611	0.192245	0.23113	0.177161	0.366352	0.306795	0.188686	12	4.9768	1358.22	-2.40268
92.0788				2.48405	592.165	0.202076	0.258158	0.0933397	0.114878	0.287654	0.401277	0.263974	13	4.114	1634.84	0.563327
-27.0368				2.44412	632.546	0.14985	0.212503	0.185817	0.146688	0.117628	0.177031	0.161969	14	3.7815	1392.87	-0.360238
-2.44433	0.447353	0.0683458	48.818	2.42828	502.604	0.127529	0.230731	0.186753	0.0592441	0.143644	0.287835	0.306937	12	4.8767	1187.67	-1.2043
32.2812	0.0443912	0.0782661	23.9	2.31987	390.309	0.279541	0.28844	0.207426	0.205275	0.251498	0.494867	0.113539	13	4.8216	1450.86	0.249243
-3.44017				2.28684	485.736	0.105673	0.321692	0.189062	0.221418	0.202632	0.137771	0.345534	12	3.6817	1364.24	1.71026
-16.1949				2.37579	492.962	0.203099	0.367932	0.157363	0.0783048	0.195338	0.346683	0.190312	13	4.3887	1404.43	0.4811
90.8814				2.44328	426.225	0.173424	0.231506	0.172866	0.227519	0.179363	0.283257	0.153731	12	4.5618	1506.78	-0.7912
-3.43292				2.31991	409.656	0.185935	0.378583	0.252149	0.18539	0.372741	0.357656	0.276923	11	3.3445	1395.65	1.2272
-8.03088	0.0729214	0.104084	29.291	2.58276	487.324	0.147185	0.285814	0.251701	0.056137	0.309587	0.269587	0.40097	13	4.3829	1619.43	0.53971
-5.56194				2.47747	410.08	0.312183	0.461736	0.232898	0.383674	0.460345	0.367518	0.377717	16	3.7776	1849.43	1.08911
0.631086	0.346275	0.0826233	42.67	2.4482	822.096	0.288777	0.290838	0.334965	0.334913	0.54883	0.393526	0.628113	17	4.1426	1596.92	-1.80312
-76.7279	0.845089	0.0325091	96	2.45546	566.898								13	3.5801	1528.21
23.515	0.41805	0.0725319	51.494	2.40067	475.18	0.18487	0.188334	0.194599	0.156855	0.151047	0.379511	0.299774	12	4.4932	1544.37	0.0475241
38.808	0.00346614	0.120418	26.246	2.47322	505.312	0.207509	0.26729	0.201016	0.229632	0.350879	0.249111	0.292179	13	4.5658	1783.71	0.471189
-62.4124				2.23839	581.461	0.12377	0.274032	0.242668	0.215271	0.298287	0.254269	0.250893	10	4.001	1330.21	1.00836
5.78532				2.39853	535.068	0.177568	0.251459	0.185184	0.107618	0.203616	0.274304	0.104264	11	4.1063	1555.62	-0.115568
35.3027	0.452617	0.0615707	65.371	2.50396	487.135	0.142361	0.188385	0.248925	0.121692	0.241366	0.205338	0.414736	18	4.5358	1881.67	-1.13819
-21.3051	0.00027454	0.129995	44.604	2.35136	387.098	0.174676	0.267316	0.205855	0.241049	0.321574	0.276626	0.329596	13	4.2501	1648.5	-0.926182
26.4427				2.35263	513.433	0.252629	0.370922	0.216032	0.128575	0.323349	0.385888	0.419809	12	3.9883	1702.02	-0.354283
-32.6109				2.49885	341.048	0.205105	0.249447	0.314702	0.47627	0.187496	0.204153	0.29022	19	4.5504	1560.38	-1.65306
7.41757				2.33595	502.342	0.163005	0.237522	0.219612	0.241942	0.40064	0.31462	0.221938	17	5.0624	1509.98	-1.96337
-29.7317	0.0839447	0.101393	22.6	2.41671	560.004	0.152153	0.256578	0.249932	0.257995	0.282496	0.236961	0.251157	17	4.1239	1839.16	-0.749723
2.83802				2.3971	407.008	0.183686	0.265133	0.208684	0.222187	0.351477	0.197731	0.473502	15	3.8986	1657.82	-0.699454
-14.5372				2.57874	350.033	0.199645	0.271438	0.231524	0.146409	0.409943	0.368341	0.380502	13	4.181	1572.06	0.0819658
-24.1133	0.0116229	0.117996	58.198	2.48708	438.226	0.188594	0.191233	0.112122	0.0640972	0.287115	0.404483	0.23464	13	4.6184	1383.36	-0.540075
-0.317596	0.223513	0.106573	55.019	2.45431	485.035	0.100177	0.214355	0.135847	0.193229	0.204742	0.138392	0.278754	16	3.746	1446.7	0.750444
8.38182	0.00784963	0.111062	42.723	2.46408	571.276	0.238371	0.33126	0.164938	0.186309	0.285955	0.214424	0.257218	17	4.6205	1402.04	-1.09287
-1.22897	0.0158923	0.110652	61.473	2.42132	675.132	0.127808	0.192816	0.152756	0.0540306	0.301974	0.496114	0.157624	13	4.7825	1517.94	-0.793297
-27.5272				2.50786	542.26	0.147351	0.180639	0.112777	0.1289	0.208513	0.207836	0.11872	17	5.1784	1659.9	0.523403
4.98175	0.0101589	0.113978	49.899	2.45344	552.792	0.23738	0.403289	0.184785	0.122788	0.389003	0.247618	0.255625	18	4.6403	1531.65	-1.82227
-24.2225				2.45914	495.993								17	4.1948	1312.1	0.468202
-19.3327				2.41055	584.741	0.212827	0.196088	0.321217	0.193643	0.226714	0.281108	0.265673	16	4.3172	1542.45	-1.97781
-39.0381	0.17996	0.124307	48.044	2.38545	680.867	0.152228	0.242755	0.195622	0.195727	0.330001	0.266336	0.241489	13	4.0346	1322.12	0.674721
65.3387				2.403	352.826	0.0979687	0.246743	0.108202	0.153908	0.33829	0.24783	0.21309	18	4.0395	1590.29	0.578425
-24.4234	0.174891	0.105187	41.842	2.4341	574.329	0.165623	0.353388	0.200457	0.117	0.398817	0.365829	0.183136	13	3.8432	1598.61	0.454664
-27.3136	0.0331003	0.0805958	44.1	2.42398	625.939	0.176067	0.240621	0.155396	0.206535	0.26418	0.214045	0.233784	14	5.1405	1632.45	-0.830638
19.4713	0.00433697	0.117789	41.047	2.32072	523.051	0.159947	0.197978	0.141934	0.183783	0.362464	0.34713	0.273813	13	4.5611	1664.08	-2.00794
2.42486				2.4192	582.305	0.140711	0.256193	0.168136	0.129214	0.224566	0.428208	0.358802	12	4.3263	1493.34	-1.71868
41.9731	0.106617	0.095048	63.6	2.28402	538.702	0.136567	0.296988	0.121606	0.193478	0.21508	0.277084	0.146062	12	4.4201	1600.43	-0.486963
14.586				2.46371	400.115	0.158123	0.249348	0.230692	0.174463	0.445511	0.31062	0.267299	13	4.3643	1981	-1.88951
7.84922				2.44303	488.019	0.10669	0.135142	0.163079	0.19399	0.286328	0.179402	0.15957	18	4.853	1404.91	-1.44563
23.2487				2.39984	378.971	0.118743	0.209856	0.122751	0.199756	0.156727	0.178925	0.0791314	16	5.0788	1530.06	-1.88256
27.4823	0.122403	0.10132	41.889	2.37272	386.857	0.155748	0.317982	0.178255	0.127212	0.304908	0.355227	0.151309	15	4.2327	1849.71	-0.824205
0.0138529	0.660635	0.042063	64.7	2.45282	545.812	0.0996886	0.235457	0.165036	0.194809	0.209749	0.127952	0.296191	11	3.466	1809.32	-0.754749
46.6515	0.150268	0.108294	35.019	2.41068	811.974	0.170847	0.147132	0.160829	0.135504	0.334652	0.268682	0.323541	19	4.0339	1686.38	-0.141869
-23.2593	0.00290676	0.110688	39.8	2.33858	548.55	0.159465	0.196145	0.184735	0.190472	0.316716	0.304816	0.427047	19	4.4464	1504.21	-1.67829
-8.64135				2.37399	620.337								10	4.0921	1551.4
-0.815117	0.366224	0.0885483	68.227	2.36295	638.526	0.124099	0.188935	0.109897	0.0939607	0.182199	0.230183	0.104829	11	4.099	1361.55	-0.361089
-41.4068				2.38449	453.565	0.151539	0.194904	0.233857	0.127578	0.431857	0.312987	0.213504	18	4.7087	1471.45	-1.40903
15.7337				2.39081	437.743	0.179965	0.281914	0.174283	0.189794	0.283716	0.418886	0.335538	17	3.6347	1690.03	-2.35904
5.21435				2.41614	622.607	0.182174	0.312877	0.167039	0.13267	0.290442	0.337362	0.200707	12	3.7264	1665.9	-0.328729
6.01516	0.00396672	0.118386	43.356	2.44625	525.307	0.168001	0.24328	0.198783	0.132039	0.478423	0.414271	0.269292	13	4.5344	1518.54	-0.125632
-54.1328				2.56312	533.861	0.232218	0.172686	0.305007	0.0807068	0.257241	0.257857	0.285851	16	5.0055	1535.27	-1.45802
-25.4636	0.936791	0.0523795	153.56	2.26095	544.583								17	2.5565	1337.99	0.941036
-15.0781				2.3759	868.258	0.161568	0.230472	0.148045	0.251389	0.154358	0.323738	0.25208	12	4.0483	1403.55	0.698443
-26.224	0.396209	0.0762807	55.4	2.31128	413.523								18	4.2536	1674.01	-0.979668
6.27624	0.285092	0.0973929	20.289	2.51385	570.257	0.386189	0.236206	0.169714	0.122068	0.371393	0.428544	0.304385	17	3.7345	1869.58	-2.13072
-33.607				2.39592	724.041	0.131999	0.139899	0.209918	0.0438223	0.151752	0.243807	0.322977	18	4.0917	1518.43	0.37685
-14.6551	0.0386014	0.0970348	47.9	2.40885	668.395	0.152216	0.253716	0.13391	0.191457	0.315887	0.238534	0.149321	16	4.6187	1700.95	-1.02553
63.401	0.0057148	0.125456	36.835	2.4037	555.334	0.214239	0.307301	0.22597	0.363607	0.249799	0.161364	0.276943	20	4.7882	1498.35	0.612416
19.0348	0.252621	0.104495	35.075	2.28445	635.057	0.17004	0.31849	0.162793	0.18438	0.26706	0.349935	0.242361	13	3.4439	1583.34	1.55127
12.4622				2.59438	399.647	0.211381	0.263122	0.103042	0.170895	0.365319	0.297257	0.29125	17	4.3707	1868.07	-2.66814
21.7664	0.982846	0.0402394	125.53	2.35954	574.432	0.211994	0.334367	0.159741	0.126582	0.189649	0.283528	0.252946	17	4.3815	1313.92	-0.553682
5.10416	0.247709	0.107453	37.605	2.45239	567.512								15	3.5325	1581.18	2.15968
1.77684	0.00772897	0.109015	47.811	2.50549	519.721	0.148745	0.118162	0.201087	0.064775	0.460797	0.239985	0.199131	18	4.4478	1611.29	-0.983249
25.7015	0.242278	0.105922	42.606	2.18843	597.167	0.168662	0.181511	0.135534	0.152603	0.206425	0.343895	0.140529	11	3.6702	1331.23	0.488274
38.0522	0.0710951	0.102159	30.595	2.42048	363.131	0.237277	0.221585	0.199436	0.209808	0.243409	0.452259	0.251681	13	4.3982	1518.48	0.294232
-35.3376	0.647076	0.0566145	60.794	2.43681	573.877								11	3.491	1381.31
-11.3106				2.43692	537.415	0.278106	0.305976	0.241851	0.256777	0.275432	0.198139	0.231738	16	4.1348	1423.46	0.450612
3.83178	0.303637	0.0900403	55.4	2.38549	558.909	0.18576	0.279392	0.179977	0.212765	0.329895	0.397822	0.259999	17	3.8445	1387.12	-0.659971
1.32387				2.55703	504.08	0.267095	0.190148	0.20795	0.236449	0.372471	0.362966	0.191911	20	4.3303	1770.62	-0.518976
-7.40134				2.45371	544.145	0.219471	0.347152	0.16667	0.14502	0.319927	0.377624	0.316758	18	5.059	1456.11	-1.54763
2.1448				2.40286	585.266	0.205471	0.26253	0.179274	0.129932	0.400272	0.396921	0.173236	13	4.3025	1748.61	0.447373
-37.2666	0.633273	0.0630975	59.727	2.32341	595.676	0.22175	0.330477	0.22872	0.321555	0.2745	0.133784	0.254178	15	3.6024	1549.59	1.2687
-67.3831				2.43165	573.976	0.0624628	0.282208	0.0848824	0.175242	0.160337	0.253547	0.221234	16	2.8842	1383.67	0.720799
-31.0633				2.37449	575.853	0.169131	0.265633	0.162107	0.193131	0.331774	0.289885	0.168867	19	4.4443	1576.52	-0.525063
-1.0725				2.48153	432.58	0.170122	0.29005	0.258422	0.104305	0.592578	0.260392	0.308834	15	5.4463	1684.6	-3.0713
-7.51527				2.35716	400.724	0.15127	0.270349	0.265839	0.207063	0.323128	0.229125	0.367388	19	4.2254	1733.38	-0.935296
51.247				2.34747	548.974	0.150281	0.175534	0.131076	0.0642473	0.417118	0.249704	0.106929	13	4.3088	1654.39	-0.638292
-25.1519				2.45033	588.405	0.118401	0.194032	0.216964	0.249503	0.179829	0.227973	0.168005	17	4.4787	1667.62	-0.504448
21.9893				2.36528	562.414	0.15243	0.293726	0.203527	0.136839	0.298739	0.400544	0.3039	17	3.762	1830.56	-0.590601
-46.8615	0.446525	0.0553796	44.484	2.39552	591.596	0.109424	0.176773	0.261593	0.173245	0.295109	0.277978	0.0766621	13	4.7695	1669.63	0.469661
-0.434753	0.639775	0.058054	62.848	2.34875	575.521	0.315838	0.32706	0.269	0.202317	0.443331	0.309996	0.273158	15	3.56	1356.83	-1.3431
-35.8585	0.0889123	0.122641	31.6	2.49672	684.33	0.0916612	0.238752	0.157129	0.0945792	0.203838	0.252341	0.104899	13	4.2543	1248.94	-0.784415
-14.7558				2.52747	390.669	0.196359	0.332794	0.180037	0.115358	0.274275	0.393312	0.216688	19	4.1736	1706.42	-1.588
-8.65584				2.29024	609.306	0.186441	0.211883	0.171254	0.10985	0.271512	0.413046	0.501685	19	4.1176	1809.6	-1.03666
-37.4082	0.189573	0.123479	62.475	2.44876	701.956	0.159956	0.287566	0.269379	0.0956229	0.261757	0.366129	0.156164	18	4.0968	1873.19	-1.39999
16.9202				2.34584	636.009	0.143671	0.194303	0.196378	0.354361	0.224855	0.238406	0.523247	17	4.3779	1583.47	1.19402
32.7894	0.455438	0.0513949	54.283	2.55185	648.783	0.253074	0.340912	0.154958	0.0947793	0.138115	0.427036	0.105652	12	4.7835	1624.42	-0.792132
-16.2019				2.35369	598.541	0.157446	0.185773	0.187136	0.102332	0.249721	0.282072	0.118465	12	4.2963	1642.25	-1.5594
57.1789				2.44182	577.816	0.173708	0.178784	0.156179	0.135445	0.168109	0.29449	0.120459	13	4.3486	1330.19	-0.791394
17.1077				2.48142	370.571	0.205349	0.361026	0.239427	0.179163	0.524244	0.401271	0.169336	18	4.2615	1736.35	-1.63476
23.9615				2.47975	511.4	0.139583	0.21784	0.171566	0.112825	0.299896	0.273317	0.293196	16	4.4635	1584.97	-2.72962
10.5831				2.25568	531.488	0.181311	0.391539	0.198713	0.133107	0.337212	0.349566	0.364256	12	3.5041	1177.07	-0.478605
53.4316	0.111696	0.10202	42.2	2.43172	481.538	0.163461	0.224969	0.180457	0.102797	0.379773	0.322854	0.284882	12	4.3383	1601.4	-1.40983
-0.373994				2.48864	411.178	0.166596	0.176047	0.260125	0.251283	0.162819	0.331183	0.231012	13	4.2699	1635.45	-0.940455
-7.44158	0.00182629	0.118553	42.423	2.47415	387.12	0.178703	0.245685	0.207122	0.142695	0.226668	0.382702	0.27768	13	4.4142	1808.94	-2.19163
-38.882	0.0151541	0.122833	78.441	2.29605	564.317	0.219391	0.251259	0.196084	0.27352	0.638959	0.269555	0.209463	13	4.5753	1696.9	-0.80055
-61.7175				2.40015	311.549	0.185204	0.286812	0.186515	0.114832	0.36686	0.424676	0.331999	12	4.3122	1744.68	-0.953192
19.5109				2.40478	458.927	0.182073	0.433328	0.223506	0.0544675	0.253795	0.246152	0.184648	10	4.8494	1424.14	-0.910521
-13.4559				2.3826	418.18	0.176044	0.197154	0.260986	0.0966813	0.282605	0.30262	0.356	18	4.3747	1847.9	-0.160186
-12.2233				2.45823	507.544	0.214852	0.403105	0.144273	0.226261	0.190793	0.423599	0.172401	13	4.2428	1546.03	0.826141
52.8864				2.40426	416.744	0.221501	0.415253	0.107531	0.20191	0.179429	0.303454	0.16553	16	4.8289	1387.93	-0.258317
6.23204	0.166598	0.121879	28.6	2.42394	648.047	0.144158	0.213794	0.27696	0.21202	0.313122	0.19554	0.529517	18	3.8283	1521.15	0.0601526
-13.5137				2.29032	624.674	0.133538	0.18754	0.112826	0.127931	0.178658	0.217081	0.287957	10	3.3731	1404.63	1.36787
24.5084				2.32269	513.626								11	4.0525	1274.51	-0.369042
-14.3394	0.0949328	0.113115	37.1	2.49299	352.096	0.147021	0.218122	0.340568	0.290161	0.277852	0.226715	0.25473	11	4.2326	1740.79	-1.06896
23.7292				2.56418	689.337	0.204157	0.394939	0.213386	0.204115	0.400281	0.411115	0.326793	12	4.7944	1919.44	-0.934452
4.76284				2.34456	349.289	0.245357	0.375089	0.123138	0.211122	0.182447	0.475908	0.119187	15	4.2923	1515.71	0.286115
13.8747				2.38404	418.157	0.221762	0.338493	0.141214	0.154162	0.194369	0.338744	0.141396	13	4.3783	1419.37	-0.881921
20.583				2.43421	386.591	0.173083	0.225196	0.25163	0.172114	0.175318	0.314808	0.276943	14	4.3421	1836.37	-0.815807
0.78766				2.50124	404.814	0.174901	0.304756	0.271185	0.144518	0.454451	0.22653	0.292227	16	4.1832	1377	-1.51653
-8.35094	0.0163016	0.115981	52.4	2.50549	520.918	0.194172	0.256346	0.255364	0.25547	0.513636	0.148537	0.358436	18	4.9077	1261.15	-1.40813
28.7502	0.170482	0.117278	44.644	2.31654	509.631	0.0862008	0.144465	0.118893	0.126557	0.134159	0.22479	0.094556	18	3.9968	1438.54	0.977008
5.52512	0.168018	0.111325	38.392	2.30317	577.012	0.18997	0.384434	0.170008	0.170778	0.16109	0.250109	0.111394	8	3.8811	1405.49	1.07809
-9.25691	0.722351	0.0469475	75.982	2.33251	537.196	0.133688	0.252201	0.262721	0.147825	0.232545	0.214167	0.30437	13	3.1383	1485.51	-0.175234
-7.26574				2.48686	538.487	0.139306	0.285939	0.199653	0.0912228	0.27023	0.438448	0.192771	14	4.2653	1782.29	-1.82927
52.2141	0.322744	0.0792392	23.337	2.27521	432.563	0.136989	0.161333	0.149742	0.211237	0.211406	0.178303	0.100373	20	3.9134	1251.4
30.3994	0.281937	0.0990926	43	2.22844	550.468	0.222369	0.249027	0.317767	0.231498	0.340462	0.222547	0.635094	11	3.8586	1253.21	1.23139
7.13751				2.35885	438.13	0.152304	0.305977	0.168007	0.155486	0.167045	0.26167	0.112399	13	4.7056	1383.5	1.55802
9.79467				2.32593	417.504	0.178061	0.43345	0.152155	0.0651927	0.382002	0.525397	0.129975	12	4.3337	1646.05	-1.89168
19.6042				2.30591	496.02	0.190455	0.291761	0.27926	0.156698	0.308401	0.345861	0.384694	12	5.011	1527.98	-1.90522
21.2182				2.36006	509.442								14	4.3685	1636.91	-1.41191
64.4095	0.0419633	0.0882089	42.3	2.45554	569.182	0.124337	0.267482	0.10515	0.207216	0.14331	0.265771	0.172938	15	4.7446	1671.33	-0.972661
-8.69112	0.0710588	0.103461	24.376	2.40972	557.94	0.135678	0.231374	0.36908	0.12634	0.299676	0.227082	0.378165	20	4.3945	1708.63	-1.03916
-42.9753				2.52614	506.689	0.136903	0.147955	0.227114	0.0778425	0.179568	0.208198	0.19849	13	4.431	1488.29	-0.158506
21.3895				2.45174	576.341								14	4.1851	1617.79	-2.03764
-74.7413	0.360447	0.066911	39.244	2.42769	385.36	0.107711	0.292868	0.174915	0.111069	0.23856	0.254134	0.198061	13	3.9162	1642.29	-2.14815
-10.7803	0.85536	0.0441114	109	2.35215	375.203	0.154556	0.161453	0.182347	0.188297	0.409485	0.285111	0.334846	13	3.7584	1186.86	1.2366
3.8288	1	0.0311061	192	2.34217	589.665	0.109493	0.141936	0.147269	0.245267	0.124596	0.226602	0.19576	14	4.2123	1581.87	-0.320968
1.04389	0.164567	0.115245	43.008	2.32851	668.356	0.163024	0.293037	0.195668	0.189685	0.239918	0.323428	0.225566	12	4.0129	1699.4	-0.149076
-12.8222				2.42702	500.692	0.169001	0.373236	0.306607	0.180756	0.304805	0.2294	0.397046	12	3.6974	1536.95	0.406649
37.9032	0.0364443	0.0948679	36.589	2.54038	461.868	0.206408	0.245932	0.21548	0.129529	0.29909	0.376444	0.28879	18	4.8799	1518.1	-1.77514
-30.7446	0.655766	0.0714716	56.732	2.35636	563.892	0.115479	0.224058	0.145121	0.294131	0.18689	0.202796	0.173537	17	3.3753	1507.41	0.936933
-4.76339				2.29955	487.193	0.197595	0.257097	0.121405	0.166361	0.41164	0.235003	0.262995	12	4.4451	1308.49	-0.346499
4.97536				2.29902	914.777	0.252883	0.358276	0.260239	0.293648	0.279604	0.256247	0.359861	11	4.6079	1741.5	-1.926
50.0058	0.00553156	0.115194	32.5	2.54371	584.88	0.186998	0.152827	0.184073	0.185128	0.413512	0.254676	0.373574	18	4.7373	1682.42	-0.89853
-9.13589	0.267523	0.0917352	44	2.26839	609.101	0.174417	0.253864	0.0731872	0.277664	0.195444	0.168494	0.123294	11	3.4734	1295.75	0.325831
-36.8048				2.38363	489.642								11	3.7024	1444.54	-0.0954149
26.2204	0.000323055	0.129721	45.077	2.33599	595.716	0.195544	0.419774	0.181719	0.189251	0.183019	0.272777	0.241861	12	4.2761	1455.44	0.1607
25.4443	0.0250322	0.115505	34.8	2.34851	546.781	0.166583	0.196341	0.165616	0.159763	0.196543	0.379086	0.253641	10	5.2608	1391.91	1.13219
-15.5814				2.32572	635.462	0.26713	0.302943	0.167177	0.0907025	0.230021	0.370724	0.128	11	4.3836	1489.97	-0.590835
-11.2293				2.37822	614.391	0.115755	0.18757	0.244662	0.143558	0.23057	0.22024	0.168413	17	4.2267	1611.78	-0.41614
-11.3111				2.33955	360.498								11	4.38	1317.99
39.7502	0.511739	0.0670915	94.505	2.47114	626.643	0.150234	0.321562	0.286716	0.0964223	0.301204	0.208399	0.301439	20	4.254	1685.21	-1.64907
-9.14437				2.51843	568.007	0.142162	0.218954	0.183282	0.0920107	0.301588	0.414419	0.218038	15	4.1291	1467.54	-0.973922
-5.97763				2.30404	674.429	0.180531	0.28667	0.154632	0.165283	0.276075	0.393533	0.188803	11	3.8955	1612.99	-0.477179
-9.94992	0.186727	0.114901	53.479	2.28699	352.691	0.158087	0.18233	0.179026	0.140039	0.239446	0.226111	0.170455	17	3.8779	1625.04	-0.782336
-24.3622				2.47689	492.766								18	4.5149	1532.81	-0.584464
-21.0223	0.0278808	0.0968097	40.2	2.49578	603.671	0.0881127	0.218406	0.219632	0.122601	0.20801	0.280149	0.237635	12	5.324	1693.47	-1.32559
10.2232				2.50142	601.294	0.12295	0.333361	0.182679	0.283988	0.327965	0.249594	0.14566	13	4.3705	1554.25	2.2434
16.8289	0.753173	0.0423577	92.41	2.40542	556.45	0.210489	0.350849	0.228119	0.104814	0.194494	0.21258	0.32346	16	2.943	1581.17	-0.338746
46.0593	0.0155967	0.126172	71.8	2.43802	731.636	0.214347	0.286108	0.238381	0.163677	0.353331	0.471582	0.304059	13	4.2938	1439.4	-0.0146618
-15.8528				2.45107	507.295	0.250136	0.203091	0.217964	0.110101	0.34405	0.188199	0.257613	10	4.4723	1590.5	-1.42667
-16.7193	0.581659	0.0472444	42.8	2.18897	667.689	0.141274	0.191286	0.174325	0.10637	0.131879	0.3243	0.272557	14	3.823	1332.81	1.22786
-16.6123				2.53705	587.135	0.187921	0.222386	0.184879	0.209213	0.326283	0.314614	0.19719	18	4.8843	1552.14	-0.06279
-30.8274				2.23838	374.914	0.142437	0.246312	0.179104	0.350893	0.273658	0.289539	0.315758	11	3.5146	1236.38	1.78238
-15.1864	0.529901	0.038906	85.22	2.23516	643.666	0.20576	0.322669	0.26572	0.197512	0.437184	0.343822	0.359637	13	4.2152	1362.24
41.2267	0.010237	0.116939	56.094	2.48833	559.99	0.169253	0.356065	0.214582	0.095408	0.180843	0.328858	0.151391	13	4.4756	1801.52	-1.49608
29.8954				2.34099	631.899	0.220348	0.402915	0.19241	0.244136	0.236102	0.287852	0.26965	14	4.2947	1782.64	-0.718044
63.9637	0.19331	0.13212	58.1	2.39543	546.277	0.195545	0.18411	0.189284	0.178255	0.423664	0.18916	0.419366	18	3.9622	1648.67	-1.46715
-12.9483				2.45589	506.28	0.120031	0.226627	0.146463	0.143299	0.249643	0.286661	0.122291	16	4.6973	1313.59	-0.294852
-3.35452	0.14277	0.109768	42.2	2.34017	672.281	0.194506	0.322793	0.176573	0.365715	0.275367	0.348067	0.328249	18	4.1072	1689.51	0.073792
-30.7839				2.28444	610.716								10	4.5462	1604.29	-1.63283
16.7961				2.41543	499.941	0.20821	0.354992	0.199278	0.22202	0.176646	0.326562	0.129659	15	5.0501	1405.03	-2.33978
-48.4578	0.99421	0.0438022	187	2.22164	645.736								13	3.8683	1412.93
-28.7309	0.230964	0.12675	65	2.23973	415.405	0.150052	0.275079	0.243075	0.213081	0.23483	0.174103	0.315825	17	3.0831	1381.98	-0.705648
-2.27176				2.43901	541.355	0.147927	0.16274	0.133531	0.0934229	0.288627	0.232638	0.166227	12	4.6881	1562.8	-0.880332
17.86				2.48075	351.177	0.171295	0.379012	0.175376	0.177602	0.245058	0.276027	0.188288	8	4.349	1648.57	-2.05185
-63.3253				2.51982	396.859	0.213856	0.30348	0.229903	0.0794334	0.313373	0.475276	0.187287	15	4.755	1780.41	-1.87868
66.4834	0.166674	0.11452	52.4	2.48549	476.269	0.168091	0.199009	0.234975	0.148411	0.352604	0.353733	0.357222	18	4.0561	1762.87	-0.745151
-13.1232				2.36243	629.955	0.200681	0.184943	0.279796	0.118393	0.450162	0.277199	0.288857	16	4.2868	1481.02	1.61133
12.9908				2.48445	668.043	0.197084	0.250193	0.241021	0.105361	0.328177	0.350803	0.264023	13	4.6491	1881.14	-1.4113
-0.193634	0.486044	0.0327809	70.9	2.43944	436.854	0.178597	0.120101	0.143959	0.0660398	0.154197	0.195988	0.412762	13	4.6931	1594.24	-1.79996
-14.5265				2.3626	551.364	0.243637	0.256295	0.329096	0.2271	0.255165	0.380386	0.425221	13	4.0534	1291.66	-0.490319
39.3958	0.12153	0.109936	45.573	2.45717	552.391	0.125331	0.301529	0.228937	0.104025	0.365628	0.246749	0.205462	16	4.2853	1753.89	-1.22292
-2.28095	0.103273	0.0872654	71.9	2.37811	586.936	0.147095	0.162123	0.166838	0.0723154	0.255462	0.308698	0.467029	12	4.6448	1373.5	-1.88872
-54.2431				2.41557	554.886	0.140002	0.257278	0.187731	0.184426	0.531795	0.351805	0.234224	14	4.3818	1779.18	-0.955788
-12.2459				2.33475	571.872	0.119728	0.187585	0.129236	0.113061	0.111072	0.232703	0.13901	18	4.5656	1613.17	-1.04549
3.18924				2.38133	589.785	0.154653	0.189667	0.150847	0.180774	0.211318	0.18049	0.28782	13	3.5145	1307.59	0.868512
-12.6469				2.37626	519.473	0.167378	0.173658	0.110906	0.0619864	0.274087	0.283139	0.389769	14	3.661	1546.18	0.240396
12.4293				2.36237	491.031	0.0992098	0.243716	0.192584	0.210105	0.127249	0.154556	0.194999	10	3.5764	1287.07	0.32687
29.5215				2.45361	536.833	0.162384	0.256514	0.251752	0.0785184	0.375392	0.193203	0.269186	13	4.3889	1734.86	-1.47147
-35.9334	0.374529	0.0714409	45.115	2.38677	522.579	0.280424	0.280826	0.209024	0.104629	0.320391	0.411505	0.177974	13	4.0594	1652.62	0.226109
13.6376				2.48479	342.125	0.173372	0.333296	0.286329	0.197406	0.433294	0.319004	0.299381	15	4.4167	1622.67	-1.86678
32.0583				2.44296	522.914	0.131827	0.217366	0.222654	0.0525602	0.317994	0.218667	0.118691	17	4.4198	1373.81	1.30407
-43.6688	0.275136	0.0817047	59.084	2.24114	527.959								11	3.4309	1065.9	1.22193
13.407	0.365625	0.0846764	61.836	2.40883	688.099	0.149602	0.224594	0.164438	0.198992	0.369334	0.236582	0.299628	18	3.967	1925.58	-1.95272
-22.4965				2.38856	657.434	0.159855	0.224959	0.146815	0.0828685	0.164182	0.339838	0.0886701	16	3.8959	1648.45	-0.0340048
18.364	0.0499527	0.0828419	38.6	2.27033	567.566	0.0816322	0.203032	0.133245	0.132192	0.398667	0.330693	0.298377	13	4.5888	1454.52	-1.50137
22.4862				2.48326	516.766	0.171554	0.252583	0.177393	0.148752	0.194552	0.220719	0.250461	19	4.8171	1859.99	-1.1456
-7.43007				2.39126	563.448	0.234639	0.306747	0.198718	0.17387	0.30806	0.397296	0.361101	15	3.832	1869.78	0.474068
11.1581				2.47046	507.66	0.203808	0.285404	0.20391	0.0762515	0.396345	0.230408	0.302328	18	5.1296	1672.28	-1.19552
72.7922				2.47867	650.523	0.136451	0.282465	0.167368	0.257261	0.331735	0.342667	0.210276	17	3.9524	1494.45	-1.48332
17.5908	0.130132	0.104469	46.827	2.52909	427.988	0.185697	0.407756	0.189347	0.144998	0.128825	0.211308	0.115774	15	4.1881	1623.53	0.0318076
21.6538				2.50775	384.116	0.207507	0.240575	0.258322	0.0915237	0.449752	0.407982	0.300725	19	4.7618	1339.37	-0.397101
5.16157				2.46804	634.261	0.196937	0.156652	0.237954	0.161709	0.273928	0.352792	0.198251	15	4.2346	1773.24	-2.28213
-3.53951	0.494969	0.05838	88.6	2.39779	517.823	0.143438	0.258688	0.21378	0.172473	0.201919	0.209532	0.141782	18	4.5121	1484.29	-0.772765
22.9787				2.43826	691.471	0.138097	0.158351	0.119071	0.104362	0.199793	0.304903	0.0985015	13	4.7365	1413.75	-0.735023
-25.2074				2.50957	429.924								18	4.5979	1847.31
-12.1061				2.38961	652.625	0.0920986	0.186236	0.150643	0.113469	0.207182	0.218888	0.125274	10	4.5621	1597.86
21.6257				2.50621	469.153	0.152381	0.201067	0.243573	0.136853	0.569441	0.476366	0.343659	9	4.276	1613.6	-0.424328
0.10483				2.45086	627.259	0.153405	0.281591	0.171117	0.178945	0.334063	0.191457	0.251724	13	3.9015	1838.72	-0.256755
-17.2951				2.4559	528.39	0.183205	0.244608	0.328504	0.114947	0.319355	0.379235	0.36518	18	4.1192	1739.2	-1.25863
-38.1407	0.125183	0.109579	60.3	2.36061	625.47	0.190112	0.28477	0.180453	0.210456	0.159788	0.327509	0.123122	10	4.2166	1446.68	-0.75902
-30.0813				2.36273	525.903	0.15958	0.256918	0.220218	0.0768116	0.208809	0.419125	0.221826	12	4.5295	1507.05	-0.415474
-11.8635				2.38514	516.455	0.12287	0.240833	0.183205	0.0920204	0.361715	0.393887	0.220856	14	3.8225	1724.33	0.650732
-34.3925	0.0617645	0.0932253	41.4	2.40344	653.47	0.231074	0.237376	0.13361	0.117216	0.50668	0.29814	0.205168	16	4.3707	1879.42	-0.159726
-45.4234				2.41228	481.557	0.104655	0.200408	0.119015	0.0761527	0.133978	0.233524	0.171525	13	2.9714	1561.84	-0.0995517
16.3043	0.159483	0.106979	36.576	2.43208	375.206								18	3.9388	1508.41	-1.13835
-28.5561				2.52522	369.752	0.199914	0.252427	0.136014	0.165884	0.261514	0.341722	0.143902	17	4.5352	1661.46	-0.156884
19.1534	0.103091	0.090863	62.599	2.47324	613.933	0.180886	0.36573	0.154358	0.132229	0.226047	0.301887	0.104548	14	4.5477	1944.15	-0.736976
31.1169	0.336496	0.0802363	31.109	2.39683	502.073								18	4.1711	1654.35
-8.78669				2.52352	383.217	0.139201	0.29099	0.147543	0.173217	0.254119	0.340902	0.29	12	4.4926	1607.53	-0.293009
6.23353				2.28281	401.031	0.162897	0.266495	0.265897	0.287922	0.290108	0.358956	0.205084	17	3.6271	1790.43	-1.86498
3.00622				2.42056	488.942	0.176311	0.231398	0.15917	0.105302	0.34022	0.203374	0.180376	12	3.8842	1736.34	1.55654
-78.2373	0.699586	0.0506512	37.842	2.30056	547.523	0.148085	0.251168	0.131843	0.253324	0.192507	0.1474	0.170574	16	2.4567	1313.75	2.01167
2.18427	0.0919375	0.120132	22.2	2.46927	561.711	0.156349	0.191783	0.179961	0.15652	0.25492	0.223541	0.42202	15	4.1704	1518.15	-1.85859
5.49801	0.656583	0.0626339	72.3	2.38304	538.982	0.21492	0.382025	0.202661	0.0724708	0.246329	0.306845	0.176778	12	3.5582	1738.5	-0.495972
41.1317				2.34051	602.952	0.109773	0.195748	0.274833	0.0787821	0.196556	0.201651	0.310159	18	4.5199	1735.09	-1.08897
8.87458	0.000631393	0.128345	46.668	2.50885	494.148	0.190415	0.372327	0.10857	0.13154	0.454672	0.265088	0.174914	15	4.3918	1515.21	-1.83138
-1.81523				2.34897	621.865	0.170363	0.19815	0.105129	0.0681974	0.0762382	0.157629	0.174627	14	4.3742	1397.05	0.0732793
27.8923				2.43972	384.672	0.161337	0.23515	0.142838	0.125901	0.166014	0.240232	0.302619	12	3.8581	1423.18	0.962316
-45.1746	0.581378	0.0471591	75.826	2.15435	574.329	0.160283	0.254902	0.10839	0.203252	0.409368	0.336699	0.164005	18	3.8983	1598.61	0.857769
47.4886				2.51564	600.349	0.187258	0.251471	0.161055	0.0957113	0.419842	0.359008	0.170528	18	4.7357	1360.73	-1.20514
-18.1008	0.122742	0.106899	48.605	2.47838	449.718								13	4.2897	1542.91
28.1517				2.49879	449.241	0.153735	0.269251	0.151423	0.152365	0.181523	0.270676	0.100632	16	4.4531	1555.6	-2.41919
-18.0057	0.670494	0.0676589	49.391	2.35527	607.493	0.17816	0.352882	0.170102	0.154783	0.350016	0.276657	0.0985188	13	3.1662	1607.08	-0.628666
-25.1141				2.52581	649.39	0.104289	0.185662	0.175338	0.0708578	0.280961	0.371613	0.196017	13	4.2592	1533.59	0.346217
-19.142				2.40123	443.058	0.135493	0.165548	0.196936	0.102993	0.267184	0.131787	0.263145	20	4.696	1629.09	-0.999168
-3.97051				2.46141	559.428	0.216015	0.322395	0.202052	0.0938902	0.297833	0.445937	0.160946	15	4.926	1492.03	-0.502344
36.5822				2.20422	518.048	0.130591	0.207581	0.233557	0.0798687	0.294768	0.150278	0.216961	18	3.5134	1875.74	1.65942
24.5524				2.39949	513.679	0.184662	0.238501	0.214451	0.181493	0.28415	0.430531	0.342493	12	4.7133	1532.43	-1.64772
6.19425	0.679484	0.074159	48.583	2.28983	354.328	0.145074	0.260198	0.118934	0.213905	0.190569	0.211907	0.364628	13	2.9456	1426.5
-32.8307				2.34289	386.573	0.219765	0.322322	0.208825	0.103832	0.278771	0.273498	0.217988	11	3.3395	1451.86	0.0873725
-13.2239	0.20291	0.12901	62.134	2.30211	667.803	0.153058	0.250644	0.230664	0.118268	0.276128	0.317903	0.230404	18	3.7713	1633.56	-1.48888
98.2371				2.49148	442.754	0.122255	0.207752	0.225036	0.234982	0.351866	0.331711	0.250108	18	5.2114	1275.87	-0.805639
29.681				2.56745	621.64	0.144216	0.268024	0.172681	0.179604	0.136933	0.316816	0.133723	11	4.7296	1286.03	-1.49123
6.0629				2.29283	824.265	0.180545	0.289466	0.209321	0.199306	0.279711	0.258385	0.529962	17	2.682	1807.17	-0.268908
35.3071	0	0.150737	48.7	2.40925	495.854	0.191137	0.26708	0.23383	0.177464	0.311364	0.304991	0.173784	17	4.1326	1545.38	2.0751
-10.291	0.119655	0.108676	47.033	2.49533	506.698	0.174271	0.31794	0.1428	0.117291	0.132526	0.337543	0.224168	12	4.3262	1484.98	-1.4819
29.7717				2.48231	500.99								12	3.8465	1825.79
-16.4989				2.5029	989.979	0.189675	0.282186	0.182485	0.129723	0.257151	0.312439	0.138561	12	4.7188	1699.91	-0.250771
39.5099				2.34988	518.012	0.0995474	0.175873	0.318171	0.174652	0.249166	0.165541	0.209614	16	5.1416	1308.42	0.244738
34.5095	0.0399374	0.0955661	38.5	2.41693	617.758	0.196558	0.237126	0.201915	0.115949	0.201104	0.279098	0.434008	17	4.7366	1329.11	-0.516997
-18.0926				2.50209	541.782	0.260262	0.391504	0.106151	0.0821772	0.101248	0.432019	0.261502	16	4.5656	1611.24	0.841505
-38.6075				2.45009	588.434	0.119251	0.315648	0.211936	0.288881	0.234513	0.314191	0.267744	13	4.0986	1439.34	0.161846
17.8361	0.0410414	0.100022	36.536	2.46782	658.721	0.155725	0.347136	0.202516	0.0989991	0.220748	0.32158	0.203534	17	4.6534	1549.85	-1.61155
18.4028	0.00211025	0.117877	39.921	2.51806	772.011								16	4.4325	1941.31	-0.506139
13.5545	0.810104	0.0682735	109.17	2.32073	607.222	0.153576	0.236003	0.311516	0.228561	0.391563	0.238861	0.259945	11	4.1941	1551.97	1.77219
36.383				2.44197	400.116	0.138485	0.222462	0.197897	0.130417	0.476284	0.283174	0.234096	18	4.4	1555.04	-0.822161
12.3462				2.33901	463.33	0.231951	0.347554	0.229578	0.14382	0.25875	0.199681	0.287823	19	3.7602	1532.03	0.605361
23.7291				2.36216	469.752	0.153264	0.180396	0.171739	0.177227	0.235602	0.2025	0.268343	20	4.1426	1540.83	0.338585
-7.18384				2.50213	346.364	0.208793	0.178307	0.152516	0.124147	0.211983	0.238542	0.333266	11	4.8328	1751.38	-2.36588
28.9153				2.3781	400.032								17	3.6783	1863.48
44.1833	0.0264354	0.0947238	54.914	2.35136	624.527	0.126469	0.225171	0.238393	0.132103	0.225087	0.190638	0.243802	17	5.1771	1609.39	-0.547199
-6.15608				2.48122	401.095	0.247986	0.330254	0.229834	0.211315	0.433552	0.353525	0.221715	17	4.5778	1598.87	-1.27922
-11.9269				2.38476	496.611	0.129443	0.156873	0.272527	0.132075	0.684168	0.278516	0.278772	11	4.5695	1560.97	0.0162235
33.5828	0.382437	0.0769737	55.721	2.31013	572.696	0.215001	0.317292	0.0779424	0.12629	0.111312	0.187089	0.150912	15	4.0515	1561.56	-1.62962
-5.59008	0.0342969	0.0910882	26.256	2.34553	585.35	0.0841638	0.182885	0.222861	0.160725	0.191349	0.344623	0.187349	12	5.0947	1547.28	-1.32743
9.66937				2.34903	537.144	0.144184	0.206529	0.169074	0.216293	0.166518	0.177726	0.272942	15	3.8641	1474.19	1.01764
-16.6				2.50642	587.981	0.130095	0.273829	0.212623	0.158351	0.378269	0.357389	0.204554	13	4.5087	1694.91	-1.34794
39.5699	0.117442	0.101055	57.9	2.27694	475.846	0.130487	0.182676	0.240744	0.11871	0.292643	0.197629	0.242274	13	4.3001	1390.88	-1.55226
4.90028				2.43581	406.953	0.193822	0.351606	0.139602	0.167125	0.295409	0.577216	0.376886	12	3.7759	1536.49	-1.32374
-18.7943	0.258018	0.0977204	38.342	2.38053	572.507	0.183714	0.251546	0.274428	0.197779	0.310758	0.193265	0.143934	11	3.2811	1840.14	-0.660921
-23.0991	0.00109937	0.127758	46.9	2.39213	656.079	0.189699	0.295577	0.238342	0.218611	0.373514	0.23262	0.178512	14	4.4779	1464.47	-1.24196
56.0813				2.38783	496.354	0.182309	0.331092	0.231204	0.179527	0.415715	0.366718	0.323703	13	4.6265	1630.8	-1.11734
9.69209				2.41348	429.009	0.257311	0.290184	0.200744	0.206202	0.436648	0.344	0.378787	19	4.6929	1466.92	-0.655481
15.8879				2.21729	433.361	0.1245	0.155971	0.186936	0.175666	0.382688	0.279813	0.430442	13	4.1924	1567.4	-1.92811
-2.46781	0.0692591	0.100603	24.532	2.31982	379.235								20	4.4102	1621.59	2.30119
-16.7125	0.00666454	0.124386	43.831	2.34284	660.131	0.089343	0.19371	0.189763	0.171118	0.320822	0.271037	0.112871	13	4.7318	1260.27	1.80524
-9.61042	0.358167	0.0862986	49.3	2.29418	569.853	0.121416	0.153942	0.242746	0.165891	0.365824	0.158255	0.327879	20	4.2731	1742.32	-0.107307
-26.8159				2.45742	596.607	0.118159	0.242145	0.183669	0.127321	0.274788	0.206105	0.178155	13	3.9402	1711.83	-0.571513
58.2005	0.596227	0.0597002	67.969	2.42282	504.176	0.213721	0.397031	0.175212	0.140721	0.474948	0.362996	0.338535	18	3.8368	1703.21	0.284435
31.601	0.168492	0.107481	44.389	2.48126	656.557	0.193934	0.295462	0.13758	0.135843	0.340063	0.298197	0.237187	15	3.9042	1755.86	-1.13312
-6.48853				2.54034	362.165	0.14364	0.29302	0.302427	0.132997	0.317667	0.272965	0.276749	18	4.6617	1679.28	-0.981146
-9.24066				2.39489	623.492	0.18291	0.208441	0.18076	0.163758	0.425497	0.200648	0.241448	14	4.3297	1687.99	-0.649347
-16.507				2.40888	557.261	0.160327	0.269814	0.148346	0.142565	0.193048	0.225834	0.186065	20	4.2024	1222.77	-0.909719
-7.55027	0.219664	0.11956	65.166	2.30857	646.946	0.207079	0.224775	0.213067	0.247079	0.283637	0.222102	0.359477	12	3.4973	1409.74	-0.721019
-44.9212				2.23393	662.506	0.128639	0.347804	0.146266	0.0992848	0.164199	0.263837	0.195909	20	2.4593	1521.43	0.172439
19.0977	0.032582	0.0868592	42.6	2.51821	671.16	0.153214	0.0770911	0.208701	0.169302	0.438213	0.22642	0.44289	18	5.0706	1579.95	1.46523
10.0204	0.0757372	0.0953358	14.918	2.45822	350.996	0.124417	0.148094	0.18989	0.247025	0.333621	0.264488	0.244361	13	4.1748	1521.38	0.152777
6.02984	0.0130663	0.108542	48.054	2.4489	418.204	0.188568	0.271503	0.194882	0.257567	0.444016	0.292606	0.278209	10	4.6917	1447.95	-0.660221
8.86405				2.4339	369.74	0.279919	0.302586	0.295452	0.25015	0.237182	0.285381	0.14683	20	3.9484	1665.46	-0.201056
-20.7546				2.27779	348.894	0.166769	0.314952	0.173871	0.140855	0.208462	0.292983	0.207601	15	3.1634	1401.41	0.738503
-56.0536	0.586749	0.0516575	63.1	2.3853	609.036	0.168108	0.215817	0.151363	0.20429	0.232652	0.192126	0.130691	10	3.8457	1273.46	1.04305
-6.33123				2.32401	460.671	0.136455	0.145199	0.154972	0.123737	0.177621	0.339384	0.122283	12	3.9502	1385.25	-0.47829
-1.43967				2.36458	524.43	0.148037	0.351993	0.371377	0.233175	0.330223	0.215434	0.283068	13	3.5257	1355.45	-1.0837
-21.1325				2.37324	401.122	0.142002	0.150822	0.267295	0.29502	0.33767	0.158335	0.208203	18	4.2542	1422.93	-1.19203
5.83764	0.418672	0.0638071	58.12	2.31126	332.564	0.151983	0.260487	0.143508	0.0957089	0.241405	0.21533	0.146752	18	4.2188	1333.79	-0.309693
4.02248				2.23155	368.688	0.159524	0.234015	0.242065	0.115343	0.277372	0.400587	0.191872	10	3.9926	1322.52	-1.86878
3.36811				2.46942	559.818	0.157875	0.244679	0.140281	0.173441	0.194787	0.357587	0.528622	13	4.9879	1456.67	-3.37371
-13.2406				2.45377	489.003								18	4.0949	1498.48	-0.387343
13.7786				2.50399	595.943	0.245229	0.236788	0.334622	0.0911892	0.265483	0.225623	0.340324	16	4.0625	1675.14	-1.38619
-11.1269				2.39794	576.285								20	3.0088	1379.5	-0.408913
1.33513	0.446683	0.0734141	59.6	2.49666	562.74	0.187415	0.2947	0.169384	0.115453	0.383315	0.253731	0.336864	13	4.7354	1917.76	-0.528984
-71.4657				2.45359	503.116	0.113614	0.276611	0.104154	0.247175	0.27341	0.172544	0.273706	13	4.6074	1425.45	0.26406
56.3257				2.32678	547.494	0.109757	0.157199	0.108801	0.121095	0.314628	0.218935	0.117926	11	3.8993	1358.52	0.87426
27.9678				2.34858	450.454	0.270715	0.26663	0.266887	0.233393	0.478102	0.288008	0.32322	17	4.303	1758.8	-1.02582
1.91853	0.0791431	0.103747	30.116	2.54088	562.349	0.245463	0.243607	0.270572	0.0700836	0.331275	0.215792	0.439928	17	4.2899	1824.69	-0.400446
11.0948	0.00406056	0.114248	26.617	2.42701	512.112								12	4.6068	1376.43	-0.520726
-10.3223				2.44774	373.876	0.201509	0.32325	0.249685	0.299606	0.42944	0.300034	0.337676	15	4.2886	1840.95	-1.71797
-2.44472	0.0259453	0.110196	32.9	2.27933	640.927	0.141828	0.168112	0.199274	0.124024	0.235395	0.316809	0.0955386	10	5.0074	1574.22	-0.324741
57.6347	0.611181	0.0567627	50.797	2.38912	658.2	0.15898	0.270107	0.24832	0.152153	0.274594	0.345337	0.501496	16	3.6688	1856.65	-0.109928
-0.271223	0.0626895	0.0894303	30.4	2.49975	461.979	0.151	0.245516	0.179802	0.125253	0.171253	0.363959	0.170548	13	4.3784	1600.81	-1.12731
-7.25884	0.131803	0.112965	53.955	2.55626	384.861	0.176041	0.2067	0.214579	0.137918	0.158863	0.307995	0.269971	18	4.1822	1593.59	-0.937544
-45.6292	0.200285	0.137102	78.292	2.37409	726.441	0.117259	0.253318	0.154549	0.0998855	0.28896	0.365293	0.104534	18	4.0056	1473.36	-1.31605
-6.32403	0.0866193	0.113157	34.019	2.4511	466.616	0.243586	0.372405	0.292524	0.199461	0.478033	0.27084	0.442305	13	4.3015	1583.56	0.424222
-2.69314	0.147002	0.108957	34.591	2.4893	511.827	0.126655	0.198242	0.142704	0.0836291	0.376806	0.27236	0.22201	19	4.0686	1627.87	-0.887834
26.1988	0.0105534	0.117646	54.747	2.48481	500.533	0.20856	0.265412	0.213294	0.147702	0.281559	0.177454	0.266504	13	4.5944	1535.69	-0.956851
-26.2221				2.47139	557.198	0.172789	0.220497	0.161952	0.113214	0.229966	0.385117	0.181751	17	5.1682	1464.23	-2.45279
-1.08083				2.40917	398.581	0.212863	0.259436	0.177425	0.151828	0.373325	0.290275	0.228408	20	3.9957	1581.14	-1.48532
-24.4502				2.43485	477.146	0.266456	0.453231	0.18119	0.148618	0.219783	0.280291	0.196266	12	3.5908	1380.97	0.370617
51.967	0.0244307	0.10784	45.5	2.38395	377.595	0.152423	0.251402	0.2081	0.196915	0.310684	0.290377	0.365925	16	5.1438	1731.75	-2.12414
27.2079	0.0665272	0.108335	26.961	2.22516	539.718	0.087387	0.299581	0.254609	0.0908476	0.363899	0.235594	0.113714	13	4.5147	1531.56	0.4782
-28.9081				2.43266	553.823	0.218315	0.29903	0.190451	0.171101	0.197518	0.28931	0.150952	17	4.4122	1607.24	-0.84686
-0.697357	0.111494	0.0973938	70.3	2.42462	542.945	0.153026	0.303793	0.135087	0.0270138	0.124437	0.303984	0.126778	17	4.2525	1453.6	-0.434877
40.7035				2.3088	384.129	0.144373	0.239707	0.31891	0.28019	0.543978	0.354496	0.478356	13	3.7677	1654.73	-0.91761
-28.5975				2.43863	488.521	0.189111	0.0982008	0.190807	0.171636	0.27432	0.235668	0.428991	10	4.8803	1205.35	-0.920854
-5.66502	0.618688	0.0660241	59.679	2.38201	515.682	0.160917	0.249407	0.2018	0.32572	0.281347	0.137685	0.333748	19	3.7199	1513.85	0.516621
-40.0909	0.00141377	0.115953	40.5	2.40411	615.41	0.297643	0.301728	0.25587	0.322888	0.244668	0.296472	0.352982	13	4.3132	1697.73	-0.804104
-8.40449	0.209763	0.11868	61.609	2.36781	642.918	0.23212	0.287404	0.213078	0.278656	0.314006	0.284641	0.221007	20	3.7019	1476.86	-1.97295
42.6895				2.48006	637.752	0.186073	0.235753	0.148858	0.136241	0.378016	0.362449	0.243252	18	4.4559	1812.76	-0.122997
69.5855	0.00159834	0.116064	40.4	2.343	612.581	0.208167	0.209917	0.300902	0.219298	0.227326	0.290818	0.326777	18	4.3455	1587.48
1.63406	0.0124258	0.123188	55.394	2.22654	524.21	0.211773	0.22119	0.127656	0.161883	0.208491	0.225679	0.120232	13	4.8119	1784.75	-0.345876
-12.0358	0.828723	0.0500621	109.37	2.48253	489.937	0.111462	0.280099	0.206584	0.250229	0.187727	0.376457	0.158017	12	4.0845	1620.57	-0.235429
13.4021				2.36916	686.424	0.109957	0.162761	0.139641	0.260986	0.207393	0.182338	0.122709	20	3.4918	1613.13	2.32029
-27.2984				2.56368	428.292	0.125655	0.106678	0.156767	0.149023	0.214785	0.217461	0.312285	19	4.3415	1884.03	-0.847405
-16.418				2.43802	720.617	0.17185	0.225239	0.231236	0.306711	0.338498	0.322748	0.19971	20	3.5758	1817.76	0.395152
-24.5793	0.601453	0.0467327	73.411	2.51374	395.112	0.145869	0.187717	0.318465	0.199658	0.241209	0.153875	0.322183	11	3.7777	1557.68	-0.194054
-29.4423	0.737023	0.0379408	80.9	2.29239	572.021	0.241577	0.293742	0.238404	0.134608	0.276856	0.497005	0.405972	10	3.06	1562.92	0.587103
15.5141	0.0454497	0.0779471	32.6	2.51248	403.028	0.140878	0.242705	0.256983	0.209202	0.357494	0.416449	0.36925	11	4.7561	1842.95	-0.94524
-2.74366				2.51061	396.033	0.234938	0.307064	0.16241	0.197239	0.491299	0.345637	0.358668	16	4.8628	1783.13	-3.0357
2.22011	0.0492036	0.0727875	40.661	2.45418	570.318	0.155738	0.226243	0.0782379	0.216774	0.248435	0.169043	0.11709	18	4.6085	1764.61	-1.11697
-23.7232	0.209187	0.126498	91.726	2.477	520.356	0.149346	0.21818	0.227535	0.0797341	0.314557	0.158159	0.275182	15	3.7326	1707.99	0.288334
12.8824	0.193729	0.138684	63.5	2.46112	523.476	0.137678	0.161548	0.152058	0.174972	0.195403	0.226216	0.341807	18	4.0982	1549.57	-1.70437
-26.3039	0.844848	0.0452712	102.9	2.30593	584.752	0.145444	0.300381	0.126	0.197328	0.222154	0.14467	0.299524	19	3.7196	1413.64	-0.0372323
-20.565				2.42185	413.344	0.200729	0.248259	0.0796064	0.290959	0.279801	0.213271	0.180425	11	4.4755	1564.11	-0.119631
10.1593				2.36573	735.729	0.205606	0.292245	0.212745	0.105482	0.361131	0.30662	0.266323	15	4.2332	1706.61	1.9877
49.8563				2.35294	311.048	0.125653	0.305534	0.290587	0.213168	0.462118	0.346787	0.33523	20	3.6302	1408.22	0.15762
16.0408				2.48836	550.571	0.228153	0.253664	0.255832	0.115806	0.473729	0.281313	0.263511	18	4.442	1738.29	-2.31106
-1.08559	0.00809455	0.118414	44.821	2.38471	512.824	0.137145	0.266779	0.287494	0.19787	0.305292	0.321338	0.377364	12	4.7354	1558.96	-1.70192
-35.0289	0.858458	0.0337918	103.96	2.25009	553.413	0.294387	0.345984	0.306549	0.250937	0.177097	0.248372	0.409629	14	3.6276	1482.52	-0.987665
8.81154				2.38254	556.2	0.21305	0.200825	0.285548	0.07776	0.36731	0.338989	0.492798	17	4.2683	1411.44	0.412679
19.397				2.43437	703.818	0.098164	0.224986	0.179524	0.0833599	0.285322	0.306375	0.243155	14	4.3952	1612.88	-1.65825
-60.1039				2.46979	547.432	0.178962	0.192397	0.194194	0.131967	0.337286	0.249251	0.318112	15	4.1976	1851.79	-1.73322
21.4416				2.41819	586.479	0.17106	0.29034	0.177343	0.158343	0.440503	0.366128	0.316023	17	4.2918	1451.22	-1.18737
35.9546	0.300148	0.0920491	41.339	2.38164	530.447								11	3.9039	1432.19
0.340684				2.56104	518.076								13	4.5162	1330.1	-1.85522
13.1766	0.0149005	0.109802	51.504	2.50408	529.903	0.144749	0.273316	0.118616	0.0619342	0.158579	0.282452	0.175435	16	4.7786	1304.09	-1.00163
23.3818				2.43608	401.587								19	3.7354	1603.02
44.3332				2.43701	568.652	0.244226	0.325563	0.19285	0.22015	0.247258	0.178702	0.209061	13	4.5724	1822.71	-0.703988
-50.9522	0.252138	0.105202	32.124	2.3221	574.893	0.190592	0.269894	0.188068	0.213251	0.345816	0.208237	0.204831	11	3.5188	1570.85	-0.172298
28.5782				2.36847	637.639	0.136079	0.186391	0.205145	0.180631	0.21043	0.267974	0.28121	13	4.1445	1489.29	0.490223
-8.41872	0.243221	0.115437	37.985	2.43858	688.377	0.191831	0.248062	0.154773	0.177668	0.276189	0.233878	0.306629	13	3.3089	1556.57	-1.11062
20.503				2.50265	382.815	0.197228	0.256988	0.152856	0.174339	0.221208	0.232215	0.26243	13	4.6857	1904.07	-2.12329
-8.82401				2.60981	592.373	0.143358	0.220467	0.257742	0.234137	0.346308	0.218935	0.252378	11	4.3495	1749.81	-1.24239
23.521				2.45799	557.25	0.184991	0.312021	0.11593	0.145663	0.207205	0.234036	0.112988	16	4.1448	1559.12	-0.822233
19.0138	0.0556285	0.0961818	47.897	2.45472	445.207	0.213304	0.23073	0.213001	0.113499	0.266498	0.326472	0.293948	13	4.4796	1687	-0.366967
-64.4069	0.0782532	0.115018	33.5	2.31805	645.966								14	4.4117	1458.23	-0.529714
10.4422	0.00533899	0.124773	44.025	2.51198	447.369	0.111751	0.238695	0.307905	0.172072	0.31654	0.130198	0.303413	13	4.6304	1719.84	1.25844
-2.85693				2.39041	668.584	0.197411	0.315637	0.302653	0.254228	0.214487	0.181933	0.394448	18	4.8437	1338.34	-0.73533
-55.7448				2.37283	439.951	0.223614	0.275277	0.245292	0.10286	0.263242	0.342528	0.221012	13	3.6108	1753.04	-1.11326
-24.3803	0.579532	0.0469085	69.902	2.3865	623.3	0.132009	0.383309	0.191514	0.161251	0.42201	0.254872	0.34069	13	3.8876	1420.71	-0.401045
-1.17911				2.51194	496.476	0.10471	0.26332	0.135385	0.0988096	0.214062	0.291081	0.227183	9	4.084	1481.67	-1.15599
-0.143265				2.44706	590.291	0.147351	0.316528	0.169931	0.101786	0.233525	0.249125	0.284111	17	4.3339	1578.7	-1.92209
21.7268				2.35391	557.975	0.267321	0.255965	0.153075	0.195702	0.276259	0.407875	0.231927	18	4.3565	1833.07	-0.744228
-19.4055	0.0115202	0.113442	46.554	2.48927	614.613	0.188183	0.141084	0.204474	0.193451	0.286661	0.397354	0.396109	16	4.7841	1799.76	-0.936971
19.6516	0.11708	0.103726	44.069	2.36815	498.024	0.121044	0.188476	0.134319	0.151645	0.0789153	0.187239	0.152208	20	4.3198	1780.4	-0.668331
-6.30103				2.60488	366.815	0.130344	0.298864	0.12442	0.0721726	0.416961	0.291426	0.154885	13	4.3118	1715.12
49.6345				2.44186	576.226	0.202613	0.264692	0.235475	0.123274	0.425809	0.333966	0.232537	13	4.3034	1561.32	0.357585
-2.63014	0.105111	0.102956	75.795	2.33243	330.573	0.166424	0.286932	0.249601	0.138862	0.257453	0.285334	0.405844	14	4.4791	1364.21	-1.6062
-7.93284	0.237671	0.107332	52.457	2.45018	567.624	0.161687	0.265113	0.270955	0.121973	0.325939	0.357929	0.370591	13	3.5874	1672.08	-0.702143
26.7717	0.0219409	0.0968531	60.1	2.49382	553.627	0.208251	0.208375	0.242781	0.182189	0.232331	0.301037	0.366272	17	4.8531	1655.21	-0.602203
-2.5796				2.53186	615.217	0.207201	0.274208	0.256209	0.163815	0.391696	0.364116	0.301018	18	4.145	1617.56	-1.4316
33.4149				2.39874	576.417	0.207415	0.208039	0.167745	0.16348	0.169517	0.368509	0.114814	13	3.2528	1596.23	2.1008
27.8132	0.48399	0.0621673	86.14	2.53096	315.589	0.133131	0.314738	0.116653	0.236733	0.182883	0.185964	0.14966	17	4.7974	1679.51	-2.20369
-0.862502	0.0844751	0.117943	32.4	2.48232	540.102								12	4.3381	1527.53	-0.959933
-15.7734				2.37185	604.415	0.144737	0.264993	0.226407	0.205062	0.149562	0.117319	0.206634	15	4.1924	1354.95	0.501554
-48.2928				2.38896	576.9	0.137327	0.191539	0.136714	0.0565506	0.146308	0.176363	0.136173	11	4.0555	1406.51	1.9651
14.5338				2.4074	668.883	0.0998032	0.208101	0.15015	0.0855407	0.117233	0.288423	0.100246	19	4.1534	1660.04	0.766625
7.33465				2.42698	388.428	0.167695	0.237741	0.307939	0.146836	0.259905	0.292984	0.375591	16	4.2463	1711.56	-0.0300419
22.5625	0.102154	0.100146	61.5	2.39733	473.825	0.189947	0.292857	0.163429	0.122921	0.260662	0.367637	0.330436	13	4.5604	1438.25	-0.862567
-32.8567				2.56661	376.219	0.236274	0.302082	0.159457	0.1365	0.161103	0.364945	0.211016	12	4.4098	1410.25	0.878915
-6.08988				2.32033	537.847	0.192878	0.312861	0.154464	0.103736	0.0947573	0.29251	0.0842155	13	3.8795	1498.07	-0.10145
0.169837	0.0495066	0.0689412	40.2	2.47574	685.674	0.170996	0.142283	0.184885	0.152371	0.227444	0.355152	0.2236	18	4.584	1762.51	-0.0652664
-21.4495				2.45756	508.75								12	4.0698	1497.53
-37.0237				2.41662	514.049	0.181399	0.288228	0.14381	0.176999	0.0695814	0.166401	0.19599	14	3.0028	1694.74	0.35187
6.02295	0.979599	0.0681633	159	2.32276	623.779	0.18405	0.182963	0.311208	0.135073	0.262752	0.283809	0.311839	11	3.6162	1621.4	0.0318065
-38.4844	0.340095	0.0810396	38.5	2.41162	382.022	0.193188	0.280113	0.305152	0.216831	0.36134	0.303815	0.448775	18	4.0812	1820.39	-0.120155
-3.84859				2.50399	683.364	0.234248	0.210654	0.244941	0.147044	0.264024	0.409029	0.547737	13	4.2518	1726.49	-0.980295
-10.031	0.0816405	0.106254	31.178	2.2638	622.982	0.156792	0.296523	0.226897	0.181869	0.436007	0.317138	0.242017	12	4.2921	1394.98	0.209772
-52.1968	0.646003	0.0372418	42.1	2.48849	701.648	0.274727	0.328626	0.201368	0.153183	0.280775	0.281839	0.364956	10	3.3037	1639.85	-0.426225
12.5582				2.4067	574.155	0.122671	0.148743	0.157215	0.122569	0.140712	0.275882	0.103312	18	4.92	1805.17	1.12075
1.27117	0.0268995	0.107875	29.939	2.38044	557.551	0.151807	0.171245	0.177362	0.122056	0.266499	0.294255	0.205519	16	5.2076	1729.31	-0.87606
-29.7355				2.3735	527.893	0.1401	0.274669	0.216115	0.168562	0.145991	0.235549	0.157888	8	4.0926	1542.73	1.18329
-93.9458	0.579061	0.0469288	79.7	2.43029	481.063	0.223747	0.379373	0.251819	0.108003	0.251077	0.269535	0.170634	15	3.9292	1253.63	1.08169

## Sheet: figS4
PL	AB42to40	ptau	HV_bi_TIVcor	outlier
0.821806	0.042063	64.7	3.46601	FALSE
0.805614	0.0630975	59.727	3.60242	FALSE
0.992487	0.044748	160.87	3.92365	FALSE
0.32479	0.117943	32.4	4.33807	FALSE
0.155593	0.110363	53.3	4.6658	FALSE
0.483488	0.126498	91.726	3.73257	FALSE
0.658138	0.0600716	47.698	4.23924	FALSE
0.129822	0.119456	45.401	4.67729	FALSE
0.100499	0.115882	45.486	4.46733	FALSE
0.565081	0.0892918	32.2	3.66405	FALSE
0.662624	0.0706736	63.3	4.25714	FALSE
0.0918599	0.117877	39.921	4.43247	FALSE
0.486447	0.119214	77.356	3.62199	FALSE
0.981715	0.037225	138.59	3.77889	FALSE
0.144073	0.113978	49.899	4.64029	FALSE
0.102802	0.120081	29.5	4.52853	FALSE
0.780212	0.051817	40.261	3.72654	FALSE
0.537865	0.0927449	61.484	3.51661	FALSE
0.77084	0.0383014	55.677	3.85267	FALSE
0.757231	0.039265	67	4.04875	FALSE
0.132467	0.111062	42.723	4.62049	FALSE
0.927251	0.038267	101	3.58264	FALSE
0.897482	0.0586684	92.45	4.00544	FALSE
0.54742	0.0817047	59.084	3.43085	FALSE
0.810288	0.0729306	62.204	3.56924	FALSE
0.0935684	0.111403	39.939	4.38924	FALSE
0.575623	0.0881936	41.4	3.88112	FALSE
0.413088	0.108957	34.591	4.06857	FALSE
0.772761	0.0469085	69.902	3.88758	FALSE
0.832721	0.0658868	65.741	3.19179	FALSE
0.208456	0.082009	56.191	5.59118	FALSE
0.474124	0.137102	78.292	4.00561	FALSE
0.588894	0.0792392	23.337	3.91339	FALSE
0.301936	0.102159	30.595	4.39815	FALSE
0.365969	0.0973938	70.3	4.25246	FALSE
0.809493	0.058054	62.848	3.55996	FALSE
0.634091	0.0761429	51.682	4.06679	FALSE
0.21995	0.0868592	42.6	5.07062	FALSE
0.741038	0.038906	85.22	4.21523	FALSE
0.459453	0.114901	53.479	3.87793	FALSE
0.895567	0.0583611	90.36	4.0327	FALSE
0.169666	0.115981	52.4	4.90767	FALSE
0.242704	0.072874	27.505	4.97302	FALSE
0.711745	0.0327809	70.9	4.69314	FALSE
0.664038	0.0638071	58.12	4.21883	FALSE
0.570809	0.0909396	22.205	3.87781	FALSE
0.164684	0.118926	59.432	4.85401	FALSE
0.758605	0.0564763	60.869	3.98391	FALSE
0.823842	0.0670548	54.925	3.28274	FALSE
0.116181	0.127239	43.832	4.63961	FALSE
0.101631	0.120776	29.9	4.51348	FALSE
0.974494	0.0448448	132.27	3.70854	FALSE
0.69393	0.0624892	64.615	4.86168	FALSE
0.327437	0.113172	31.3	4.27936	FALSE
0.862529	0.0559309	80.154	3.52825	FALSE
0.398416	0.100224	40.438	4.1297	FALSE
0.572643	0.0900403	55.4	3.84445	FALSE
0.2469	0.0682556	32.9	4.87724	FALSE
0.272388	0.083008	35.239	4.4268	FALSE
0.305688	0.110631	23.694	4.40116	FALSE
0.818949	0.0714716	56.732	3.37527	FALSE
0.4344	0.111071	23.026	3.80257	FALSE
0.144442	0.116939	56.094	4.47556	FALSE
0.41941	0.120113	27.7	4.0706	FALSE
0.313988	0.095158	33.7	4.24348	FALSE
0.108084	0.118386	43.356	4.53445	FALSE
0.131817	0.109015	47.811	4.44779	FALSE
0.0481336	0.150737	48.7	4.13262	FALSE
0.107661	0.12617	40.2	4.58921	FALSE
0.502202	0.120791	54.9	3.40998	FALSE
0.0796944	0.127758	46.9	4.47786	FALSE
0.1546	0.119923	64.493	4.54518	FALSE
0.571216	0.0906863	51.479	3.86179	FALSE
0.338634	0.108631	33.6	4.19216	FALSE
0.406757	0.102662	38.031	4.0751	FALSE
0.512182	0.107332	52.457	3.58742	FALSE
0.716826	0.0518546	83.591	4.50863	FALSE
0.665217	0.065985	63.9	4.13467	FALSE
0.164326	0.109802	51.504	4.77861	FALSE
0.840581	0.0607763	55.106	2.88206	FALSE
0.64988	0.0696216	46.72	4.29672	FALSE
0.943481	0.0395666	117.31	3.6654	FALSE
0.786894	0.0673182	51.147	3.75364	FALSE
0.494258	0.11956	65.166	3.49727	FALSE
0.65949	0.0588625	50.803	4.07376	FALSE
0	0.0455459	118	3.52235	TRUE
0.320108	0.106254	31.178	4.2921	FALSE
0.516659	0.105922	42.606	3.67022	FALSE
0.525131	0.102163	54.591	3.45818	FALSE
0.0772948	0.122048	42.491	4.32915	FALSE
0.315548	0.0986584	31.1	4.2497	FALSE
0.647287	0.0762807	55.4	4.25362	FALSE
0.248462	0.105343	28.898	4.65925	FALSE
0.125841	0.124386	43.831	4.73183	FALSE
0.394449	0.101332	47.3	4.1586	FALSE
0.305175	0.104084	29.291	4.38289	FALSE
0.179753	0.104529	55.9	4.85614	FALSE
0.331963	0.122641	31.6	4.25429	FALSE
0.936709	0.0664677	104.96	3.32529	FALSE
0.464359	0.115518	53.584	3.82862	FALSE
0.498149	0.106573	55.019	3.74596	FALSE
0.9918	0.0402394	125.53	4.38152	FALSE
0.204509	0.100037	43.5	5.12781	FALSE
0.601829	0.0808045	40.4	4.00949	FALSE
0.792468	0.0403491	77.4	3.74136	FALSE
0.702386	0.0605213	73.4	5.32592	FALSE
0.407795	0.109768	42.2	4.1072	FALSE
0.16531	0.122833	78.441	4.57528	FALSE
0.275864	0.0934097	42.799	4.44757	FALSE
0.180946	0.102405	60.701	4.83044	FALSE
0.499721	0.128652	50.367	3.40272	FALSE
0.32392	0.101393	22.6	4.12388	FALSE
0.238358	0.0955661	38.5	4.73659	FALSE
0.484087	0.11868	61.609	3.70189	FALSE
0.251061	0.0779471	32.6	4.75611	FALSE
0.558259	0.0956965	42.75	3.78258	FALSE
0.846525	0.0554059	68.4	3.05718	FALSE
0.865311	0.0379408	80.9	3.05999	FALSE
0.995852	0.0537673	148	4.37934	FALSE
0.391508	0.104469	46.827	4.18811	FALSE
0.77409	0.0472444	42.8	3.823	FALSE
0.444732	0.116526	31.742	3.73252	FALSE
0.8145	0.0599992	60.429	3.48287	FALSE
0.851198	0.0533459	64.825	2.63952	FALSE
0.787942	0.0445269	74.002	3.76044	FALSE
0.571053	0.0917112	48.8	3.90925	FALSE
0.436651	0.121879	28.6	3.8283	FALSE
0.990286	0.0434265	146.88	4.02995	FALSE
0.399059	0.101895	48.91	4.1134	FALSE
0.535843	0.0930242	68.42	3.22047	FALSE
0.531639	0.0977204	38.342	3.28112	FALSE
0.851384	0.0330453	66.059	3.19188	FALSE
0.721741	0.0448585	97.747	4.62374	FALSE
0.428265	0.106979	36.576	3.93879	FALSE
0.786339	0.0467327	73.411	3.77772	FALSE
0.716294	0.058789	89.9	4.60306	FALSE
0.653821	0.0691707	62.885	3.95916	FALSE
0.137728	0.124147	50.117	4.73794	FALSE
0.747122	0.0493409	62.286	4.1424	FALSE
0.780427	0.0535521	60.4	3.81709	FALSE
0.298637	0.100603	24.532	4.41024	FALSE
0.286461	0.0894303	30.4	4.37842	FALSE
0.0713621	0.126128	42.31	4.3169	FALSE
0.636782	0.0769737	55.721	4.05153	FALSE
0.709174	0.057938	83.81	4.84705	FALSE
0.930066	0.0337918	103.96	3.62764	FALSE
0.119817	0.118367	36.9	4.7094	FALSE
0.526555	0.104495	35.075	3.44393	FALSE
0.260877	0.0828419	38.6	4.58883	FALSE
0.587071	0.0793006	31.1	3.78996	FALSE
0.120322	0.123945	40.894	4.70109	FALSE
0.866135	0.0452008	84.4	2.91367	FALSE
0.748789	0.0321549	71.4	4.18034	FALSE
0.757116	0.0411931	78.973	4.04392	FALSE
0.66358	0.0725319	51.494	4.49321	FALSE
0.819429	0.0626339	72.3	3.55822	FALSE
0.924964	0.053982	107.21	3.72644	FALSE
0.369749	0.104753	39.1	4.24545	FALSE
0.0839239	0.115953	40.5	4.31319	FALSE
0.354727	0.0985922	82.185	4.58289	FALSE
0.334023	0.100864	33.4	4.17326	FALSE
0.18989	0.113033	49.543	5.11742	FALSE
0.352364	0.100146	61.5	4.56041	FALSE
0.202897	0.0947238	54.914	5.17715	FALSE
0.301404	0.0980136	24.6	4.35106	FALSE
0.273847	0.0948951	29.2	4.55192	FALSE
0.62294	0.0696872	45.5	3.85221	FALSE
0.464735	0.130228	55.541	3.95507	FALSE
0.923172	0.0325091	96	3.58015	FALSE
0.861225	0.0566485	82.3	2.98412	FALSE
0.43394	0.111375	36	3.90921	FALSE
0.909589	0.0426499	90.284	3.61844	FALSE
0.43674	0.11452	52.4	4.05605	FALSE
0.994546	0.0527617	185	3.48102	FALSE
0.728938	0.0448197	91.868	4.3623	FALSE
0.790329	0.0463644	63.788	3.69859	FALSE
0.191686	0.110135	52.3	5.15311	FALSE
0.155474	0.113588	56.2	4.68763	FALSE
0.753418	0.0469782	68.821	4.09767	FALSE
0.293938	0.10196	22	4.48364	FALSE
0.108789	0.114248	26.617	4.6068	FALSE
0.857136	0.0469475	75.982	3.13835	FALSE
0.423232	0.102618	45.737	3.96106	FALSE
0.293647	0.108335	26.961	4.51469	FALSE
0.816598	0.0635635	58.096	3.43713	FALSE
0.834378	0.0508721	70.2	3.3967	FALSE
0.224414	0.0910882	26.256	5.09471	FALSE
0.246182	0.0989197	36.56	4.62192	FALSE
0.336751	0.120132	22.2	4.17035	FALSE
0.79684	0.0660241	59.679	3.71987	FALSE
0.401637	0.102827	42	4.11377	FALSE
0.393706	0.112965	53.955	4.18221	FALSE
0.354587	0.0918994	55.7	4.42933	FALSE
0.904868	0.0682735	109.17	4.19415	FALSE
0.336944	0.104618	27.801	4.09091	FALSE
0.358939	0.095048	63.6	4.4201	FALSE
0.451931	0.124307	48.044	4.03455	FALSE
0.229849	0.0948679	36.589	4.87989	FALSE
0.51639	0.120125	51.719	2.75237	FALSE
0.535975	0.0940208	51.7	3.45078	FALSE
0.706515	0.05966	76.82	4.41892	FALSE
0.72906	0.0670915	94.505	4.25404	FALSE
0.462576	0.123479	62.475	4.09685	FALSE
0.583487	0.0752916	23.6	3.43514	FALSE
0.835136	0.0486171	59.38	3.23685	FALSE
0.417425	0.10658	46.509	4.01665	FALSE
0.356736	0.102956	75.795	4.47913	FALSE
0.619608	0.066911	39.244	3.91624	FALSE
0.99724	0.0438022	187	3.86835	FALSE
0.174396	0.120669	86.5	4.3236	FALSE
0.725763	0.0458108	95.6	4.45245	FALSE
0.600295	0.0802363	31.109	4.17107	FALSE
0.881548	0.0642708	86.686	3.56339	FALSE
0.990241	0.0681633	159	3.61616	FALSE
0.406662	0.100706	43.236	4.06534	FALSE
0.0751719	0.131612	49.225	4.5133	FALSE
0.144027	0.115437	55.007	4.4922	FALSE
0.167009	0.126172	71.8	4.29379	FALSE
0.827557	0.0676589	49.391	3.1662	FALSE
0.801408	0.0414358	38	3.45768	FALSE
0.111912	0.121602	32.92	4.66582	FALSE
0.274263	0.0887222	20.547	4.58877	FALSE
0.198734	0.115505	34.8	5.26077	FALSE
0.377396	0.108676	47.033	4.32623	FALSE
0.301871	0.103461	24.376	4.39448	FALSE
0.482503	0.119775	83.8	3.80338	FALSE
0.960648	0.0287237	124.15	2.55943	FALSE
0.120091	0.125456	36.835	4.78818	FALSE
0.454451	0.118347	42.983	3.77342	FALSE
0.983105	0.0459052	149.51	3.47832	FALSE
0.891237	0.0617624	85.854	4.03118	FALSE
0.786711	0.0470556	53.5	3.70029	FALSE
0.556373	0.0973929	20.289	3.73449	FALSE
0.928474	0.0441114	109	3.75836	FALSE
0.880381	0.0586847	82.681	3.66699	FALSE
0.760168	0.0315637	58.196	3.98681	FALSE
0.71781	0.05838	88.6	4.51213	FALSE
0.905042	0.0489196	99.591	4.11268	FALSE
0.542261	0.0846733	52.871	3.31259	FALSE
0.617797	0.0862986	49.3	4.27308	FALSE
0.16813	0.110652	61.473	4.78251	FALSE
0.428546	0.118736	26.874	3.94985	FALSE
0.243123	0.0882089	42.3	4.74461	FALSE
0.221311	0.0805958	44.1	5.14052	FALSE
0.951755	0.0467811	120.8	3.42906	FALSE
0.381155	0.10132	41.889	4.23269	FALSE
0.280378	0.0916127	33.955	4.43681	FALSE
0.379966	0.109936	45.573	4.28534	FALSE
0.813825	0.0566145	60.794	3.49102	FALSE
0.565913	0.0923378	38.8	3.81386	FALSE
0.51757	0.115437	37.985	3.30887	FALSE
0.0652422	0.129721	45.077	4.27612	FALSE
0.235149	0.0970348	47.9	4.61874	FALSE
0.655593	0.0562975	38.159	4.35712	FALSE
0.196913	0.10784	45.5	5.14376	FALSE
0.254604	0.0964288	31.6	4.65357	FALSE
0.662794	0.0609267	49.174	4.34836	FALSE
0.911102	0.0537391	98.567	3.79116	FALSE
0.268241	0.0747175	33.568	4.40689	FALSE
0.959688	0.0517064	118.18	2.50991	FALSE
0.49165	0.110762	130.97	3.40735	FALSE
0.792285	0.0567627	50.797	3.66879	FALSE
0.526097	0.105202	32.124	3.51876	FALSE
0.275446	0.100902	29.566	4.56236	FALSE
0.868814	0.0396048	84.587	3.09896	FALSE
0.676108	0.0610838	64.5	4.26554	FALSE
0.781774	0.04714	55.3	3.76139	FALSE
0.374336	0.101055	57.9	4.30011	FALSE
0.783124	0.0597002	67.969	3.83678	FALSE
0.278941	0.0894362	48.957	4.42917	FALSE
0.178967	0.123601	67.093	5.17756	FALSE
0.943138	0.0389691	108	3.26654	FALSE
0.832707	0.0640561	71.7	3.31345	FALSE
0.841039	0.0453864	64.9	3.25766	FALSE
0.688519	0.0615707	65.371	4.53585	FALSE
0.76616	0.0569335	45.6	3.88287	FALSE
0.0994529	0.110688	39.8	4.44639	FALSE
0.752691	0.0405496	64.3	4.12446	FALSE
0.0827607	0.122378	40.893	4.39549	FALSE
0.960036	0.0286509	126.8	3.04738	FALSE
0.173103	0.121686	58.7	4.9885	FALSE
0.207072	0.0968097	40.2	5.32397	FALSE
0.617371	0.0722331	46.93	3.78509	FALSE
0.909428	0.036897	98.9	4.07124	FALSE
0.889668	0.0606834	86.5	3.76471	FALSE
0.699308	0.0529078	68.808	4.50939	FALSE
0.664137	0.072101	59	4.39302	FALSE
0.60324	0.0810396	38.5	4.0812	FALSE
0.8511	0.0461849	68.552	3.06431	FALSE
0.353758	0.090863	62.599	4.54769	FALSE
0.258183	0.0876533	34.6	4.63138	FALSE
0.118928	0.115194	32.5	4.73734	FALSE
0.0599727	0.139893	51.6	4.39311	FALSE
0.553553	0.0990926	43	3.85862	FALSE
0.684784	0.0683458	48.818	4.87669	FALSE
0.894782	0.0595547	89.235	3.90504	FALSE
0.921318	0.0497205	95.766	3.43572	FALSE
0.526835	0.103119	47.2	3.00757	FALSE
0.594301	0.0726671	39.567	3.57259	FALSE
0.943462	0.0507119	102.49	3.00297	FALSE
0.688576	0.0564021	62.6	4.49752	FALSE
0.60826	0.0826233	42.67	4.14257	FALSE
0.184192	0.118474	47.5	5.05887	FALSE
0.0639054	0.129995	44.604	4.25006	FALSE
0.425703	0.10393	22.1	3.93289	FALSE
0.899778	0.0503511	91.032	3.9107	FALSE
0.154963	0.122842	65.284	4.46463	FALSE
0.827655	0.0756884	75.006	3.36955	FALSE
0.910441	0.0326755	87.788	3.54118	FALSE
0.366897	0.0992467	71.8	4.23069	FALSE
0.448482	0.123117	46.448	4.0513	FALSE
0.104174	0.120418	26.246	4.56583	FALSE
0.959014	0.0439354	101.15	2.09307	FALSE
0.0888118	0.118553	42.423	4.41424	FALSE
0.139181	0.119008	46.77	4.76969	FALSE
0.409912	0.107533	44.787	4.07351	FALSE
0.87132	0.0472514	87.3	3.16972	FALSE
0.110819	0.117789	41.047	4.5611	FALSE
0.897208	0.0443112	86.488	3.78312	FALSE
0.0888293	0.1197	47.2	4.42793	FALSE
0.106887	0.121684	30.1	4.60484	FALSE
0.467094	0.138684	63.5	4.09824	FALSE
0.530602	0.0987698	49.356	3.21909	FALSE
0.429832	0.106552	16.852	3.85524	FALSE
0.62417	0.0885483	68.227	4.09901	FALSE
0.953612	0.0446801	116.31	2.9998	FALSE
0.569621	0.0920491	41.339	3.90386	FALSE
0.574457	0.0871629	37.916	3.80966	FALSE
0.93478	0.0484217	113	3.68553	FALSE
0.710341	0.0621673	86.14	4.79736	FALSE
0.540038	0.0999894	34.72	3.65015	FALSE
0.923047	0.0452712	102.9	3.71957	FALSE
0.284696	0.0932253	41.4	4.37069	FALSE
0.385062	0.109223	46.878	4.25003	FALSE
0.679731	0.0622821	67.7	4.28354	FALSE
0.315916	0.103747	30.116	4.28992	FALSE
0.278571	0.0915107	22.94	4.54757	FALSE
0.84449	0.0431422	75.4	3.52043	FALSE
0.438853	0.107481	44.389	3.90425	FALSE
0.479337	0.114389	78.1	3.93325	FALSE
0.133773	0.118414	44.821	4.73538	FALSE
0.772466	0.0469288	79.7	3.92919	FALSE
0.145919	0.117646	54.747	4.59442	FALSE
0.366257	0.10202	42.2	4.33832	FALSE
0.293247	0.0880177	15.8	4.36369	FALSE
0.384916	0.109579	60.3	4.21659	FALSE
0.123403	0.11173	38.918	4.61345	FALSE
0.969426	0.0523795	153.56	2.55646	FALSE
0.441155	0.117278	44.644	3.99679	FALSE
0.466641	0.13212	58.1	3.96216	FALSE
0.225257	0.102027	46.3	4.60363	FALSE
0.70781	0.045746	85.121	5.21128	FALSE
0.153899	0.128744	65.2	4.60025	FALSE
0.920571	0.0400365	98.161	3.6889	FALSE
0.690512	0.0513949	54.283	4.78351	FALSE
0.944269	0.0386376	111.01	3.3323	FALSE
0.827958	0.0631204	51.807	3.19484	FALSE
0.76772	0.0409032	49.1	3.91375	FALSE
0.64939	0.0738384	56.738	4.19941	FALSE
0.201456	0.110196	32.9	5.00741	FALSE
0.328279	0.113157	34.019	4.30149	FALSE
0.150754	0.117996	58.198	4.61839	FALSE
0.773914	0.0471591	75.826	3.89827	FALSE
0.945921	0.0263159	109	3.25476	FALSE
0.874216	0.0423577	92.41	2.94304	FALSE
0.981959	0.0394115	149.53	3.43399	FALSE
0.38483	0.0991324	54.088	4.2089	FALSE
0.341415	0.113115	37.1	4.2326	FALSE
0.156939	0.108542	48.054	4.69169	FALSE
0.444251	0.114462	44.51	3.90874	FALSE
0.767682	0.050781	72.3	3.9526	FALSE
0.81319	0.0372418	42.1	3.30366	FALSE
0.240969	0.100022	36.536	4.6534	FALSE
0.417119	0.108294	35.019	4.0339	FALSE
0.486917	0.10041	90.8	3.75886	FALSE
0.809553	0.0496755	67.3	3.5685	FALSE
0.862239	0.0373778	77.5	2.96774	FALSE
0.984057	0.0456829	145.37	3.6694	FALSE
0.373834	0.103726	44.069	4.31982	FALSE
0.117685	0.124773	44.025	4.63039	FALSE
0.630664	0.0714409	45.115	4.05939	FALSE
0.914658	0.0500621	109.37	4.08446	FALSE
0.268685	0.0782012	43.9	4.4407	FALSE
0.434276	0.115245	43.008	4.01291	FALSE
0.316862	0.102355	27.661	4.24255	FALSE
0.476907	0.12901	62.134	3.77132	FALSE
0.657036	0.0633304	55.414	4.01081	FALSE
0.216892	0.105465	40.8	4.71158	FALSE
0.684308	0.0734141	59.6	4.7354	FALSE
0.325977	0.114151	36.562	4.35161	FALSE
1	0.0311061	192	4.21233	FALSE
0.540464	0.0917352	44	3.47343	FALSE
0.174363	0.133034	104	5.11378	FALSE
0.623698	0.0846764	61.836	3.96699	FALSE
0.201465	0.099434	60.651	5.51538	FALSE
0.949693	0.0455937	117.09	3.29641	FALSE
0.521881	0.107453	37.605	3.5325	FALSE
0.0861885	0.116064	40.4	4.34549	FALSE
0.248684	0.0782661	23.9	4.82165	FALSE
0.881588	0.0367702	87.528	3.3148	FALSE
0.489104	0.126864	72	3.51478	FALSE
0.189129	0.0968531	60.1	4.85309	FALSE
0.272638	0.0961818	47.897	4.47958	FALSE
0.661251	0.0697923	58.549	4.30122	FALSE
0.259275	0.0727875	40.661	4.60846	FALSE
0.148298	0.11445	53.691	4.62134	FALSE
0.20425	0.107875	29.939	5.20757	FALSE
0.446203	0.105187	41.842	3.8432	FALSE
0.684195	0.0553796	44.484	4.7695	FALSE
0.315687	0.0928071	29.6	4.17533	FALSE
0.610911	0.064373	28.853	3.97613	FALSE
0.381615	0.106899	48.605	4.28966	FALSE
0.844287	0.0506512	37.842	2.45671	FALSE
0.219205	0.105684	41.3	4.63741	FALSE
0.49044	0.12976	54.6	3.55357	FALSE
0.314407	0.115018	33.5	4.41167	FALSE
0.38781	0.110125	45.916	4.22536	FALSE
0.387031	0.104457	61.256	4.13368	FALSE
0.0937669	0.117141	33.441	4.41467	FALSE
0.926343	0.0562147	111.19	3.78899	FALSE
0.981732	0.0450213	148.6	3.4253	FALSE
0.354027	0.0872654	71.9	4.64478	FALSE
0.832765	0.074159	48.583	2.94559	FALSE
0.944354	0.0391845	114.02	3.45141	FALSE
0.931319	0.0402196	97.8	3.25854	FALSE
0.535799	0.0914153	55.7	3.10739	FALSE
0.438304	0.111325	38.392	3.88108	FALSE
0.896278	0.0498161	88.914	4.00959	FALSE
0.247347	0.0709891	26.548	4.86315	FALSE
0.154239	0.123188	55.394	4.81192	FALSE
0.381411	0.114359	57.898	4.30686	FALSE
0.0720516	0.128345	46.668	4.39176	FALSE
0.844146	0.0488162	57.3	2.96225	FALSE
0.505589	0.12675	65	3.08314	FALSE
0.310091	0.0953358	14.918	4.17478	FALSE
0.777259	0.0516575	63.1	3.84575	FALSE
0.259925	0.0689412	40.2	4.584	FALSE
0.915089	0.045448	105	3.99176	FALSE
0.1503	0.113442	46.554	4.78414	FALSE
0.168569	0.108799	56.928	4.77955	FALSE
0.693865	0.0525585	62.05	4.67668	FALSE

## Sheet: figS7
PC	variance_percent
1	28.6897
2	12.9617
3	3.31749
4	2.57549
5	2.0963
6	1.85236
7	1.55469
8	1.33856
9	1.30696
10	1.21439
11	1.02216
12	0.938387
13	0.890862
14	0.797537
15	0.745771
16	0.736696
17	0.679731
18	0.658478
19	0.628119
20	0.595991
21	0.589106
22	0.54404
23	0.507542
24	0.494401
25	0.476153

## Sheet: figS8
R_sq_cv	PCs	iteration
0.280207	1	1
0.274662	1	2
0.286132	1	3
0.288968	1	4
0.271431	1	5
0.293505	1	6
0.264807	1	7
0.275327	1	8
0.271091	1	9
0.277445	1	10
0.34877	2	1
0.334039	2	2
0.337595	2	3
0.352957	2	4
0.335813	2	5
0.358191	2	6
0.322917	2	7
0.319689	2	8
0.329649	2	9
0.334988	2	10
0.342066	3	1
0.330748	3	2
0.32568	3	3
0.34343	3	4
0.33335	3	5
0.350016	3	6
0.308119	3	7
0.305366	3	8
0.308723	3	9
0.315456	3	10
0.342575	4	1
0.351521	4	2
0.334305	4	3
0.351792	4	4
0.3441	4	5
0.357072	4	6
0.313016	4	7
0.308678	4	8
0.309943	4	9
0.319437	4	10
0.352929	5	1
0.346762	5	2
0.329115	5	3
0.3649	5	4
0.341483	5	5
0.359246	5	6
0.30093	5	7
0.308919	5	8
0.306841	5	9
0.320195	5	10
0.355888	6	1
0.342719	6	2
0.326597	6	3
0.342822	6	4
0.347063	6	5
0.352596	6	6
0.312601	6	7
0.295053	6	8
0.30251	6	9
0.295017	6	10
0.354755	7	1
0.343591	7	2
0.352743	7	3
0.379016	7	4
0.353144	7	5
0.356791	7	6
0.333723	7	7
0.329018	7	8
0.322739	7	9
0.310826	7	10
0.350008	8	1
0.340674	8	2
0.351234	8	3
0.372609	8	4
0.340312	8	5
0.360024	8	6
0.332343	8	7
0.324291	8	8
0.317628	8	9
0.307041	8	10
0.340756	9	1
0.326407	9	2
0.338964	9	3
0.369766	9	4
0.334863	9	5
0.354523	9	6
0.320501	9	7
0.316206	9	8
0.318669	9	9
0.295515	9	10
0.336814	10	1
0.316737	10	2
0.303677	10	3
0.352274	10	4
0.31235	10	5
0.332912	10	6
0.29681	10	7
0.304086	10	8
0.279538	10	9
0.284042	10	10
0.342088	11	1
0.317156	11	2
0.30914	11	3
0.339273	11	4
0.302786	11	5
0.334863	11	6
0.287121	11	7
0.301447	11	8
0.294482	11	9
0.271829	11	10
0.33828	12	1
0.307266	12	2
0.314166	12	3
0.338782	12	4
0.29115	12	5
0.326388	12	6
0.280292	12	7
0.298205	12	8
0.293349	12	9
0.274294	12	10
0.316663	13	1
0.28983	13	2
0.308825	13	3
0.33266	13	4
0.289489	13	5
0.321837	13	6
0.268576	13	7
0.28702	13	8
0.273435	13	9
0.257237	13	10
0.303234	14	1
0.290704	14	2
0.283944	14	3
0.32065	14	4
0.278517	14	5
0.305534	14	6
0.25786	14	7
0.270148	14	8
0.264595	14	9
0.251081	14	10
0.297797	15	1
0.27115	15	2
0.25487	15	3
0.324196	15	4
0.274613	15	5
0.300825	15	6
0.258844	15	7
0.273639	15	8
0.25824	15	9
0.240997	15	10
0.308884	16	1
0.273267	16	2
0.288701	16	3
0.307757	16	4
0.276109	16	5
0.302097	16	6
0.273173	16	7
0.258206	16	8
0.251343	16	9
0.230745	16	10
0.316685	17	1
0.261771	17	2
0.278549	17	3
0.298807	17	4
0.271698	17	5
0.289224	17	6
0.271018	17	7
0.262955	17	8
0.259171	17	9
0.222639	17	10
0.306949	18	1
0.258639	18	2
0.270185	18	3
0.29317	18	4
0.263458	18	5
0.290692	18	6
0.26277	18	7
0.237252	18	8
0.244217	18	9
0.231998	18	10
0.312078	19	1
0.254203	19	2
0.264964	19	3
0.274983	19	4
0.256531	19	5
0.281941	19	6
0.26048	19	7
0.225879	19	8
0.237527	19	9
0.212293	19	10
0.307468	20	1
0.22394	20	2
0.259193	20	3
0.267828	20	4
0.221023	20	5
0.257966	20	6
0.225938	20	7
0.218783	20	8
0.214309	20	9
0.21044	20	10
0.309796	21	1
0.204736	21	2
0.257923	21	3
0.25826	21	4
0.213864	21	5
0.253102	21	6
0.213099	21	7
0.212522	21	8
0.172826	21	9
0.202956	21	10
0.285751	22	1
0.188621	22	2
0.243865	22	3
0.24549	22	4
0.165802	22	5
0.236714	22	6
0.198813	22	7
0.206825	22	8
0.153745	22	9
0.196078	22	10
0.272454	23	1
0.169201	23	2
0.232337	23	3
0.221533	23	4
0.126626	23	5
0.226988	23	6
0.186565	23	7
0.197397	23	8
0.150222	23	9
0.18148	23	10
0.244027	24	1
0.150685	24	2
0.215795	24	3
0.212991	24	4
0.114619	24	5
0.191498	24	6
0.168452	24	7
0.166159	24	8
0.160992	24	9
0.161458	24	10
0.213552	25	1
0.124582	25	2
0.189623	25	3
0.204109	25	4
0.0697994	25	5
0.16944	25	6
0.162624	25	7
0.143405	25	8
0.108714	25	9
0.155309	25	10

## Sheet: tab1_S2
diagnosis	age_bl	sex_f	edyrs	pacc5	PL	HV_bi_TIVcorr	CSF	MRI_only
CN	74.0082	f	11	-0.46		4.0525	FALSE	TRUE
MCI	72.9018	f	13	-1		4.5688	FALSE	TRUE
ADR	61.3881	m	13	0.2	0.0427352	4.4142	TRUE	FALSE
SCD	66.4934	m	17	-0.23	0.281324	4.2899	TRUE	FALSE
ADR	68.3689	f	15	-0.66	0.204849	4.7446	TRUE	FALSE
SCD	72.3416	m	15	0.21	0.618415	4.0515	TRUE	FALSE
AD	70.9879	m	11	-2.73		3.3395	FALSE	TRUE
CN	73.2297	m	13	-0.36	0.319615	4.5604	TRUE	FALSE
ADR	64.6217	m	13	0.24		4.3705	FALSE	TRUE
MCI	70.608	m	17	-2.09		2.682	FALSE	TRUE
CN	67.5575	f	16	0.7		4.8289	FALSE	TRUE
CN	67.5329	f	17	1	0.199843	4.7366	TRUE	FALSE
CN	79.6968	f	11	-0.66	0.231704	4.4407	TRUE	FALSE
CN	66.5274	f	16	1.05		5.0788	FALSE	TRUE
SCD	68.1217	f	15	0.19	0.0625376	4.5892	TRUE	FALSE
SCD	64.9852	f	17	0.88		4.5778	FALSE	TRUE
MCI	74.8772	f	13	-1.68	0.298182	4.2543	TRUE	FALSE
SCD	69.6941	m	19	0.74		4.4443	FALSE	TRUE
CN	66.847	f	11	0.37		4.2461	FALSE	TRUE
MCI	67.1941	f	13	-0.52		4.3025	FALSE	TRUE
CN	70.3295	m	18	0.34		4.8843	FALSE	TRUE
AD	78.5384	m	16	-5.37	0.836413	2.4567	TRUE	FALSE
SCD	62.1804	f	16	1.25		4.4531	FALSE	TRUE
SCD	62.3212	m	18	-0.38		4.6617	FALSE	TRUE
ADR	60.8103	f	18	0.2	0.190904	4.8799	TRUE	FALSE
SCD	78.9358	m	12	-1.44		4.0483	FALSE	TRUE
SCD	73.8662	m	13	-0.73		4.3118	FALSE	TRUE
SCD	66.3021	m	14	0.04		4.2947	FALSE	TRUE
CN	67.5137	f	14	0.12		4.1372	FALSE	TRUE
ADR	64.3416	m	20	0.77		4.3303	FALSE	TRUE
SCD	63.8185	f	17	1.11	0.16259	5.1771	TRUE	FALSE
SCD	62.9358	f	16	1.65	0.0306358	4.3292	TRUE	FALSE
AD	63.9495	f	14		1	4.2123	TRUE	FALSE
SCD	78.6858	m	13	-0.41	0.818837	3.1662	TRUE	FALSE
CN	71.216	m	13	-0.33		4.2518	FALSE	TRUE
SCD	77.216	m	17	-0.45		4.2683	FALSE	TRUE
SCD	71.0137	m	13	-1.05	0.123102	4.5753	TRUE	FALSE
CN	63.6858	f	18	0.8		4.145	FALSE	TRUE
SCD	72.3799	m	13	-1.4		3.6108	FALSE	TRUE
ADR	68.3963	m	14	0.7	0.638177	4.3571	TRUE	FALSE
CN	64.7637	f	18	0.72		4.5199	FALSE	TRUE
MCI	75.4441	f	13	-1.61	0.76127	3.8876	TRUE	FALSE
ADR	72.4276	f	13	-0.22	0.0629819	4.5344	TRUE	FALSE
SCD	83.0438	m	20	-0.38		3.4918	FALSE	TRUE
MCI	66.0301	m	13	-2.15	0.502614	3.4439	TRUE	FALSE
SCD	61.8936	m	20	0.6		4.696	FALSE	TRUE
SCD	63.2434	f	12	0.45		4.7188	FALSE	TRUE
AD	70.0329	f	13	-0.99	0.27004	4.3829	TRUE	FALSE
CN	66.8267	m	17	0.08		3.6271	FALSE	TRUE
ADR	78.0137	f	12	0.32		3.9502	FALSE	TRUE
CN	65.9194	f	17	-0.14		4.5352	FALSE	TRUE
CN	64.1436	f	12	0.95		4.5618	FALSE	TRUE
MCI	81.3021	m	17	-1.59	0.480588	3.0831	TRUE	FALSE
SCD	74.6299	m	12	-0.81		3.6974	FALSE	TRUE
MCI	77.8744	m	18	-0.83		4.0949	FALSE	TRUE
CN	61	f	12	0.37		4.3337	FALSE	TRUE
CN	79.0329	f	18	0.46		4.0395	FALSE	TRUE
SCD	62.3333	m	16	-1.26	0.107332	4.7841	TRUE	FALSE
CN	66.2297	m	15	0.4		3.8986	FALSE	TRUE
SCD	78.0888	m	13	-1.08	0.416148	3.9087	TRUE	FALSE
SCD	67.91	f	13	0.49		4.7056	FALSE	TRUE
CN	72.0767	m	19	0.02	0.32195	4.4293	TRUE	FALSE
AD	75.7829	f	10	-3.85	0.8585	3.06	TRUE	FALSE
CN	66.9073	f	18	0.61	0.127678	4.9077	TRUE	FALSE
CN	69.847	m	15	-0.08		4.0318	FALSE	TRUE
SCD	77.3662	f	13	0.51	0.350345	4.2897	TRUE	FALSE
CN	72.074	f	13	-0.33		4.114	FALSE	TRUE
SCD	67.9797	m	13	0.58		4.1445	FALSE	TRUE
MCI	75.75	f	16	-1.64	0.867855	2.943	TRUE	FALSE
MCI	69.2078	m	12	-1.44		4.3693	FALSE	TRUE
CN	73.1299	f	11	0.39		4.7296	FALSE	TRUE
SCD	75.7637	m	14	-0.9	0.581694	4.0095	TRUE	FALSE
CN	63.9605	f	13	0.49		4.6265	FALSE	TRUE
MCI	74.5943	m	10	-0.53		4.5462	FALSE	TRUE
SCD	72.6995	f	13	0.6	0.727943	4.2152	TRUE	FALSE
CN	67.9386	f	12	0.82	0.0124378	4.3931	TRUE	FALSE
SCD	76.7664	m	18	-1.87	0.762482	3.8983	TRUE	FALSE
CN	80.2132	f	17	-0.71	0.551033	3.8445	TRUE	FALSE
CN	65.4221	m	14	-0.08		4.1851	FALSE	TRUE
SCD	76.7023	m	16	-0.34		4.2463	FALSE	TRUE
CN	62.5027	f	12	0.35	0.166975	5.324	TRUE	FALSE
SCD	75.7324	f	11	0.03		4.1063	FALSE	TRUE
MCI	79.0438	f	19	-1.28		3.8232	FALSE	TRUE
CN	66.9523	f	14	0.11	0.0574334	4.5285	TRUE	FALSE
MCI	69.6776	m	11	0.02		4.3495	FALSE	TRUE
SCD	67.6941	f	19	0.6		4.1736	FALSE	TRUE
ADR	69.574	f	18	-0.26	0.100791	4.6403	TRUE	FALSE
MCI	69.7801	f	14	-1.49	0.460477	3.622	TRUE	FALSE
CN	61.1053	f	12	0.03	0.321362	4.6448	TRUE	FALSE
SCD	81.2242	m	18	0.13		3.5134	FALSE	TRUE
SCD	73.4605	f	13	-0.77	0.10781	4.6184	TRUE	FALSE
SCD	78.9632	m	11	0.26		4.0555	FALSE	TRUE
SCD	67.4073	m	18	0.48		4.3565	FALSE	TRUE
SCD	82.8048	m	10	-1.67		3.7689	FALSE	TRUE
MCI	74.2132	m	10	-2.75	0.765995	3.8457	TRUE	FALSE
SCD	61.8991	f	13	-0.5		4.3738	FALSE	TRUE
MCI	75.0998	f	15	-1.15	0.760961	3.9292	TRUE	FALSE
CN	62.8443	m	11	-0.6	0.812795	3.466	TRUE	FALSE
SCD	71.7527	m	20	0.95	0.263171	4.4102	TRUE	FALSE
SCD	77.7242	m	19	-1.53	0.387644	4.0339	TRUE	FALSE
CN	66.0767	m	12	-0.29	0.242479	4.4292	TRUE	FALSE
SCD	61.6244	m	17	0.47	0.53394	3.7345	TRUE	FALSE
SCD	73.3689	m	18	0.1	0.440146	4.0982	TRUE	FALSE
SCD	66.9194	f	18	1.13		4.5149	FALSE	TRUE
CN	73.0137	m	13	0.21	0.294312	4.3015	TRUE	FALSE
CN	68.3772	f	14	-0.47	0.181935	5.1405	TRUE	FALSE
CN	75.9167	m	11	-1.81		4.8328	FALSE	TRUE
SCD	67.7966	f	20	0.26		4.1426	FALSE	TRUE
CN	77.2747	f	15	0.72		4.3404	FALSE	TRUE
SCD	63.1299	f	12	-0.42	0.0637226	4.6068	TRUE	FALSE
SCD	72.5274	m	18	0.32	0.772157	3.8368	TRUE	FALSE
MCI	72.7023	f	13	-0.84		4.2592	FALSE	TRUE
MCI	64.511	m	12	0.1	0.285728	4.2921	TRUE	FALSE
SCD	68.6354	m	18	-1.25	0.0399792	4.3455	TRUE	FALSE
CN	64.1776	m	17	0.08	0	4.1326	TRUE	FALSE
SCD	69.4331	m	13	-0.18		3.5839	FALSE	TRUE
CN	71.6886	f	12	0.06	0.33421	4.3383	TRUE	FALSE
MCI	73.8826	f	10	-1.9		4.8494	FALSE	TRUE
AD	66.8021	m	14	-3.53	0.762666	3.823	TRUE	FALSE
CN	65.063	m	13	-0.69	0.257929	4.5147	TRUE	FALSE
SCD	62.1299	f	18	1.11		4.3747	FALSE	TRUE
AD	70.1941	f	12			3.5041	FALSE	TRUE
AD	82.2527	m	17		0.96788	2.5565	TRUE	FALSE
ADR	64.9441	f	11	0.93	0.213189	4.7561	TRUE	FALSE
SCD	64.8185	m	16	0.89	0.348612	4.2853	TRUE	FALSE
CN	73.3717	f	19	-0.74		4.1534	FALSE	TRUE
CN	74.824	m	19	0.3		3.6896	FALSE	TRUE
SCD	71.2747	f	18	0.61	0.408164	3.8283	TRUE	FALSE
ADR	60.955	f	17	-0.04	0.202587	4.6534	TRUE	FALSE
SCD	74.5493	m	14	-0.99	0.824248	3.3134	TRUE	FALSE
AD	65.4769	f	13	-4.45	0.997101	3.8683	TRUE	FALSE
CN	60.6189	m	15	0.21		4.1976	FALSE	TRUE
CN	68.6025	f	17	0.62	0.333908	4.2525	TRUE	FALSE
SCD	64.66	m	14	0.27		4.3297	FALSE	TRUE
MCI	63.3388	m	12	-1.29		3.7264	FALSE	TRUE
CN	75.0493	f	11	0.48	0.530978	3.8586	TRUE	FALSE
SCD	65.0575	m	13	0.42	0.0658557	4.5611	TRUE	FALSE
CN	71.1886	m	16	-0.18		4.4194	FALSE	TRUE
SCD	67.6749	m	20	0.4	0.266568	4.3945	TRUE	FALSE
ADR	71.8525	m	19	0.91		4.6929	FALSE	TRUE
ADR	67.7527	f	12	0.36		4.3263	FALSE	TRUE
CN	71.8498	f	13	0.07		3.8795	FALSE	TRUE
AD	77.0575	f	11	-2.49	0.80441	3.491	TRUE	FALSE
CN	67.2023	f	10	-0.46		4.2969	FALSE	TRUE
MCI	78.4852	f	13	-1.3		3.5145	FALSE	TRUE
MCI	72.716	m	11	-1.42	0.549105	3.8778	TRUE	FALSE
CN	69.8772	f	16	0.65		4.4635	FALSE	TRUE
SCD	73.7774	m	12	-1		4.2963	FALSE	TRUE
SCD	60.1162	m	12	0.59		4.7944	FALSE	TRUE
SCD	65.2461	f	13	-0.51		4.1605	FALSE	TRUE
SCD	72.597	f	14	0.2	0.279738	4.4117	TRUE	FALSE
CN	72.0548	m	12	-0.46	0.345913	4.3262	TRUE	FALSE
SCD	69.9852	f	16	-0.51	0.781781	3.6688	TRUE	FALSE
SCD	70.6546	m	17	0.3		3.6783	FALSE	TRUE
SCD	63.6272	f	10	-0.54		4.4723	FALSE	TRUE
SCD	78.2187	f	11	-0.51	0.168429	5.5912	TRUE	FALSE
SCD	63.6244	f	15	0.18		4.1291	FALSE	TRUE
SCD	76.3799	m	14	-1.33		3.7815	FALSE	TRUE
CN	69.4194	f	14	0.32	0.321079	4.5477	TRUE	FALSE
AD	77.6135	f	13	-2.51	0.910796	3.9918	TRUE	FALSE
CN	80.1107	f	10	0.06		3.9926	FALSE	TRUE
CN	66.4687	m	13	0.41		3.7677	FALSE	TRUE
SCD	71.8799	f	17	-0.35	0.916555	3.6889	TRUE	FALSE
ADR	70.8322	f	14	0.04	0.324208	4.4791	TRUE	FALSE
CN	65.7719	m	18	0.53		4.442	FALSE	TRUE
SCD	76.1518	m	17			3.6347	FALSE	TRUE
SCD	70.1189	m	13	-0.78	0.0730684	4.6304	TRUE	FALSE
CN	62.7461	f	12	0.79		5.011	FALSE	TRUE
ADR	60.0861	f	13	0.36	0.11185	4.5452	TRUE	FALSE
SCD	64.4221	f	13	0.48		4.3889	FALSE	TRUE
AD	76.1518	f	18	-1.31	0.947149	3.2964	TRUE	FALSE
ADR	67.5411	m	20	0.94	0.0363781	4.3955	TRUE	FALSE
CN	76.9605	m	15	-0.69		4.1924	FALSE	TRUE
SCD	70.9906	m	17	-0.06	0.588451	4.1426	TRUE	FALSE
AD	75.1776	f	12	-3.88	0.678384	4.6767	TRUE	FALSE
MCI	75.5274	f	11	-2.27	0.992108	3.9237	TRUE	FALSE
SCD	62.4523	m	12	-0.33	0.437668	3.9551	TRUE	FALSE
SCD	72.4358	f	13	-0.11		4.2428	FALSE	TRUE
CN	64.9687	f	13	0.6		4.8031	FALSE	TRUE
CN	78.966	f	15	0.28		4.2923	FALSE	TRUE
SCD	77.0493	m	18	-0.5	0.412895	3.9968	TRUE	FALSE
SCD	66.847	m	17	0.13		3.762	FALSE	TRUE
CN	72.0466	f	14	1.12		3.8225	FALSE	TRUE
MCI	63.5247	m	17	-1.31	0.549363	3.9093	TRUE	FALSE
MCI	79.6941	f	11	-1.87		3.7024	FALSE	TRUE
SCD	67.9879	f	19	0.18		4.7618	FALSE	TRUE
MCI	80.3553	f	11	-1.57	0.517227	3.4734	TRUE	FALSE
CN	70.9304	f	13	0.36		4.2699	FALSE	TRUE
MCI	74.7719	f	13	-1.35	0.824308	2.9456	TRUE	FALSE
MCI	67.261	f	11	-0.82		3.8955	FALSE	TRUE
CN	65.5822	f	17	0.63		4.4787	FALSE	TRUE
CN	66.0329	m	12	-0.45	0.326523	4.4201	TRUE	FALSE
MCI	78.716	f	13	0.12		4.3034	FALSE	TRUE
CN	67.7242	f	18	0.59		4.5656	FALSE	TRUE
SCD	65.6628	f	19	0.34		3.6884	FALSE	TRUE
SCD	63.3689	f	16	0.38		4.5656	FALSE	TRUE
AD	64.3267	f	17		0.991386	4.3815	TRUE	FALSE
CN	72.8909	m	20	-0.14	0.59847	4.2731	TRUE	FALSE
SCD	70.6189	m	19	0.28	0.0539144	4.4464	TRUE	FALSE
SCD	83.466	m	11	-1.25		4.4755	FALSE	TRUE
CN	70.455	m	15	0.32	0.142939	5.0589	TRUE	FALSE
CN	75.3909	m	14	0.44	0.0331568	4.4779	TRUE	FALSE
CN	62.824	f	17	1.23		4.2267	FALSE	TRUE
SCD	67.9358	m	19	0.26		4.5504	FALSE	TRUE
SCD	72.1573	m	14	-0.36		4.7523	FALSE	TRUE
SCD	80.8881	f	10	-0.15		4.8803	FALSE	TRUE
CN	67.41	f	13	1.02	0.356035	4.1337	TRUE	FALSE
SCD	68.4632	m	17	-0.37	0.432119	3.8779	TRUE	FALSE
SCD	73.216	m	15	-0.64		3.8641	FALSE	TRUE
ADR	62.0943	m	18	0.64		4.4	FALSE	TRUE
ADR	66.7582	f	12	0.86	0.0899697	4.7354	TRUE	FALSE
SCD	69.2324	m	8	-0.8		4.349	FALSE	TRUE
CN	62.3799	f	15	-0.08		4.926	FALSE	TRUE
CN	71.3388	m	14	-0.58		4.3818	FALSE	TRUE
CN	64.358	m	18	0.24		4.5979	FALSE	TRUE
CN	67.7966	f	12	0.3		4.5295	FALSE	TRUE
CN	66.0247	m	16	0.23	0.248525	4.3707	TRUE	FALSE
CN	65.6025	f	12	-0.27	0.646568	4.4932	TRUE	FALSE
SCD	68.8772	f	13	0		4.3887	FALSE	TRUE
SCD	72.8048	m	18	-1.06		4.92	FALSE	TRUE
SCD	74.9413	m	18	0.32	0.377849	4.1072	TRUE	FALSE
SCD	74.8991	m	12	-0.11	0.810298	3.5582	TRUE	FALSE
ADR	63.7461	m	12	-1.15	0.185194	5.0947	TRUE	FALSE
CN	64.7774	f	16	0.43		5.0055	FALSE	TRUE
SCD	68.4167	f	17	1.02	0.148125	4.8531	TRUE	FALSE
SCD	64.9249	f	13	0.48	0.150811	5.1531	TRUE	FALSE
SCD	78.0137	m	20	-0.85		3.9957	FALSE	TRUE
CN	67.8717	m	13	0.09	0.223501	4.5888	TRUE	FALSE
SCD	61.0685	m	17	0	0.387965	4.0167	TRUE	FALSE
MCI	74.3075	f	13	-1.98	0.924857	3.7584	TRUE	FALSE
MCI	70.1546	f	11	-2.89	0.524534	3.4309	TRUE	FALSE
SCD	68.4961	m	15	-0.65	0.79986	3.56	TRUE	FALSE
CN	63.9578	f	13	0.21	0.210692	4.8216	TRUE	FALSE
ADR	62.9304	m	13	-0.46		4.3088	FALSE	TRUE
SCD	74.8799	m	12	-1.29	0.910342	4.0845	TRUE	FALSE
CN	74.5055	f	11	0.63		4.1178	FALSE	TRUE
SCD	78.2489	f	12	0.34		3.8465	FALSE	TRUE
MCI	81.6326	m	20	-2.11		3.0088	FALSE	TRUE
CN	61.0998	m	18	0.46	0.583177	4.0812	TRUE	FALSE
CN	65.205	f	15	0.4		5.0501	FALSE	TRUE
ADR	65.9632	f	13	0.15	0.266637	4.3982	TRUE	FALSE
CN	81.466	f	8	0.6		4.0926	FALSE	TRUE
SCD	75.7023	f	10	-0.52	0.353813	4.2166	TRUE	FALSE
SCD	72.9852	m	13	-0.3	0.394066	3.9611	TRUE	FALSE
SCD	76.324	f	12	-0.4		3.8581	FALSE	TRUE
CN	63.608	f	13	-0.59		4.6491	FALSE	TRUE
CN	69.9961	m	20	0.4		3.9484	FALSE	TRUE
CN	63.3854	f	16	1.28		4.6973	FALSE	TRUE
ADR	64.5411	m	13	0.1		4.0236	FALSE	TRUE
MCI	74.5833	m	18	-0.54	0.629452	4.2536	TRUE	FALSE
CN	72.3443	f	10	0.35	0.158216	5.2608	TRUE	FALSE
CN	83.6941	f	10	-0.42		3.5764	FALSE	TRUE
CN	64.6858	m	18	-0.06	0.580083	4.1711	TRUE	FALSE
SCD	67.8443	m	11	-0.97	0.989747	3.6162	TRUE	FALSE
ADR	64.4331	f	17	0.33	0.161085	5.5154	TRUE	FALSE
ADR	74.5493	f	16	-0.29		4.1448	FALSE	TRUE
SCD	69.8717	m	13	-1.08	0.0165693	4.2501	TRUE	FALSE
MCI	75.5548	f	12	-1.42	0.468684	3.4973	TRUE	FALSE
CN	71.7664	m	17	-0.24	0.695694	4.7974	TRUE	FALSE
ADR	65.9523	m	11	-1	0.507955	3.2811	TRUE	FALSE
CN	71.1299	f	13	0.82		4.431	FALSE	TRUE
ADR	62.7352	m	15	-0.23	0.410477	3.9042	TRUE	FALSE
CN	66.4128	m	19	-0.34		4.3415	FALSE	TRUE
SCD	70.4304	m	13	-0.18		3.9402	FALSE	TRUE
CN	69.9906	f	13	0.17	0.235857	4.4796	TRUE	FALSE
CN	78.1135	m	12	-0.28		3.5908	FALSE	TRUE
CN	72.6135	f	12	0.61		4.6881	FALSE	TRUE
MCI	68.0795	m	13	-0.65	0.611987	4.0594	TRUE	FALSE
SCD	77.0466	m	12	-0.46		3.8842	FALSE	TRUE
CN	78.0521	f	12	0.31	0.290646	4.3381	TRUE	FALSE
MCI	71.1491	m	9	-2.14		4.084	FALSE	TRUE
CN	74.8361	f	17	0.88		4.2918	FALSE	TRUE
SCD	59.8333	f	19	1.29		4.8171	FALSE	TRUE
SCD	69.2884	f	17	0.53		5.0624	FALSE	TRUE
SCD	65.2023	f	17	-0.11		4.6228	FALSE	TRUE
CN	62.6573	f	17	0.11		3.9524	FALSE	TRUE
CN	71.2774	m	16	-0.47	0.472772	3.746	TRUE	FALSE
SCD	73.2078	m	17	-0.57		4.3779	FALSE	TRUE
CN	67.2489	f	12	-0.54		4.3122	FALSE	TRUE
ADR	67.2297	m	11	-0.1		4.5695	FALSE	TRUE
ADR	64.8103	f	12	-0.02	0.0758383	4.7011	TRUE	FALSE
SCD	60.7829	f	15	0.39		5.4463	FALSE	TRUE
AD	80.9824	m	20	-2.63		2.4593	FALSE	TRUE
ADR	68.7461	f	12	-0.58		4.4451	FALSE	TRUE
SCD	64.3185	m	13	0.46		4.9879	FALSE	TRUE
SCD	61.9386	m	18	1.38	0.672768	4.5358	TRUE	FALSE
SCD	69.9578	f	14	0.84	0.687337	5.3259	TRUE	FALSE
SCD	61.4769	f	17	0.7	0.0244031	4.3169	TRUE	FALSE
CN	65.716	f	16	0.46		4.1832	FALSE	TRUE
SCD	65.8799	m	15		0.457369	3.7326	TRUE	FALSE
MCI	77.7215	m	14	-1.25	0.92653	3.6276	TRUE	FALSE
CN	69.0274	f	10	-0.37	0.114308	4.6917	TRUE	FALSE
SCD	70.2132	f	18	1.34	0.447532	4.0056	TRUE	FALSE
ADR	63.8498	f	13	0.79		5.0106	FALSE	TRUE
SCD	72.6491	m	20	0.28		3.5758	FALSE	TRUE
MCI	72.2352	f	20	-0.15		4.2024	FALSE	TRUE
SCD	74.1463	m	19	-0.5	0.383409	4.0686	TRUE	FALSE
CN	66.5861	m	14	0.2		4.3742	FALSE	TRUE
AD	74.347	f	13	-2.78	0.919287	3.5801	TRUE	FALSE
SCD	75.074	m	13	-0.84		4.0986	FALSE	TRUE
SCD	67.1354	f	18	0.4	0.180505	5.0706	TRUE	FALSE
SCD	67.5192	f	11	-0.06	0.547858	3.9039	TRUE	FALSE
SCD	77.3075	f	11	-0.1	0.900058	4.1941	TRUE	FALSE
ADR	61.1941	f	12	0.18		4.6325	FALSE	TRUE
CN	69.2884	m	12	0.48		3.9883	FALSE	TRUE
MCI	72.9742	m	13	-1.29	0.13745	5.1776	TRUE	FALSE
MCI	65.2774	m	13	-0.3		3.9015	FALSE	TRUE
SCD	72.9797	f	17	-0.09		4.4198	FALSE	TRUE
ADR	76.3635	m	18	-0.45	0.465944	3.4073	TRUE	FALSE
CN	65.0466	m	20	0.18	0.568106	3.9134	TRUE	FALSE
ADR	61.1326	f	16	0.05		3.9562	FALSE	TRUE
MCI	71.1299	f	14	-2.8	0.874332	3.667	TRUE	FALSE
SCD	61.3936	m	18	-0.42		4.4559	FALSE	TRUE
MCI	70.8936	f	19	-0.54	0.919156	3.7196	TRUE	FALSE
CN	65.8295	f	17	0.13		4.4122	FALSE	TRUE
SCD	73.1025	f	20	-0.28	0.457999	3.7019	TRUE	FALSE
CN	65.0164	f	14	0.21	0.112894	4.6658	TRUE	FALSE
SCD	70.1667	f	16	-0.2		5.1416	FALSE	TRUE
CN	77.5438	m	13	-0.81	0.600372	3.9162	TRUE	FALSE
CN	69.0548	f	13	0.67		4.3486	FALSE	TRUE
SCD	61.7297	m	18	0.05	0.408257	4.0561	TRUE	FALSE
SCD	75.5411	f	10	-0.13		4.0921	FALSE	TRUE
CN	75.8525	f	12	0.55		3.7759	FALSE	TRUE
CN	72.074	m	13	-0.06		4.1924	FALSE	TRUE
SCD	60.511	f	13	0.4		4.6857	FALSE	TRUE
CN	60.7664	f	16	0.31		4.617	FALSE	TRUE
CN	65.9934	f	18	0.74	0.70354	4.5121	TRUE	FALSE
SCD	78.9018	f	13	0.32	0.111471	4.8119	TRUE	FALSE
SCD	67.0493	m	15	-0.45	0.349861	4.2327	TRUE	FALSE
SCD	62.2637	f	15	0.77		4.4167	FALSE	TRUE
MCI	74.5411	m	11			3.5146	FALSE	TRUE
ADR	61.0274	f	13	0.24		4.4532	FALSE	TRUE
CN	62.7938	f	13	0.62	0.275204	4.1748	TRUE	FALSE
CN	70.6804	m	12	-0.04		4.4098	FALSE	TRUE
SCD	66.1546	f	15	0.32	0.497704	3.5325	TRUE	FALSE
SCD	68.3021	m	17	-0.24	0.289732	4.1239	TRUE	FALSE
SCD	64.0164	m	12	0.43		4.7133	FALSE	TRUE
MCI	78.3498	f	10	-2.38		4.001	FALSE	TRUE
SCD	70.7582	m	13	-0.98		4.6074	FALSE	TRUE
ADR	60.6831	m	13	-0.73	0.697169	4.6931	TRUE	FALSE
CN	67.5548	f	15	0.41	0.303212	4.1704	TRUE	FALSE
SCD	75.3607	m	18	-0.65		4.0917	FALSE	TRUE
MCI	75.0384	f	11	-0.86	0.905018	3.6184	TRUE	FALSE
MCI	82.358	f	11	-1.82		3.8993	FALSE	TRUE
MCI	73.7582	m	13	-1.95		3.2528	FALSE	TRUE
CN	74.1436	m	18	-0.07	0.450456	3.7713	TRUE	FALSE
MCI	72.6162	m	13			2.9714	FALSE	TRUE
SCD	68.8416	f	13	-0.21	0.0550131	4.4673	TRUE	FALSE
SCD	63.3048	f	17	0.92		5.1682	FALSE	TRUE
ADR	69.6518	f	14	0.71		4.596	FALSE	TRUE
CN	64.2379	f	16	0.76		3.8959	FALSE	TRUE
CN	62.1053	f	13	0.96		4.3643	FALSE	TRUE
SCD	61.7747	m	13	-0.74		4.5087	FALSE	TRUE
MCI	69.0575	m	11	0.02		4.6079	FALSE	TRUE
SCD	64.216	f	13	-0.16		4.5162	FALSE	TRUE
SCD	75.0943	f	11	-0.64	0.775534	3.7777	TRUE	FALSE
SCD	61.3498	m	18	0.36	0.604669	3.967	TRUE	FALSE
SCD	77.7406	f	8	-1.09	0.4099	3.8811	TRUE	FALSE
CN	63.4852	f	17	1.33		4.4095	FALSE	TRUE
AD	72.0603	f	15	-2.25		3.1634	FALSE	TRUE
CN	66.0493	m	13	-0.4	0.668344	4.7354	TRUE	FALSE
CN	64.0575	f	18	0.51		4.1736	FALSE	TRUE
SCD	62.3048	m	13	-0.54	0.0588739	4.5658	TRUE	FALSE
SCD	70.2966	m	14	1.1		4.3421	FALSE	TRUE
SCD	66.8553	m	15	0.3	0.360738	4.1881	TRUE	FALSE
CN	75.2719	m	16	-0.1		4.1348	FALSE	TRUE
SCD	66.2105	f	13	0.12	0.126065	4.7825	TRUE	FALSE
MCI	69.1546	m	13	-0.53	0.303415	4.0909	TRUE	FALSE
ADR	62.2406	f	18	1.9	0.363047	4.1822	TRUE	FALSE
MCI	71.5795	f	19	-1.65		3.7602	FALSE	TRUE
SCD	71.7324	m	12	-1.07		4.0698	FALSE	TRUE
CN	68.7664	f	13	0.57		4.3783	FALSE	TRUE
AD	74.6107	f	10	-2.6		4.5621	FALSE	TRUE
ADR	77.4632	m	18	0.67	0.885738	4.0312	TRUE	FALSE
CN	64.5137	f	12	0.1		4.4926	FALSE	TRUE
SCD	60.3158	f	16	1.53		4.3172	FALSE	TRUE
SCD	69.2555	f	12	-0.43	0.668845	4.8767	TRUE	FALSE
SCD	73.8689	m	18	0.36		4.2615	FALSE	TRUE
SCD	68.3416	f	13	0.06		4.7365	FALSE	TRUE
ADR	66.1491	m	13	-0.57	0.668225	4.7695	TRUE	FALSE
SCD	74.5658	m	19	-0.51	0.786567	3.7199	TRUE	FALSE
CN	72.91	f	10	0.23	0.161076	5.0074	TRUE	FALSE
SCD	61.1721	f	16	0.48		4.8628	FALSE	TRUE
SCD	60.9221	m	17	0.81		4.3707	FALSE	TRUE
SCD	64.3717	f	16	-0.05	0.164011	5.2076	TRUE	FALSE
CN	72.0685	m	15	-0.65		4.2332	FALSE	TRUE
AD	70.5712	m	16	-4.29		2.8842	FALSE	TRUE
ADR	60.0274	m	12	-0.13	0.0179737	4.2761	TRUE	FALSE
SCD	74.1272	m	19	-1.13		4.1176	FALSE	TRUE
CN	79.5548	f	13	0.26	0.342698	4.3001	TRUE	FALSE
MCI	77.4128	f	17	-0.57		4.1948	FALSE	TRUE
CN	65.5137	f	16	0.52	0.122068	4.7786	TRUE	FALSE
AD	80.5411	f	10			3.3731	FALSE	TRUE
CN	67.0219	m	13	-0.6		4.181	FALSE	TRUE
SCD	78.0082	m	15	-0.97	0.795784	3.6024	TRUE	FALSE
CN	72.6025	f	18	1.22	0.222501	4.584	TRUE	FALSE
CN	77.597	m	16	-0.3	0.573785	3.5726	TRUE	FALSE
SCD	85.4852	m	11	-1.89		3.3445	FALSE	TRUE
SCD	69.9249	f	12	0.09	0.36867	4.1134	TRUE	FALSE
MCI	70.7406	m	13	-0.29	0.0376001	4.3132	TRUE	FALSE
ADR	63.0247	f	13	1.26		4.8323	FALSE	TRUE
CN	75.3361	m	16	-0.15		3.7776	FALSE	TRUE
CN	70.0767	f	17	0.22		4.3339	FALSE	TRUE
CN	63.6053	m	16	1.26	0.156303	5.1438	TRUE	FALSE
SCD	79.9715	m	20	0.01		3.5846	FALSE	TRUE
ADR	63.5521	m	12	-0.31	0.405668	4.0129	TRUE	FALSE
MCI	75.6135	f	11	-2.71	0.833001	3.2577	TRUE	FALSE
SCD	69.8881	f	18	0.6	0.221819	4.6085	TRUE	FALSE
CN	62.2269	m	18	0.6	0.439671	3.9622	TRUE	FALSE
MCI	74.0411	m	11	-1.88	0.502133	3.5188	TRUE	FALSE
CN	63.7966	f	12	1.04	0.257508	4.3637	TRUE	FALSE
CN	63.6655	m	17	-0.29	0.179723	4.6374	TRUE	FALSE
CN	68.7078	m	18	-0.17	0.0879146	4.4478	TRUE	FALSE
SCD	60.6694	f	18	0.16	0.0790755	4.6134	TRUE	FALSE
MCI	68.0767	f	13	-1.32		4.0534	FALSE	TRUE
SCD	69.3799	f	18	0		5.2114	FALSE	TRUE
SCD	61.7555	m	13	0.56		4.7496	FALSE	TRUE
CN	69.4386	f	18	0.09	0.647049	4.2188	TRUE	FALSE
CN	68.8021	f	18	0		4.7357	FALSE	TRUE
SCD	68.1667	f	16	0.56	0.132612	5.1138	TRUE	FALSE
CN	61.2379	f	18	0.86		4.853	FALSE	TRUE
SCD	66.108	m	20	0.96		4.6701	FALSE	TRUE
ADR	63.8799	m	13	0.09		4.5724	FALSE	TRUE
SCD	63.3267	f	17	0.6		4.303	FALSE	TRUE
MCI	69.2461	f	18	-0.69	0.399353	3.9388	TRUE	FALSE
SCD	81.9632	m	17	-1.07	0.809794	3.3753	TRUE	FALSE
SCD	79.1272	m	14	-1.04		4.3952	FALSE	TRUE
MCI	63.8388	m	11	-0.37	0.308112	4.2326	TRUE	FALSE
SCD	72.1886	f	18	-0.24		4.8437	FALSE	TRUE
MCI	70.2187	f	13	-0.16	0.0816366	4.7318	TRUE	FALSE
CN	67.063	f	9	1.15		4.276	FALSE	TRUE
SCD	67.9413	m	20	-0.27	0.34217	4.3198	TRUE	FALSE
SCD	62.7379	f	18	0.62		5.1296	FALSE	TRUE
SCD	61.4073	f	13	-0.11	0.101178	4.4756	TRUE	FALSE
CN	63.8388	f	17	0.36		5.1784	FALSE	TRUE
SCD	69.1436	f	17	0.92		4.1745	FALSE	TRUE
SCD	63.75	f	14	0.95		4.3685	FALSE	TRUE
CN	66.8799	f	14	-0.03		4.7608	FALSE	TRUE
CN	71.1409	m	15	-0.71		4.2346	FALSE	TRUE
SCD	65.8826	m	18	-0.2	0.0743744	4.7373	TRUE	FALSE
CN	67.4441	f	16	-0.28	0.196472	4.6187	TRUE	FALSE
CN	72.0521	f	13	-0.31	0.279298	4.2435	TRUE	FALSE
SCD	67.6995	f	15	0.44		4.755	FALSE	TRUE
ADR	64.3267	f	20	1.56		4.2075	FALSE	TRUE
SCD	79.0466	f	18	0.98		4.2542	FALSE	TRUE
SCD	63.7856	f	12	0.35	0.674862	4.7835	TRUE	FALSE
CN	65.5192	f	13	0.41	0.111114	4.6003	TRUE	FALSE
SCD	64.6463	m	15	-0.05		4.2886	FALSE	TRUE
CN	61.9687	f	13	0.41	0.250379	4.3784	TRUE	FALSE
ADR	65.3443	f	17	0.25	0.0885981	4.6205	TRUE	FALSE
SCD	69.5943	f	18	0.52		5.059	FALSE	TRUE
SCD	71.8075	f	12	0.42		4.9768	FALSE	TRUE
SCD	74.6107	m	13	-0.19	0.418199	3.8432	TRUE	FALSE
SCD	70.9495	m	20	-0.11	0.715359	4.254	TRUE	FALSE
SCD	71.1244	m	18	0.26		3.5662	FALSE	TRUE
CN	64.6831	f	12	0.85		4.4482	FALSE	TRUE
ADR	65.7215	f	10	-2.92	0.803743	3.3037	TRUE	FALSE
SCD	66.966	m	16	-0.07	0.0459374	4.4325	TRUE	FALSE
SCD	74.8963	m	11	-0.8	0.492218	3.6702	TRUE	FALSE
SCD	71.8799	m	13	-0.27	0.424217	4.0346	TRUE	FALSE
CN	63.5356	f	16	1.17		4.0625	FALSE	TRUE
MCI	62.3991	m	13	-0.08	0.543088	3.6641	TRUE	FALSE
MCI	67.2637	f	11	-0.13		4.38	FALSE	TRUE
SCD	70.4018	m	13	-0.05	0.493175	3.3089	TRUE	FALSE
CN	73.0685	m	18	0.61	0.535922	3.7826	TRUE	FALSE
SCD	76.6217	f	14	0.76		3.661	FALSE	TRUE
SCD	71.0219	m	15	-0.57	0.0251275	4.3918	TRUE	FALSE
CN	68.5137	f	11	0.1	0.605165	4.099	TRUE	FALSE
ADR	61.2132	f	14	0.74		4.2653	FALSE	TRUE
SCD	67.9989	f	13	-0.23	0.124887	4.2938	TRUE	FALSE
SCD	78.4797	f	18	0.3		4.1192	FALSE	TRUE
MCI	78.0603	f	12	-0.4		3.6817	FALSE	TRUE
ADR	61.6326	m	13	0.01	0.10273	4.5944	TRUE	FALSE
ADR	64.5164	f	17	0.3		4.6595	FALSE	TRUE
SCD	70.4824	f	18	0.29		4.7087	FALSE	TRUE
SCD	73.6381	f	16	0.42		4.2868	FALSE	TRUE
SCD	73.0861	m	11	-0.57		4.3836	FALSE	TRUE
SCD	66.6409	f	20	0.53	0.0755963	4.7882	TRUE	FALSE
MCI	71.0833	m	15	-1.49	0.645564	4.2571	TRUE	FALSE
ADR	71.5521	f	13	0.43	0.487515	3.5874	TRUE	FALSE
SCD	82.6546	m	12	-1.64	0.636315	3.9592	TRUE	FALSE
AD	73.1858	m	13	-1.82	0.849912	3.1383	TRUE	FALSE
MCI	68.7269	m	19	-1.03		3.7354	FALSE	TRUE
CN	78.2527	m	20	-0.16		3.6887	FALSE	TRUE
ADR	75.1053	m	20	-0.06		3.6302	FALSE	TRUE
SCD	71.1326	m	19	1.24		4.2254	FALSE	TRUE
SCD	61.1721	m	18	1.08	0.4354	4.0968	TRUE	FALSE
SCD	73.5685	m	15	-0.34		3.832	FALSE	TRUE
SCD	78.2078	f	13	-0.53		3.5257	FALSE	TRUE
SCD	75.8158	f	14	-0.45		3.0028	FALSE	TRUE
